# Supplementary material for: H/ACA snRNP–dependent ribosome biogenesis regulates translation of polyglutamine proteins
Source: Sci Adv. 2023 Jun 21;9(25):eade5492. doi: 10.1126/sciadv.ade5492 (PMC10284551; doi:10.1126/sciadv.ade5492)
Supplement: Supplementary file 2 — Tables S1 to S7 [file sciadv.ade5492_tables_s1_to_s7.zip]

Archive with 7 entries (7 files):
- ade5492_Table_S1.xlsx
- ade5492_Table_S2.xlsx
- ade5492_Table_S3.xlsx
- ade5492_Table_S4.xlsx
- ade5492_Table_S5.xlsx
- ade5492_Table_S6.xlsx
- ade5492_Table_S7.xlsx
