# Supplementary material for: H/ACA snRNP–dependent ribosome biogenesis regulates translation of polyglutamine proteins
Source: Sci Adv. 2023 Jun 21;9(25):eade5492. doi: 10.1126/sciadv.ade5492 (PMC10284551; doi:10.1126/sciadv.ade5492)
Supplement: Supplementary file 2 — Tables S1 to S7 [file sciadv.ade5492_tables_s1_to_s7.zip › ade5492_Table_S1.xlsx]

## Sheet: A-PTM code
MODOMICS code	Name	Short Name
9U	pseudouridine	Y
8U	dihydrouridine	D
3C	3-methylcytidine	m3C
5C	5-methylcytidine	m5C
0C	2'-O-methylcytidine	Cm
4C	N4-methylcytidine	m4C
0U	2'-O-methyluridine	Um
5U	5-methyluridine	m5U
19U	1-methylpseudouridine	m1Y
09U	2'-O-methylpseudouridine	Ym
3U	3-methyluridine	m3U
39U	3-methylpseudouridine	m3Y
9A	inosine	I
1A	1-methyladenosine	m1A
2A	2-methyladenosine	m2A
6A	N6-methyladenosine	m6A
0A	2'-O-methyladenosine	Am
8A	8-methyladenosine	m8A
19A	1-methylinosine	m1I
09A	2'-O-methylinosine	Im
42C	N4-acetylcytidine	ac4C
071C	5-formyl-2'-O-methylcytidine	f5Cm
06A	N6,2'-O-dimethyladenosine	m6Am
01A	1,2'-O-dimethyladenosine	m1Am
66A	N6,N6-Dimethyladenosine	m62A
1G	1-methylguanosine	m1G
2G	N2-methylguanosine	m2G
0G	2'-O-methylguanosine	Gm
042C	N4-acetyl-2'-O-methylcytidine	ac4Cm
53U	5-carbamoylmethyluridine	ncm5U
01G	1,2'-O-dimethylguanosine	m1Gm
22G	N2 -dimethylguanosine	m22G,
02G	N2,2'-O-dimethylguanosine	m2Gm
101G	7-aminomethyl-7-deazaguanosine	preQ1
22G	N2,N2-dimethylguanosine	m2,2G
27551G	N2,7-dimethylguanosine-5'-monophosphate	pm2,7G
2521U	5-methoxycarbonylmethyl-2-thiouridine	mcm5s2U
61A	N6-isopentenyladenosine	i6A
051U	5-carboxymethylaminomethyl-2'-O-methyluridine	cmnm5Um
30U	3-(3-amino-3-carboxypropyl)uridine	acp3U
10G	queuosine	Q
62A	N6-threonylcarbamoyladenosine	t6A

## Sheet: B-RNA Modification Level
		TKV (GSC)	Bam RNAi (GSC Daughter)	HsBam;bamRNAi (Early Cysts)	Germaria and Early Egg Chambers (YWT)	Late Stage Egg Chambers (WT)
RNA PTM Group	Mass
Y	323.028	1.97 ± 0.04	1.63 ± 0.07	1.64 ± 0.08	1.96 ± 0.03	1.51 ± 0.02
D	325.044	0.19 ± 0.01	0.23 ± 0.06	0.25 ± 0.07	0.02 ± 0.01	0.03 ± 0.01
m3C, m5C, Cm, m4C	336.06	0.39 ± 0.01	0.39 ± 0.05	0.41 ± 0.05	0.248 ± 0.009	0.28 ± 0.02
Um, m5U, m1Y, Ym, m3U, m3Y	337.044	0.209 ± 0.005	0.17 ± 0.02	0.18 ± 0.01	0.128 ± 0.007	0.138 ± 0.007
I	347.04	0.007 ± 0.002	0.026 ± 0.008	0.026 ± 0.006
m1A, m2A, m6A, Am, m8A	360.071	0.443 ± 0.01	0.46 ± 0.03	0.49 ± 0.02	0.41 ± 0.03	0.478 ± 0.008
m1I, Im	361.055			0.028 ± 0.006	0.029 ± 0.005
ac4C, f5Cm	364.055	0.40 ± 0.02	0.41 ± 0.01	0.42 ± 0.01	0.39 ± 0.02	0.394 ± 0.008
m6Am, m1Am, m62A	374.087	0.018 ± 0.003		0.005 ± 0.003	0.021 ± 0.009	0.039 ± 0.001
m1G, m2G, Gm	376.066	0.42 ± 0.03	0.50 ± 0.05	0.53 ± 0.04	0.28 ± 0.01	0.31 ± 0.02
ac4Cm	378.07			0.003 ± 0.001
ncm5U	380.05			0.006 ± 0.003
m1Gm, m22G, m2Gm, preQ1, m2,7G	390.081	0.037 ± 0.007	0.04 ± 0.01	0.044 ± 0.008		0.005 ± 0.003
mcm5s2U	411.026			0.004 ± 0.002
i6A	414.118		0.011 ± 0.004	0.017 ± 0.004
acp3U, cmnm5Um	424.076		0.023 ± 0.004	0.027 ± 0.005
Q	488.118		0.006 ± 0.004	0.014 ± 0.003
t6A	491.093		0.026 ± 0.006	0.030 ± 0.005
