# Supplementary material for: H/ACA snRNP–dependent ribosome biogenesis regulates translation of polyglutamine proteins
Source: Sci Adv. 2023 Jun 21;9(25):eade5492. doi: 10.1126/sciadv.ade5492 (PMC10284551; doi:10.1126/sciadv.ade5492)
Supplement: Supplementary file 2 — Tables S1 to S7 [file sciadv.ade5492_tables_s1_to_s7.zip › ade5492_Table_S2.xlsx]

## Sheet: A-Phenotype Screen
Gene Name	Stock Number	RNA Modification enyzme	No Defect	No germline	Germaria Defect	Egg Chamber Defect	Total number	Fisher Extact Of Major Observed Defect (P-Value <0.05)
UAS-Dcr2;nosgal4 (control)	25751	Driver	50	0	0	0	50	Not Significant
Nsun2	62495	tRNA methyltransferase	48	0	2	0	50	Not Significant
Trm7-34	62499	rRNA methyltransferase	50	0	0	0	50	Not Significant
CG32281	51764	tRNA methyltransferase	3	0	3	44	50	Signficant (P-value<0.00001)
rswl	44494	tRNA methyltransferase	50	0	0	0	50	Not Significant
CG9386	33364	tRNA methyltransferase	50	0	0	0	50	Not Significant
Nsun5	32440	rRNA methyltransferase	50	0	0	0	50	Not Significant
CG11109	56897	rRNA methyltransferase	50	0	0	0	50	Not Significant
CG11447	43207	rRNA methyltransferase	50	0	0	0	50	Not Significant
CG3021	55144	tRNA methyltransferase	50	0	0	0	50	Not Significant
RluA-2	v106382	rRNA pseudouridine synthase	0	0	0	50	50	Signficant (P-value<0.00001)
RluA-2	v34152	rRNA pseudouridine synthase	0	0	0	50	50	Signficant (P-value<0.00001)
Wuho	61281	tRNA methyltransferase	9	0	50	0	59	Signficant (P-value<0.00001)
CG10903	57481	rRNA methyltransferase	0	50	0	0	50	Signficant (P-value<0.00001)
RluA-1	v109586	rRNA pseudouridine synthase	50	0	0	0	50	Not Significant
Tailor	36896	Uridylytransferase	50	0	0	0	50	Not Significant
Pus1	53288	mRNA/tRNA Pseudouridine synthase	49	0	1	0	50	Not Significant
Nop60B	36595	rRNA pseudouridine synthase	0	0	50	0	50	Signficant (P-value<0.00001)
CG6745	41825	tRNA Pseudouridine synthase	50	0	0	0	50	Not Significant
CG7637	55194	rRNA pseudouridine synthase	0	0	50	0	50	Signficant (P-value<0.00001)
NHP2	51784	rRNA pseudouridine synthase	0	0	50	0	50	Signficant (P-value<0.00001)
CG4038	34013	rRNA pseudouridine synthase	0	0	50	0	50	Signficant (P-value<0.00001)
CG34140	38951	tRNA Pseudouridine synthase	49	0	0	0	49	Not Significant
CG34140	57311	tRNA Pseudouridine synthase	50	0	0	0	50	Not Significant
RluA-1	v41757	rRNA pseudouridine synthase	50	0	0	0	50	Not Significant
RluA-1	v41758	rRNA pseudouridine synthase	50	0	0	0	50	Not Significant
CG3645	v107156	Dihydrouridine synthase	19	25	0	0	44	Signficant (P-value<0.00001)
CG1434	v104876	Dihydrouridine synthase	50	0	0	0	50	Not Significant
CG3434	v45130	tRNA-ribosyltransferase	0	0	50	0	50	Signficant (P-value<0.00001)
Tgt	v41644	tRNA-ribosyltransferase	0	0	50	0	50	Signficant (P-value<0.00001)
AlkB	43300	tRNA Dimethylation	32	0	18	0	50	Signficant (P-value<0.00001)
Paics	62241	IMP synthesis pathway	50	0	0	0	50	Not Significant
Ras	31654	IMP dehydrogenase	50	0	0	0	50	Not Significant
Ras	51717	IMP dehydrogenase	0	50	17	0	67	Signficant (P-value<0.00001)
Ras	31653	IMP dehydrogenase	0	0	50	0	50	Signficant (P-value<0.00001)
pfas	36686	IMP synthesis pathway	50	0	0	0	50	Not Significant
pfas	80831	IMP synthesis pathway	0	0	50	0	50	Signficant (P-value<0.00001)
CG3045	v25621	tRNA Pseudouridine synthase	47	1	2	0	50	Not Significant
CG3045	v103554	tRNA Pseudouridine synthase	50	0	0	0	50	Not Significant
CG3709	v106244	tRNA Pseudouridine synthase	50	0	0	0	50	Not Significant
CG34140	v23452	tRNA Pseudouridine synthase	50	0	0	0	50	Not Significant
Pus1	v26397	tRNA Pseudouridine synthase	50	0	0	0	50	Not Significant
Pus1	v109412	tRNA Pseudouridine synthase	50	0	0	0	50	Not Significant
Pus7	v26030	tRNA Pseudouridine synthase	50	0	0	0	50	Not Significant
Pus7	v46747	tRNA Pseudouridine synthase	50	0	0	0	50	Not Significant
CG7849	v22588	tRNA Pseudouridine synthase	5	3	42	0	50	Signficant (P-value<0.00001)
CG7849	v107949	tRNA Pseudouridine synthase	11	0	39	0	50	Signficant (P-value<0.00001)
CG34140	v23454	tRNA Pseudouridine synthase	50	0	0	0	50	Not Significant
CG3709	v34687	tRNA Pseudouridine synthase	33	2	15	0	50	Signficant (P-value<0.00001)
Key For Color Scheme
No Defect
Defect

## Sheet: B-Phenotype screen as percent
Gene Name	Stock Number	RNA Modification enyzme	No Defect	No germline	Germaria Defect	Egg Chamber Defect	Fisher Extact Of Major Observed Defect (P-Value <0.05)
UAS-Dcr2;nosgal4 (control)	25751	Driver	100	0	0	0	Not Significant
Nsun2	62495	tRNA methyltransferase	96	0	4	0	Not Significant
Trm7-34	62499	rRNA methyltransferase	100	0	0	0	Not Significant
CG32281	51764	tRNA methyltransferase	6	0	6	88	Signficant (P-value<0.00001)
rswl	44494	tRNA methyltransferase	100	0	0	0	Not Significant
CG9386	33364	tRNA methyltransferase	100	0	0	0	Not Significant
Nsun5	32440	rRNA methyltransferase	100	0	0	0	Not Significant
CG11109	56897	rRNA methyltransferase	100	0	0	0	Not Significant
CG11447	43207	rRNA methyltransferase	100	0	0	0	Not Significant
CG3021	55144	tRNA methyltransferase	100	0	0	0	Not Significant
RluA-2	v106382	rRNA pseudouridine synthase	0	0	0	100	Signficant (P-value<0.00001)
RluA-2	v34152	rRNA pseudouridine synthase	0	0	0	100	Signficant (P-value<0.00001)
Wuho	61281	tRNA methyltransferase	15	0	85	0	Signficant (P-value<0.00001)
CG10903	57481	rRNA methyltransferase	0	100	0	0	Signficant (P-value<0.00001)
RluA-1	v109586	rRNA pseudouridine synthase	100	0	0	0	Not Significant
Tailor	36896	Uridylytransferase	100	0	0	0	Not Significant
Pus1	53288	mRNA/tRNA Pseudouridine synthase	98	0	2	0	Not Significant
Nop60B	36595	rRNA pseudouridine synthase	0	0	100	0	Signficant (P-value<0.00001)
CG6745	41825	tRNA Pseudouridine synthase	100	0	0	0	Not Significant
CG7637	55194	rRNA pseudouridine synthase	0	0	100	0	Signficant (P-value<0.00001)
NHP2	51784	rRNA pseudouridine synthase	0	0	100	0	Signficant (P-value<0.00001)
CG4038	34013	rRNA pseudouridine synthase	0	0	100	0	Signficant (P-value<0.00001)
CG34140	38951	tRNA Pseudouridine synthase	100	0	0	0	Not Significant
CG34140	57311	tRNA Pseudouridine synthase	100	0	0	0	Not Significant
RluA-1	v41757	rRNA pseudouridine synthase	100	0	0	0	Not Significant
RluA-1	v41758	rRNA pseudouridine synthase	100	0	0	0	Not Significant
CG3645	v107156	Dihydrouridine synthase	38	62	0	0	Signficant (P-value<0.00001)
CG1434	v104876	Dihydrouridine synthase	100	0	0	0	Not Significant
CG3434	v45130	tRNA-ribosyltransferase	0	0	100	0	Signficant (P-value<0.00001)
Tgt	v41644	tRNA-ribosyltransferase	0	0	100	0	Signficant (P-value<0.00001)
AlkB	43300	tRNA Dimethylation	64	0	36	0	Signficant (P-value<0.00001)
Paics	62241	IMP synthesis pathway	100	0	0	0	Not Significant
Ras	31654	IMP dehydrogenase	100	0	0	0	Not Significant
Ras	51717	IMP dehydrogenase	0	75	25	0	Signficant (P-value<0.00001)
Ras	31653	IMP dehydrogenase	0	0	100	0	Signficant (P-value<0.00001)
pfas	36686	IMP synthesis pathway	100	0	0	0	Not Significant
pfas	80831	IMP synthesis pathway	0	0	100	0	Signficant (P-value<0.00001)
CG3045	v25621	tRNA Pseudouridine synthase	94	2	4	0	Not Significant
CG3045	v103554	tRNA Pseudouridine synthase	100	0	0	0	Not Significant
CG3709	v106244	tRNA Pseudouridine synthase	100	0	0	0	Not Significant
CG34140	v23452	tRNA Pseudouridine synthase	100	0	0	0	Not Significant
Pus1	v26397	tRNA Pseudouridine synthase	100	0	0	0	Not Significant
Pus1	v109412	tRNA Pseudouridine synthase	100	0	0	0	Not Significant
Pus7	v26030	tRNA Pseudouridine synthase	100	0	0	0	Not Significant
Pus7	v46747	tRNA Pseudouridine synthase	100	0	0	0	Not Significant
CG7849	v22588	tRNA Pseudouridine synthase	10	6	84	0	Signficant (P-value<0.00001)
CG7849	v107949	tRNA Pseudouridine synthase	22	0	78	0	Signficant (P-value<0.00001)
CG34140	v23454	tRNA Pseudouridine synthase	100	0	0	0	Not Significant
CG3709	v34687	tRNA Pseudouridine synthase	66	4	30	0	Signficant (P-value<0.00001)
Key For Color Scheme
No Defect
Defect
