# Supplementary material for: H/ACA snRNP–dependent ribosome biogenesis regulates translation of polyglutamine proteins
Source: Sci Adv. 2023 Jun 21;9(25):eade5492. doi: 10.1126/sciadv.ade5492 (PMC10284551; doi:10.1126/sciadv.ade5492)
Supplement: Supplementary file 2 — Tables S1 to S7 [file sciadv.ade5492_tables_s1_to_s7.zip › ade5492_Table_S3.xlsx]

## Sheet: Ribosomal pulldown PTMs
Mod	Cyst-In	Cyst-HA	Nop10-In	Nop10-HA
Y	0.3 ± 0.062	0.157 ± 0.009	0.329 ± 0.005
D	0.033 ± 0.022		0.064 ± 0.037
m3C, m5C, Cm, m4C			0.121 ± 0.047	0.124 ± 0.119
Um, m5U, m1Y, Y m, m3U, m3Y			0.05 ± 0.019	0.008 ± 0.001
s2C	0.032 ± 0.017
I	0.501 ± 0.353		0.01 ± 0.005
m5Um, m3Um			0.003 ± 0.002	0.034 ± 0.026
hm5C			0.0016 ± 0.0006
m1A, m2A, m6A, Am, m8A	0.266 ± 0.07	0.086 ± 0.038	0.339 ± 0.037	0.349 ± 0.026
ac4C, f5Cm	0.175 ± 0.063	0.056 ± 0.022	0.261 ± 0.01	0.25 ± 0.008
m44Cm		0.18 ± 0.124
m1G, m2G, Gm, m7G	0.112 ± 0.069		0.185 ± 0.049	0.121 ± 0.023
m1Gm, m22G, m2Gm, preQ1, m27G	0.27 ± 0.102	0.07 ± 0.032	0.011 ± 0.008
mcmo5U, mchm5U	0.056 ± 0.006	0.11 ± 0.061
