# Supplementary material for: H/ACA snRNP–dependent ribosome biogenesis regulates translation of polyglutamine proteins
Source: Sci Adv. 2023 Jun 21;9(25):eade5492. doi: 10.1126/sciadv.ade5492 (PMC10284551; doi:10.1126/sciadv.ade5492)
Supplement: Supplementary file 2 — Tables S1 to S7 [file sciadv.ade5492_tables_s1_to_s7.zip › ade5492_Table_S4.xlsx]

## Sheet: A-Less enrichment
FLYBASE	SYMBOL	baseMean	log2FoldChange	lfcSE	stat	pvalue	padj
FBgn0264078	Flo2	74.2565	-8.73541	1.82148	-4.79577	1.62053e-06	0.00569561

## Sheet: B-More enrichment
FLYBASE	SYMBOL	baseMean	log2FoldChange	lfcSE	stat	pvalue	padj
FBgn0264001	bru3	278.106	5.39766	1.07004	5.04436	4.5505e-07	0.00372467
FBgn0266429	AstA-R1	84.1751	23.7409	4.78688	4.95957	7.06501e-07	0.00372467

## Sheet: C-all genes
FLYBASE	SYMBOL	baseMean	log2FoldChange	lfcSE	stat	pvalue	padj
FBgn0000003	7SLRNA:CR32864	0.758915	-1.91449	4.79871	-0.398959	0.689923	0.99885
FBgn0000008	a	128.102	-0.204349	0.94956	-0.215204	0.829608	0.99885
FBgn0000014	abd-A	24.967	1.10646	1.64007	0.674641	0.499904	0.99885
FBgn0000015	Abd-B	0.653974	-1.77324	4.80336	-0.369166	0.712004	0.99885
FBgn0000017	Abl	305.002	-1.01453	0.786239	-1.29037	0.196924	0.99885
FBgn0000018	abo	70.0846	-0.142401	1.11192	-0.128068	0.898095	0.99885
FBgn0000022	ac	0
FBgn0000024	Ace	0.523179	-1.45988	4.81538	-0.303171	0.761759	0.99885
FBgn0000028	acj6	3.16181	1.63979	4.67797	0.350534	0.725938	0.99885
FBgn0000032	Acph-1	304.098	-0.161612	1.135	-0.14239	0.886772	0.99885
FBgn0000036	nAChRalpha1	0
FBgn0000037	mAChR-A	0.130795	0.209538	4.89829	0.0427777	0.965879	0.99885
FBgn0000038	nAChRbeta1	1.8362	-3.21097	4.77154	-0.672942	0.500984	0.99885
FBgn0000039	nAChRalpha2	0
FBgn0000042	Act5C	15860.8	0.0108021	0.788609	0.0136977	0.989071	0.999552
FBgn0000043	Act42A	2154.96	0.341505	0.78396	0.435615	0.663116	0.99885
FBgn0000044	Act57B	828.115	-0.370904	0.689281	-0.538102	0.590506	0.99885
FBgn0000045	Act79B	0
FBgn0000046	Act87E	49.8648	0.504753	1.28436	0.393001	0.694319	0.99885
FBgn0000047	Act88F	2.02732	-3.38043	4.76945	-0.708767	0.478469	0.99885
FBgn0000052	Pfas	384.785	0.0813197	1.05666	0.0769594	0.938656	0.99885
FBgn0000053	Gart	610.933	0.66832	0.787417	0.84875	0.396021	0.99885
FBgn0000054		301.094	-0.316333	1.14902	-0.275308	0.78308	0.99885
FBgn0000055	Adh	0.523179	-1.45988	4.81538	-0.303171	0.761759	0.99885
FBgn0000056	Adhr	0
FBgn0000057	adp	110.237	-1.34386	1.01828	-1.31974	0.186923	0.99885
FBgn0000061	al	0
FBgn0000063	Mps1	397.999	0.726349	1.03868	0.6993	0.484365	0.99885
FBgn0000064	Ald1	1176.26	0.432719	0.700152	0.618036	0.536552	0.99885
FBgn0000071	Ama	0
FBgn0000075	amd	141.037	0.746701	0.890698	0.838333	0.401844	0.99885
FBgn0000077	amx	94.1051	-0.0977172	1.00374	-0.0973533	0.922446	0.99885
FBgn0000078	Amy-d	1.52641	4.75982	4.89627	0.972133	0.330984	0.99885
FBgn0000079	Amy-p	0
FBgn0000083	AnxB9	284.342	-0.00326576	0.793861	-0.00411377	0.996718	0.999574
FBgn0000084	AnxB10	94.4334	0.58216	1.85193	0.314354	0.753252	0.99885
FBgn0000092	CG2650	0.0653974	0.813523	4.92144	0.165302	0.868707	0.99885
FBgn0000094	Anp	0
FBgn0000097	aop	222.792	-2.5394	0.941307	-2.69774	0.00698128	0.99885
FBgn0000099		0.719371	-1.90754	4.79892	-0.397493	0.691004	0.99885
FBgn0000100	RpLP0	10198.4	0.24686	0.662165	0.372806	0.709293	0.99885
FBgn0000108	Appl	15.0862	0.246319	2.28473	0.107811	0.914145	0.99885
FBgn0000109	Aprt	101.851	0.432016	1.04202	0.414595	0.678438	0.99885
FBgn0000114	bru1	3555.74	-0.887602	0.65723	-1.35052	0.176849	0.99885
FBgn0000115	Arl1	241.197	0.0336648	0.81495	0.041309	0.96705	0.99885
FBgn0000116	Argk	1443.68	-0.0671137	0.688898	-0.0974218	0.922391	0.99885
FBgn0000117	arm	2105.43	-0.322384	0.746854	-0.431655	0.665992	0.99885
FBgn0000119	arr	59.58	-1.36085	1.56081	-0.871887	0.38327	0.99885
FBgn0000120	Arr1	0
FBgn0000121	Arr2	0.0653974	0.813523	4.92144	0.165302	0.868707	0.99885
FBgn0000137	ase	0
FBgn0000139	ash2	108.14	-0.0165983	1.14287	-0.0145233	0.988412	0.999552
FBgn0000140	asp	482.625	-0.687276	0.861397	-0.797862	0.42495	0.99885
FBgn0000146	aub	327.816	-0.386962	0.918568	-0.421266	0.673561	0.99885
FBgn0000147	aurA	162.964	-0.0026317	0.904926	-0.0029082	0.99768	0.999574
FBgn0000150	awd	5795.79	0.140075	0.889035	0.157559	0.874804	0.99885
FBgn0000152	Axs	11.0344	-0.855187	3.16032	-0.270601	0.786698	0.99885
FBgn0000153	b	45.1537	2.41804	1.61612	1.4962	0.134601	0.99885
FBgn0000157	Dll	0.252972	-0.173096	4.88761	-0.0354153	0.971749	0.99885
FBgn0000158	bam	91.5883	-0.582636	1.61477	-0.360818	0.718236	0.99885
FBgn0000163	baz	188.674	-1.20792	1.43617	-0.841071	0.400308	0.99885
FBgn0000166	bcd	337.851	-1.04737	0.807163	-1.2976	0.194425	0.99885
FBgn0000173	ben	716.378	0.424257	0.730058	0.581127	0.561155	0.99885
FBgn0000179	bi	2.2372	-3.5053	4.76806	-0.735164	0.46224	0.99885
FBgn0000180	bib	108.866	1.34993	0.974122	1.38579	0.165812	0.99885
FBgn0000181	bic	11081.9	0.46898	0.996087	0.470822	0.637768	0.99885
FBgn0000182	BicC	0.26159	-0.498333	4.87216	-0.102282	0.918533	0.99885
FBgn0000183	BicD	704.181	-0.779317	1.03024	-0.756445	0.449382	0.99885
FBgn0000206	boss	0
FBgn0000210		153.451	1.13556	0.963367	1.17874	0.238503	0.99885
FBgn0000212	brm	580.788	0.413287	0.732857	0.563939	0.572795	0.99885
FBgn0000216	Brd	0
FBgn0000221	brn	56.6974	0.166747	1.65896	0.100513	0.919937	0.99885
FBgn0000227	Bsg25A	0
FBgn0000228	Bsg25D	570.236	-1.12962	0.741856	-1.52269	0.127836	0.99885
FBgn0000229	bsk	77.6992	-0.377341	1.0763	-0.35059	0.725896	0.99885
FBgn0000233	btd	0
FBgn0000239	bur	914.052	-0.911594	0.697153	-1.3076	0.19101	0.99885
FBgn0000241	bw	0.0653974	0.813523	4.92144	0.165302	0.868707	0.99885
FBgn0000244	by	30.2091	0.0358985	1.91741	0.0187224	0.985063	0.999552
FBgn0000246	c(3)G	200.168	-1.13401	1.47684	-0.767865	0.442568	0.99885
FBgn0000247	ca	292.521	0.484689	0.910321	0.532438	0.594423	0.99885
FBgn0000250	cact	1051.76	-0.221134	0.706498	-0.313	0.754281	0.99885
FBgn0000251	cad	1682.15	-0.11064	0.873554	-0.126655	0.899213	0.99885
FBgn0000253	Cam	3033.47	-1.21892	0.769184	-1.58469	0.113037	0.99885
FBgn0000256	capu	157.894	0.736585	0.913131	0.806659	0.419863	0.99885
FBgn0000257	car	169.439	0.0367291	0.856965	0.0428595	0.965814	0.99885
FBgn0000259	CkIIbeta	2214.25	-0.160713	1.02068	-0.157456	0.874885	0.99885
FBgn0000261	Cat	264.289	0.0414225	0.902697	0.0458875	0.9634	0.99885
FBgn0000273	Pka-C1	698.051	-0.358309	0.717608	-0.49931	0.617561	0.99885
FBgn0000274	Pka-C2	16.5984	-1.05528	2.1505	-0.490713	0.623629	0.99885
FBgn0000276	CecA1	1.40427	-2.82935	4.77724	-0.592256	0.553679	0.99885
FBgn0000277	CecA2	0.636738	-1.67229	4.80696	-0.34789	0.727923	0.99885
FBgn0000278	CecB	0
FBgn0000279	CecC	0.130795	0.209538	4.89829	0.0427777	0.965879	0.99885
FBgn0000280	Cec-Psi1	0
FBgn0000281	Cec2	0
FBgn0000283	Cp190	938.383	-0.233209	0.950178	-0.245437	0.806118	0.99885
FBgn0000286	Cf2	439.038	-1.575	0.926839	-1.69933	0.0892573	0.99885
FBgn0000287	salr	0.0653974	0.813523	4.92144	0.165302	0.868707	0.99885
FBgn0000289	cg	1069.02	0.435111	0.710465	0.612431	0.540253	0.99885
FBgn0000299	Col4a1	1077.74	0.319126	0.797583	0.400116	0.689071	0.99885
FBgn0000303	ChAT	0
FBgn0000307	chif	635.161	-1.01427	0.704792	-1.43911	0.150121	0.99885
FBgn0000308	chic	3531.03	-0.258092	0.77897	-0.331324	0.7404	0.99885
FBgn0000313		0.588577	-1.62509	4.80873	-0.337945	0.735404	0.99885
FBgn0000316	cin	291.295	-0.00223983	0.820412	-0.00273013	0.997822	0.999574
FBgn0000317	ck	233.869	-0.018518	0.923549	-0.0200509	0.984003	0.999552
FBgn0000318	cl	230.997	0.280476	1.04188	0.269202	0.787774	0.99885
FBgn0000319	Chc	2388.87	0.300863	0.742146	0.405395	0.685187	0.99885
FBgn0000320	eya	76.6487	-0.118778	1.60295	-0.0740997	0.940931	0.99885
FBgn0000326	clt	109.674	0.51452	1.02989	0.499589	0.617365	0.99885
FBgn0000330	cm	260.165	0.64721	0.92323	0.701028	0.483285	0.99885
FBgn0000337	cn	0
FBgn0000339	cni	165.203	0.673301	1.54565	0.43561	0.66312	0.99885
FBgn0000346	comt	88.3188	0.372891	1.04357	0.357322	0.720851	0.99885
FBgn0000351	cort	118.518	0.413967	0.962871	0.42993	0.667247	0.99885
FBgn0000352	cos	356.12	-0.37988	0.849861	-0.446991	0.654881	0.99885
FBgn0000355	Cp15	10703.4	0.629392	0.685117	0.918664	0.358271	0.99885
FBgn0000356	Cp16	2661.6	0.655904	0.728698	0.900104	0.368065	0.99885
FBgn0000357	Cp18	7315.95	1.13715	0.856943	1.32698	0.184514	0.99885
FBgn0000358	Cp19	25129.1	1.81157	1.12638	1.60831	0.107767	0.99885
FBgn0000359	Cp36	15273.7	0.162557	0.825443	0.196933	0.84388	0.99885
FBgn0000360	Cp38	24815.4	0.780767	1.03914	0.751359	0.452437	0.99885
FBgn0000370	crc	1769.5	-0.420987	0.663239	-0.634744	0.525596	0.99885
FBgn0000376	crm	948.836	0.078418	1.01886	0.0769667	0.93865	0.99885
FBgn0000377	crn	232.149	0.396025	0.836845	0.473236	0.636045	0.99885
FBgn0000382	csw	636.915	-1.49432	0.797137	-1.87461	0.0608462	0.99885
FBgn0000384	cta	319.418	0.140227	1.09918	0.127574	0.898486	0.99885
FBgn0000392	cup	0
FBgn0000394	cv	49.3674	-3.57511	1.51987	-2.35225	0.01866	0.99885
FBgn0000395	cv-2	4.0374	-4.37965	4.33464	-1.01038	0.312311	0.99885
FBgn0000404	CycA	4410.24	-0.554751	0.690524	-0.803377	0.421757	0.99885
FBgn0000405	CycB	12447.8	-0.910308	0.761524	-1.19538	0.23194	0.99885
FBgn0000406	Cyt-b5-r	8.32851	1.78952	3.38365	0.528872	0.596894	0.99885
FBgn0000409		1279.49	-0.00679453	0.833386	-0.00815292	0.993495	0.999552
FBgn0000411	D	0
FBgn0000412	D1	2135.88	-0.720978	0.732028	-0.984904	0.324671	0.99885
FBgn0000413		737.15	-1.09562	0.788454	-1.38958	0.164656	0.99885
FBgn0000414	Dab	278.357	-1.37063	0.899937	-1.52303	0.127751	0.99885
FBgn0000416	Sap-r	2542.92	-0.0552275	0.753436	-0.0733009	0.941567	0.99885
FBgn0000422	Ddc	0.0653974	0.813523	4.92144	0.165302	0.868707	0.99885
FBgn0000426	SmF	625.984	0.646341	0.823845	0.784542	0.432722	0.99885
FBgn0000427	dec-1	15754.2	0.525272	0.743497	0.706489	0.479884	0.99885
FBgn0000439	Dfd	0
FBgn0000442	Pkg21D	0
FBgn0000447	Dhod	177.786	-0.302878	1.24717	-0.242852	0.80812	0.99885
FBgn0000448	Hr3	11.6027	-3.42614	2.78577	-1.22987	0.218745	0.99885
FBgn0000449	dib	1.43874	-2.89078	4.77622	-0.605245	0.545017	0.99885
FBgn0000451	ect	0.653974	-1.77324	4.80336	-0.369166	0.712004	0.99885
FBgn0000454	Dip-B	1643.81	0.750609	0.727094	1.03234	0.301912	0.99885
FBgn0000455	Dip-C	124.631	-0.0587541	1.09117	-0.053845	0.957059	0.99885
FBgn0000459	disco	0.898328	-2.18956	4.79081	-0.457033	0.647647	0.99885
FBgn0000463	Dl	263.253	-2.21411	0.828123	-2.67365	0.00750302	0.99885
FBgn0000464	Lar	202.418	-0.00169535	0.875068	-0.0019374	0.998454	0.999588
FBgn0000473	Cyp6a2	7.43101	3.21146	3.47285	0.924731	0.355106	0.99885
FBgn0000477	DNaseII	0.130795	0.209538	4.89829	0.0427777	0.965879	0.99885
FBgn0000479	dnc	394.288	-0.575703	0.953067	-0.604053	0.545809	0.99885
FBgn0000482	dor	101.587	0.371176	1.0014	0.370657	0.710893	0.99885
FBgn0000489	Pka-C3	56.6358	-0.326184	1.40742	-0.23176	0.816724	0.99885
FBgn0000490	dpp	8.37117	-0.0228626	3.42047	-0.00668407	0.994667	0.999552
FBgn0000492	Dr	0
FBgn0000497		1.4869	-2.92588	4.77566	-0.612665	0.540098	0.99885
FBgn0000499	dsh	165.756	-0.375922	1.4984	-0.250882	0.801905	0.99885
FBgn0000500	Dsk	0.0653974	0.813523	4.92144	0.165302	0.868707	0.99885
FBgn0000504	dsx	48.1371	-1.06081	1.70606	-0.621793	0.534078	0.99885
FBgn0000520	dwg	90.5863	-0.183413	1.54946	-0.118372	0.905773	0.99885
FBgn0000524	dx	295.56	-0.753701	0.784565	-0.960661	0.336723	0.99885
FBgn0000527	e	0
FBgn0000529	bsh	0
FBgn0000533	ea	219.086	0.694994	0.81045	0.85754	0.391146	0.99885
FBgn0000535	eag	0.130795	0.209538	4.89829	0.0427777	0.965879	0.99885
FBgn0000536	eas	209.48	-0.508062	0.997614	-0.509277	0.610558	0.99885
FBgn0000541	E(bx)	1120.49	-1.09933	0.809854	-1.35744	0.174641	0.99885
FBgn0000542	ec	9.43953	-5.65553	3.16433	-1.78727	0.0738932	0.99885
FBgn0000543	ecd	82.5032	-1.56147	1.14767	-1.36056	0.173654	0.99885
FBgn0000546	EcR	181.061	-1.82612	1.11613	-1.63612	0.101814	0.99885
FBgn0000547	ed	500.541	-0.613162	0.845146	-0.725511	0.468139	0.99885
FBgn0000551	Edg78E	0
FBgn0000552	Edg84A	0
FBgn0000556		48135.5	-0.753317	0.672547	-1.1201	0.262673	0.99885
FBgn0000557	eEF1alpha2	9.55084	4.39765	3.41993	1.28589	0.198483	0.99885
FBgn0000559	eEF2	16156.3	-0.104484	0.781939	-0.133622	0.893701	0.99885
FBgn0000560	eg	0
FBgn0000562	egl	304.764	-1.14277	1.01387	-1.12714	0.259685	0.99885
FBgn0000564	Eh	0
FBgn0000565	Eip71CD	64.3359	-1.80858	1.30514	-1.38573	0.165828	0.99885
FBgn0000566	Eip55E	632.297	0.869548	0.750809	1.15815	0.246804	0.99885
FBgn0000567	Eip74EF	52.882	0.242053	2.0685	0.117019	0.906845	0.99885
FBgn0000568	Eip75B	258.805	-1.68577	0.995301	-1.69373	0.0903168	0.99885
FBgn0000575	emc	366.171	-0.785342	0.771902	-1.01741	0.308958	0.99885
FBgn0000576	ems	0
FBgn0000577	en	0
FBgn0000578	ena	473.38	0.323121	0.827472	0.390492	0.696173	0.99885
FBgn0000579	Eno	3732.13	0.563037	0.685034	0.821911	0.411128	0.99885
FBgn0000581	E(Pc)	687.962	-0.695085	0.739142	-0.940395	0.347015	0.99885
FBgn0000588	esc	192.753	-0.164505	0.914525	-0.179881	0.857246	0.99885
FBgn0000591	E(spl)m8-HLH	0
FBgn0000592	Est-6	0.719371	-1.90754	4.79892	-0.397493	0.691004	0.99885
FBgn0000594	Est-P	0.588577	-1.62509	4.80873	-0.337945	0.735404	0.99885
FBgn0000606	eve	0
FBgn0000611	exd	556.738	-1.73185	0.792309	-2.18583	0.0288282	0.99885
FBgn0000615	exu	2750.47	-0.496426	0.68858	-0.720942	0.470945	0.99885
FBgn0000617	e(y)1	193.637	0.383364	0.924365	0.414732	0.678338	0.99885
FBgn0000618	e(y)2	61.9877	-0.129969	1.23143	-0.105543	0.915945	0.99885
FBgn0000625	eyg	0
FBgn0000629	E(z)	173.764	0.0233955	1.19453	0.0195856	0.984374	0.999552
FBgn0000633	CG17716	0.26159	-0.498333	4.87216	-0.102282	0.918533	0.99885
FBgn0000635	Fas2	88.8877	-0.557623	1.08933	-0.511893	0.608726	0.99885
FBgn0000636	Fas3	110.564	0.0241354	0.956691	0.025228	0.979873	0.999539
FBgn0000639	Fbp1	0.196192	-0.176828	4.88751	-0.0361796	0.971139	0.99885
FBgn0000640	Fbp2	0.0653974	0.813523	4.92144	0.165302	0.868707	0.99885
FBgn0000644	Fcp3C	687.025	0.929635	0.704646	1.31929	0.187071	0.99885
FBgn0000658	fj	6.89041	2.86186	3.78221	0.756663	0.449252	0.99885
FBgn0000659	fkh	0
FBgn0000662	fl(2)d	230.501	-1.39853	0.88906	-1.57304	0.115709	0.99885
FBgn0000667	Actn	466.451	-0.125899	0.782776	-0.160837	0.872222	0.99885
FBgn0000709	fliI	582.244	0.45199	0.740011	0.610789	0.541339	0.99885
FBgn0000711	flw	211.488	-0.5399	0.849974	-0.635195	0.525301	0.99885
FBgn0000715	FMRFa	0
FBgn0000719	fog	190.796	-0.723561	0.838968	-0.862442	0.388445	0.99885
FBgn0000721	for	1208.97	-0.297589	0.68336	-0.435479	0.663215	0.99885
FBgn0000723	FER	25.15	1.02884	2.57356	0.399771	0.689325	0.99885
FBgn0000808	gd	50.4169	0.161445	1.38738	0.116367	0.907362	0.99885
FBgn0000810	fs(1)K10	440.575	0.270653	0.769307	0.351814	0.724978	0.99885
FBgn0000826	png	460.379	1.63599	0.818959	1.99765	0.045755	0.99885
FBgn0000927	fs(1)Ya	1228.12	0.963617	0.702881	1.37095	0.170389	0.99885
FBgn0000928	fs(1)Yb	7.12956	-3.24034	3.06843	-1.05602	0.290958	0.99885
FBgn0000964	tj	672.323	0.507579	0.76237	0.665791	0.505545	0.99885
FBgn0000996	dup	977.86	-0.9048	0.819489	-1.1041	0.269548	0.99885
FBgn0001075	ft	0
FBgn0001077	ftz	0
FBgn0001078	ftz-f1	633.289	-1.03437	0.728133	-1.42058	0.155439	0.99885
FBgn0001079	fu	59.3462	-0.694499	1.66161	-0.417968	0.675971	0.99885
FBgn0001083	fw	0.130795	0.209538	4.89829	0.0427777	0.965879	0.99885
FBgn0001084	fy	25.1523	-0.950996	1.90908	-0.498143	0.618383	0.99885
FBgn0001085	fz	521.199	0.116916	0.74168	0.157636	0.874744	0.99885
FBgn0001086	fzy	419.815	0.415895	0.744741	0.558442	0.576542	0.99885
FBgn0001087	g	565.907	0.0524778	0.892482	0.0587998	0.953112	0.99885
FBgn0001089	Gal	0.392384	-1.05843	4.83489	-0.218916	0.826716	0.99885
FBgn0001090	bnb	25.7331	-3.06907	1.83798	-1.66981	0.0949574	0.99885
FBgn0001091	Gapdh1	2215.84	0.266867	0.68141	0.39164	0.695324	0.99885
FBgn0001092	Gapdh2	4807.02	0.111081	0.660068	0.168287	0.866357	0.99885
FBgn0001098	Gdh	954.721	0.103918	0.698174	0.148843	0.881678	0.99885
FBgn0001099	gdl	22.6276	-0.155568	2.01041	-0.077381	0.93832	0.99885
FBgn0001104	Galphai	942.552	-0.125101	0.713031	-0.175449	0.860726	0.99885
FBgn0001105	Gbeta13F	1057.6	-0.437931	0.70345	-0.622548	0.533582	0.99885
FBgn0001108	DCTN1-p150	616.634	-0.223877	0.711154	-0.314807	0.752908	0.99885
FBgn0001112	Gld	3.56746	-4.18523	4.49955	-0.930144	0.352296	0.99885
FBgn0001114	Glt	22.9175	3.13268	2.16059	1.44992	0.147082	0.99885
FBgn0001120	gnu	2113.43	-0.835416	0.868934	-0.961426	0.336338	0.99885
FBgn0001122	Galphao	699.1	-1.04156	0.969466	-1.07436	0.282659	0.99885
FBgn0001123	Galphas	38.6039	-0.931477	2.09447	-0.444731	0.656514	0.99885
FBgn0001124	Got1	856.665	-0.0861229	0.75546	-0.114001	0.909237	0.99885
FBgn0001125	Got2	1300.96	0.368504	0.733867	0.50214	0.615569	0.99885
FBgn0001128	Gpdh1	289.978	-0.896163	0.929579	-0.964053	0.33502	0.99885
FBgn0001133	grau	151.63	1.13602	0.92146	1.23285	0.217633	0.99885
FBgn0001134	Grd	45.6135	3.21847	2.12932	1.51151	0.13066	0.99885
FBgn0001137	grk	74.4658	-0.613865	1.36426	-0.44996	0.652739	0.99885
FBgn0001138	grn	0.130795	0.209538	4.89829	0.0427777	0.965879	0.99885
FBgn0001139	gro	1028.8	-0.0090313	0.781696	-0.0115535	0.990782	0.999552
FBgn0001142	Gs1	921.702	-0.428069	0.711965	-0.60125	0.547673	0.99885
FBgn0001145	Gs2	42.1076	1.35368	1.48864	0.909338	0.363172	0.99885
FBgn0001147	gsb-n	0
FBgn0001148	gsb	0
FBgn0001149	GstD1	3869.13	0.632744	0.837179	0.755806	0.449766	0.99885
FBgn0001150	gt	4.32597	0.0530712	3.58625	0.0147985	0.988193	0.999552
FBgn0001168	h	31.8681	-1.42103	2.10673	-0.67452	0.499981	0.99885
FBgn0001169	H	393.265	-1.0323	0.749039	-1.37817	0.168152	0.99885
FBgn0001170	H2.0	0.130795	0.209538	4.89829	0.0427777	0.965879	0.99885
FBgn0001174	halo	0.0653974	0.813523	4.92144	0.165302	0.868707	0.99885
FBgn0001179	hay	246.289	0.926122	0.815967	1.135	0.256375	0.99885
FBgn0001180	hb	643.176	-0.618416	0.939408	-0.658304	0.510343	0.99885
FBgn0001185	her	88.3797	-0.834965	1.18228	-0.70623	0.480045	0.99885
FBgn0001186	Hex-A	1347.02	-0.149611	0.791442	-0.189036	0.850065	0.99885
FBgn0001187	Hex-C	1.52645	-2.94653	4.77533	-0.617032	0.537213	0.99885
FBgn0001189	hfw	137.885	0.219719	0.965893	0.227478	0.820052	0.99885
FBgn0001197	His2Av	5887.54	-0.351572	1.16979	-0.300544	0.763762	0.99885
FBgn0001202	hook	246.845	0.00180229	0.857311	0.00210226	0.998323	0.999588
FBgn0001206	Hmr	120.917	-0.813056	0.989364	-0.821796	0.411193	0.99885
FBgn0001208	Hn	5.87856	1.71554	3.48476	0.492298	0.622509	0.99885
FBgn0001215	Hrb98DE	1953.04	-0.565666	0.725809	-0.77936	0.435767	0.99885
FBgn0001216	Hsc70-1	0.0653974	0.813523	4.92144	0.165302	0.868707	0.99885
FBgn0001217	Hsc70-2	4.12511	-4.40983	4.21194	-1.04698	0.295107	0.99885
FBgn0001218	Hsc70-3	8682.86	0.633883	0.804712	0.787714	0.430864	0.99885
FBgn0001220	Hsc70-5	1012.96	-0.21021	0.825045	-0.254786	0.798889	0.99885
FBgn0001222	Hsf	366.34	-1.24955	1.19298	-1.04742	0.294906	0.99885
FBgn0001223	Hsp22	0
FBgn0001224	Hsp23	73.9358	1.66061	1.29284	1.28447	0.198976	0.99885
FBgn0001225	Hsp26	8978.46	0.865802	0.78832	1.09829	0.272079	0.99885
FBgn0001226	Hsp27	1232.08	-0.738144	0.734273	-1.00527	0.314766	0.99885
FBgn0001227	Hsp67Ba	3.43666	-4.12858	4.5778	-0.90187	0.367126	0.99885
FBgn0001228	CG4456	0
FBgn0001229	Hsp67Bc	3.44883	-4.14419	4.60142	-0.900632	0.367784	0.99885
FBgn0001230	Hsp68	28.6834	0.996933	2.23384	0.446287	0.65539	0.99885
FBgn0001233	Hsp83	13521.4	-0.155462	0.706072	-0.220179	0.825732	0.99885
FBgn0001234	lncRNA:Hsromega	193.534	-0.107477	0.973288	-0.110427	0.912071	0.99885
FBgn0001235	hth	0.392384	-1.05843	4.83489	-0.218916	0.826716	0.99885
FBgn0001247	Ide	293.393	-0.27787	0.809635	-0.343204	0.731445	0.99885
FBgn0001248	Idh	2864.25	0.950963	0.786792	1.20866	0.226794	0.99885
FBgn0001250	if	67.2637	1.64904	1.16813	1.41169	0.158041	0.99885
FBgn0001253	ImpE1	0
FBgn0001254	ImpE2	0
FBgn0001255	ImpE3	4.62546	2.17372	4.13131	0.526157	0.598779	0.99885
FBgn0001256	ImpL1	0
FBgn0001257	ImpL2	595.795	0.820801	0.893413	0.918725	0.358239	0.99885
FBgn0001258	Ldh	5.83559	-4.91895	3.7847	-1.29969	0.193706	0.99885
FBgn0001259	in	0
FBgn0001263	inaD	1.16854	-2.58524	4.78174	-0.540649	0.58875	0.99885
FBgn0001269	inv	0.0653974	0.813523	4.92144	0.165302	0.868707	0.99885
FBgn0001276	ix	69.4164	0.317163	1.20308	0.263626	0.792068	0.99885
FBgn0001280	janA	239.82	0.0244994	1.03263	0.0237253	0.981072	0.999539
FBgn0001281	janB	0
FBgn0001285	Jon44E	0
FBgn0001291	Jra	110.218	0.151152	1.05114	0.143798	0.88566	0.99885
FBgn0001296	kar	613.388	1.12527	0.789354	1.42556	0.153996	0.99885
FBgn0001297	kay	227.454	0.831792	1.05923	0.785281	0.432289	0.99885
FBgn0001301	kel	247.283	-0.520048	0.829879	-0.626655	0.530885	0.99885
FBgn0001308	Khc	1206.95	0.830466	0.806321	1.02995	0.303036	0.99885
FBgn0001311	kkv	4.22405	2.63652	4.26632	0.617985	0.536585	0.99885
FBgn0001313	kl-2	0
FBgn0001314		0
FBgn0001315		0
FBgn0001316	klar	1022.18	-0.31528	0.849252	-0.371244	0.710456	0.99885
FBgn0001319	kn	0.636738	-1.67229	4.80696	-0.34789	0.727923	0.99885
FBgn0001320	kni	0.130795	0.209538	4.89829	0.0427777	0.965879	0.99885
FBgn0001321	knk	9.44846	-0.302256	2.70084	-0.111912	0.910893	0.99885
FBgn0001323	knrl	0.130795	0.209538	4.89829	0.0427777	0.965879	0.99885
FBgn0001324	kto	220.365	0.940802	1.07386	0.876091	0.38098	0.99885
FBgn0001325	Kr	0
FBgn0001330	kz	172.345	-0.815534	1.32398	-0.61597	0.537914	0.99885
FBgn0001332		340.109	-0.817713	0.806821	-1.0135	0.310822	0.99885
FBgn0001341	Mybbp1A	243.183	0.0229092	1.07233	0.021364	0.982955	0.999552
FBgn0001404	egh	494.473	-0.44921	0.759607	-0.591371	0.554272	0.99885
FBgn0001491	l(1)10Bb	241.914	0.00973612	0.915579	0.0106338	0.991516	0.999552
FBgn0001565	Hlc	488.83	0.204057	1.08824	0.187511	0.85126	0.99885
FBgn0001612	Grip91	198.385	-0.49305	0.935377	-0.527114	0.598114	0.99885
FBgn0001624	dlg1	400.678	-1.22481	0.805737	-1.52012	0.128482	0.99885
FBgn0001941	ifc	568.038	-0.923383	0.76661	-1.2045	0.228396	0.99885
FBgn0001942	eIF4A	12421.7	0.310607	0.787923	0.394209	0.693426	0.99885
FBgn0001961	Arpc1	403.823	0.494948	0.74409	0.665172	0.50594	0.99885
FBgn0001965	Sos	146.511	-0.944556	0.938917	-1.00601	0.314413	0.99885
FBgn0001967	NimC3	0
FBgn0001970	Pgant35A	0.523179	-1.45988	4.81538	-0.303171	0.761759	0.99885
FBgn0001974		210.661	-0.182264	0.847126	-0.215156	0.829646	0.99885
FBgn0001977	CIAPIN1	156.12	0.672115	0.884557	0.759832	0.447355	0.99885
FBgn0001978	stc	859.767	0.248452	0.772533	0.321608	0.74775	0.99885
FBgn0001981	esg	0
FBgn0001983	wor	0
FBgn0001986	Mtr4	196.747	-0.562658	1.50851	-0.372988	0.709157	0.99885
FBgn0001987	Gli	23.5387	-0.942951	1.70609	-0.552697	0.580471	0.99885
FBgn0001989	ND-B17	222.675	0.69443	0.861412	0.806154	0.420154	0.99885
FBgn0001990	wek	119.832	-0.704888	1.01084	-0.697327	0.485598	0.99885
FBgn0001991	Ca-alpha1D	1.17715	-2.60511	4.78135	-0.544849	0.585857	0.99885
FBgn0001992	Cyp303a1	0.326987	-0.805689	4.85006	-0.166119	0.868063	0.99885
FBgn0001994	crp	669.111	0.351982	0.71204	0.494329	0.621074	0.99885
FBgn0001995	mRpL4	67.6078	-0.344986	1.61884	-0.213106	0.831244	0.99885
FBgn0002021	l(2)37Bb	147.41	0.622279	1.3955	0.445919	0.655656	0.99885
FBgn0002022	Catsup	130.34	-0.87571	1.15298	-0.759521	0.447541	0.99885
FBgn0002023	Lim3	0
FBgn0002031	l(2)37Cc	2086.96	0.405367	0.816479	0.496482	0.619554	0.99885
FBgn0002036	CG10561	27.3526	-1.19061	1.84924	-0.643836	0.519682	0.99885
FBgn0002044	swm	795.539	-0.365965	0.696178	-0.525678	0.599112	0.99885
FBgn0002069	AspRS	23.7393	-6.99193	3.03029	-2.30735	0.0210353	0.99885
FBgn0002121	l(2)gl	1580	-0.493657	0.682076	-0.723756	0.469215	0.99885
FBgn0002174	CG5504	269.418	0.366352	0.902109	0.406106	0.684665	0.99885
FBgn0002183	dre4	1019.37	0.291547	0.779826	0.373861	0.708508	0.99885
FBgn0002283	l(3)73Ah	306.17	-0.780527	0.80089	-0.974574	0.329772	0.99885
FBgn0002284	Prosbeta6	1386.17	0.856009	0.731905	1.16956	0.242177	0.99885
FBgn0002306	sas	2.24582	-3.51362	4.76797	-0.736922	0.46117	0.99885
FBgn0002354	l(3)87Df	97.3723	0.157649	1.17315	0.13438	0.893102	0.99885
FBgn0002413	dco	2334.2	0.165951	0.730395	0.227208	0.820262	0.99885
FBgn0002431	hyd	767.251	-0.567798	0.932122	-0.609146	0.542428	0.99885
FBgn0002440	l(3)mbn	0.505943	-1.31197	4.82198	-0.272081	0.785559	0.99885
FBgn0002441	l(3)mbt	221.218	-0.0709346	1.02009	-0.0695379	0.944561	0.99885
FBgn0002466	sti	150.768	-1.08702	0.94472	-1.15063	0.249885	0.99885
FBgn0002521	pho	391.999	-1.17552	1.06789	-1.10079	0.270986	0.99885
FBgn0002522	lab	0
FBgn0002524	lace	421.795	-0.26457	0.843502	-0.313657	0.753782	0.99885
FBgn0002525	Lam	1356.11	-0.260552	0.794131	-0.328097	0.742838	0.99885
FBgn0002526	LanA	981.935	1.38526	0.85433	1.62146	0.104919	0.99885
FBgn0002531	Lcp1	0
FBgn0002533	Lcp2	0
FBgn0002534	Lcp3	0
FBgn0002535	Lcp4	0
FBgn0002542	lds	373.881	-0.413259	1.43916	-0.287152	0.773996	0.99885
FBgn0002543	robo2	0.196192	-0.176828	4.88751	-0.0361796	0.971139	0.99885
FBgn0002552	lin	109.121	0.00943158	1.36113	0.00692925	0.994471	0.999552
FBgn0002561	l(1)sc	0
FBgn0002562	Lsp1alpha	0
FBgn0002563	Lsp1beta	1.788	2.20815	4.80038	0.459995	0.64552	0.99885
FBgn0002564	Lsp1gamma	0.196192	-0.176828	4.88751	-0.0361796	0.971139	0.99885
FBgn0002565	Lsp2	3.43659	2.93347	4.21562	0.695857	0.486518	0.99885
FBgn0002566	lt	296.423	0.418645	0.821907	0.509358	0.610501	0.99885
FBgn0002567	Rab32	535.362	-0.328167	0.715517	-0.458643	0.646491	0.99885
FBgn0002569	Mal-A2	0.0653974	0.813523	4.92144	0.165302	0.868707	0.99885
FBgn0002570	Mal-A1	0.26159	-0.498333	4.87216	-0.102282	0.918533	0.99885
FBgn0002571	Mal-A3	0.0653974	0.813523	4.92144	0.165302	0.868707	0.99885
FBgn0002573	sens	0
FBgn0002576	lz	0
FBgn0002577	m	30.9506	1.66444	1.61932	1.02786	0.304014	0.99885
FBgn0002578	Kaz-m1	0
FBgn0002579	RpL36	3148.39	0.316879	0.809923	0.391246	0.695616	0.99885
FBgn0002590	RpS5a	4322.8	0.530059	0.661308	0.801531	0.422824	0.99885
FBgn0002592	E(spl)m2-BFM	0.326987	-0.805689	4.85006	-0.166119	0.868063	0.99885
FBgn0002593	RpLP1	7051.9	0.279949	0.860728	0.325247	0.744994	0.99885
FBgn0002607		6131	-0.00702946	0.795199	-0.00883987	0.992947	0.999552
FBgn0002609	E(spl)m3-HLH	7.43452	-5.29754	3.35748	-1.57783	0.114604	0.99885
FBgn0002622	RpS3	3328.41	0.143156	0.801488	0.178612	0.858242	0.99885
FBgn0002626	RpL32	5410.55	0.545503	0.671358	0.812537	0.416484	0.99885
FBgn0002629	E(spl)m4-BFM	0
FBgn0002631	E(spl)m5-HLH	0.505943	-1.31197	4.82198	-0.272081	0.785559	0.99885
FBgn0002632	E(spl)m6-BFM	0.0653974	0.813523	4.92144	0.165302	0.868707	0.99885
FBgn0002633	E(spl)m7-HLH	0.653974	-1.77324	4.80336	-0.369166	0.712004	0.99885
FBgn0002638	Rcc1	1145.13	0.152168	0.814965	0.186717	0.851883	0.99885
FBgn0002641	mal	185.951	-0.223754	0.841497	-0.2659	0.790316	0.99885
FBgn0002643	mam	218.394	-2.10423	0.880915	-2.38868	0.0169089	0.99885
FBgn0002645	Map205	661.807	-1.31876	0.791049	-1.6671	0.0954935	0.99885
FBgn0002673	twe	330.326	0.0954623	0.811048	0.117702	0.906303	0.99885
FBgn0002707	mei-9	123.288	-0.117724	0.948246	-0.124149	0.901197	0.99885
FBgn0002709	mei-218	10.7282	-5.84497	2.95233	-1.97978	0.0477278	0.99885
FBgn0002715	mei-S332	101.082	-1.33313	1.48303	-0.898922	0.368694	0.99885
FBgn0002716	mei-W68	10.3529	1.40732	2.87968	0.488708	0.625048	0.99885
FBgn0002719	Men	1365.29	1.08217	0.942637	1.14802	0.25096	0.99885
FBgn0002723	Met	122.94	-1.05118	1.29164	-0.813834	0.41574	0.99885
FBgn0002732	E(spl)malpha-BFM	0.636738	-1.67229	4.80696	-0.34789	0.727923	0.99885
FBgn0002733	E(spl)mbeta-HLH	27.5162	2.46562	1.75484	1.40504	0.160009	0.99885
FBgn0002734	E(spl)mdelta-HLH	0
FBgn0002735	E(spl)mgamma-HLH	0
FBgn0002736	mago	157.423	-1.73057	1.39136	-1.2438	0.213574	0.99885
FBgn0002772	Mlc1	205.425	1.20919	1.02422	1.18059	0.237764	0.99885
FBgn0002773	Mlc2	263.992	-0.966889	0.903886	-1.0697	0.284753	0.99885
FBgn0002774	mle	351.242	0.989248	0.882304	1.12121	0.262198	0.99885
FBgn0002775	msl-3	122.487	0.543372	1.66702	0.325955	0.744458	0.99885
FBgn0002778	mnd	391.943	0.13191	0.996959	0.132312	0.894737	0.99885
FBgn0002780	mod	3353.45	-0.141213	0.930049	-0.151834	0.879318	0.99885
FBgn0002781	mod(mdg4)	1503.8	-0.434266	0.670715	-0.647467	0.51733	0.99885
FBgn0002783	mor	824.596	-0.533359	0.831506	-0.641438	0.521238	0.99885
FBgn0002787	Rpn8	1309.01	0.959676	0.747482	1.28388	0.199185	0.99885
FBgn0002789	Mp20	232.836	0.507391	0.859381	0.590414	0.554913	0.99885
FBgn0002791	mr	178.707	0.222334	0.987497	0.225149	0.821864	0.99885
FBgn0002838	ms(3)K81	0.130795	0.209538	4.89829	0.0427777	0.965879	0.99885
FBgn0002842	sa	0
FBgn0002855	Acp26Aa	0
FBgn0002856	Acp26Ab	0
FBgn0002862	Mst87F	0.758915	-1.91449	4.79871	-0.398959	0.689923	0.99885
FBgn0002863	Acp95EF	0
FBgn0002865	Mst98Ca	0
FBgn0002868	MtnA	287.405	0.611621	0.863957	0.707931	0.478988	0.99885
FBgn0002869	MtnB	0
FBgn0002872	mu2	328.521	-0.190293	0.803671	-0.23678	0.812828	0.99885
FBgn0002873	mud	859.717	-0.165183	0.72936	-0.226476	0.820831	0.99885
FBgn0002878	mus101	120.679	0.302285	1.1682	0.25876	0.795821	0.99885
FBgn0002887	mus201	131.834	-0.456573	1.30613	-0.349561	0.726668	0.99885
FBgn0002891	mus205	62.4148	-1.79869	1.56291	-1.15086	0.24979	0.99885
FBgn0002899	mus301	166.982	-0.182362	0.946688	-0.192631	0.847248	0.99885
FBgn0002901	mus304	116.704	-0.674694	1.49091	-0.45254	0.65088	0.99885
FBgn0002905	mus308	95.6721	-0.208013	1.6685	-0.124671	0.900784	0.99885
FBgn0002906	Blm	199.769	-0.804234	1.13829	-0.706527	0.479861	0.99885
FBgn0002909	mus312	0
FBgn0002914	Myb	448.062	-0.224375	0.938589	-0.239056	0.811062	0.99885
FBgn0002917	na	0.196192	-0.176828	4.88751	-0.0361796	0.971139	0.99885
FBgn0002921	Atpalpha	2775.19	0.378138	0.866251	0.436522	0.662458	0.99885
FBgn0002922	nau	0
FBgn0002924	ncd	325.285	-0.457923	0.782463	-0.585233	0.558391	0.99885
FBgn0002926	ndl	812.469	0.384292	1.01488	0.378656	0.704944	0.99885
FBgn0002930	nec	11.5531	0.91069	2.51226	0.362498	0.71698	0.99885
FBgn0002931	net	0.850166	-2.14353	4.79204	-0.44731	0.654651	0.99885
FBgn0002932	neur	251.043	-0.606336	0.944934	-0.64167	0.521088	0.99885
FBgn0002933	ng1	0
FBgn0002936	ninaA	0
FBgn0002937	ninaB	0
FBgn0002938	ninaC	0.0653974	0.813523	4.92144	0.165302	0.868707	0.99885
FBgn0002939	ninaD	0.392384	-1.05843	4.83489	-0.218916	0.826716	0.99885
FBgn0002940	ninaE	0.0653974	0.813523	4.92144	0.165302	0.868707	0.99885
FBgn0002941	slou	0
FBgn0002945	nkd	29.0679	-0.723978	1.84025	-0.393413	0.694014	0.99885
FBgn0002948	nod	301.666	0.536796	0.853644	0.628829	0.529461	0.99885
FBgn0002962	nos	881.628	-1.06448	0.923506	-1.15265	0.249052	0.99885
FBgn0002973	numb	441.954	-0.11387	0.785976	-0.144877	0.884808	0.99885
FBgn0002985	odd	0
FBgn0002989	okr	39.3908	-2.0405	1.82556	-1.11774	0.263677	0.99885
FBgn0003002	opa	0
FBgn0003008	or	171.028	0.351289	0.962491	0.364979	0.715127	0.99885
FBgn0003009	ord	0.326987	-0.805689	4.85006	-0.166119	0.868063	0.99885
FBgn0003011	ort	0
FBgn0003015	osk	5114.5	-0.0851008	0.66151	-0.128646	0.897637	0.99885
FBgn0003016	osp	211.777	-0.742096	0.903496	-0.82136	0.411441	0.99885
FBgn0003023	otu	4225.55	-0.809675	0.774474	-1.04545	0.295814	0.99885
FBgn0003028	ovo	2172.92	0.416989	0.901327	0.462639	0.643623	0.99885
FBgn0003034	SP	0
FBgn0003041	pbl	430.085	-0.609587	1.00139	-0.608742	0.542695	0.99885
FBgn0003042	Pc	214.445	-0.34929	0.826862	-0.422428	0.672712	0.99885
FBgn0003044	Pcl	748.341	0.161153	0.735987	0.218961	0.82668	0.99885
FBgn0003046	Pcp	3.94253	1.71544	3.99609	0.429279	0.66772	0.99885
FBgn0003048	pcx	241.617	-0.601846	0.828639	-0.726307	0.467651	0.99885
FBgn0003053	peb	67.0466	-1.10163	1.34555	-0.818726	0.412943	0.99885
FBgn0003057	CG10598	0
FBgn0003060	CG9757	0
FBgn0003062	Fib	1216.92	1.07717	0.702317	1.53374	0.125094	0.99885
FBgn0031778	lncRNA:CR9162	0
FBgn0031779	CG9175	99.8518	0.693686	1.42896	0.485447	0.627359	0.99885
FBgn0031781		79.0411	-0.645508	1.36554	-0.472712	0.636419	0.99885
FBgn0031782	WDR79	195.33	0.785494	1.09596	0.71672	0.473547	0.99885
FBgn0031784	CG9222	0
FBgn0031785	CG13991	0
FBgn0031786	CG13989	0
FBgn0031791	AANATL2	0.0653974	0.813523	4.92144	0.165302	0.868707	0.99885
FBgn0031792	CG13983	0
FBgn0031799	Pez	175.215	-0.964521	1.00328	-0.961363	0.33637	0.99885
FBgn0031800	CG9497	1.51783	-2.93213	4.77556	-0.613987	0.539224	0.99885
FBgn0031801	CG9498	11.8448	3.14302	2.81107	1.11809	0.26353	0.99885
FBgn0031802	ppk7	0
FBgn0031803	ppk14	0
FBgn0031804	CG9500	0
FBgn0031805	Nepl4	11.0086	-0.815183	2.61918	-0.311236	0.755621	0.99885
FBgn0031808	Nepl5	1.39826	5.00256	4.89417	1.02215	0.306711	0.99885
FBgn0031811	CG13982	3.0529	-3.95224	4.76394	-0.829616	0.406756	0.99885
FBgn0031813	CG9527	77.7924	0.616915	1.12091	0.55037	0.582066	0.99885
FBgn0031814	retm	179.443	-0.981546	0.864718	-1.13511	0.256331	0.99885
FBgn0031815	frj	96.0048	-1.75285	1.2071	-1.45211	0.14647	0.99885
FBgn0031816	Rchy1	17.7806	0.923873	2.32991	0.396527	0.691717	0.99885
FBgn0031817	HemK1	115.182	1.37365	1.04356	1.31631	0.188069	0.99885
FBgn0031818	CG9536	495.845	0.969869	0.968292	1.00163	0.316523	0.99885
FBgn0031820	Daxx	244.461	-0.865718	1.51021	-0.573243	0.56648	0.99885
FBgn0031821	KFase	0.130795	0.209538	4.89829	0.0427777	0.965879	0.99885
FBgn0031822	Phf5a	146.462	0.400051	0.947282	0.422315	0.672795	0.99885
FBgn0031824	CG9547	97.3759	-0.701231	0.979102	-0.716198	0.473869	0.99885
FBgn0031826	CG9550	0
FBgn0031829	IFT52	0.653974	-1.77324	4.80336	-0.369166	0.712004	0.99885
FBgn0031830	COX5B	556.12	-0.28286	0.711304	-0.397664	0.690878	0.99885
FBgn0031831	COX5BL	0
FBgn0031832	CG9596	215.992	0.678849	0.891608	0.761376	0.446433	0.99885
FBgn0031834	CG13766	34.1364	0.350342	2.00338	0.174875	0.861178	0.99885
FBgn0031835	CG11319	0.26159	-0.498333	4.87216	-0.102282	0.918533	0.99885
FBgn0031836	CG11050	460.469	-0.476304	0.780006	-0.610641	0.541437	0.99885
FBgn0031837	DIP-iota	10.7834	0.502252	2.53259	0.198315	0.842798	0.99885
FBgn0031842	Tango1	657.745	0.319084	0.768578	0.415162	0.678024	0.99885
FBgn0031844	CG13771	0.392384	-1.05843	4.83489	-0.218916	0.826716	0.99885
FBgn0031848	Nse1	109.491	0.409856	1.09935	0.372818	0.709284	0.99885
FBgn0031849	CG11327	0.0653974	0.813523	4.92144	0.165302	0.868707	0.99885
FBgn0031850	Tsp	1.58323	-2.99515	4.77458	-0.627312	0.530455	0.99885
FBgn0031851	Aatf	213.3	-0.260474	1.00107	-0.260194	0.794714	0.99885
FBgn0031853	TTLL3B	0.0653974	0.813523	4.92144	0.165302	0.868707	0.99885
FBgn0031854	TTLL3A	0
FBgn0031855	meng	0.0653974	0.813523	4.92144	0.165302	0.868707	0.99885
FBgn0031856	CG11322	0
FBgn0031857	LUBEL	1.76573	-3.18299	4.77191	-0.667026	0.504756	0.99885
FBgn0031858	CG17378	0
FBgn0031859	CG17377	0
FBgn0031860	CG11236	0.0653974	0.813523	4.92144	0.165302	0.868707	0.99885
FBgn0031861	CG17375	0
FBgn0031865	Nha1	46.49	1.48909	1.39374	1.06841	0.285334	0.99885
FBgn0031866	Nlg2	14.0336	-2.72932	2.4413	-1.11798	0.263577	0.99885
FBgn0031868	Rat1	283.145	-1.4778	0.861454	-1.71548	0.0862578	0.99885
FBgn0031869	CG18304	3.89799	-4.32723	4.35747	-0.993061	0.32068	0.99885
FBgn0031871	Fgop2	348.483	0.0827211	0.865808	0.0955421	0.923884	0.99885
FBgn0031872	ihog	95.4469	-1.31997	1.14034	-1.15752	0.247059	0.99885
FBgn0031873	Gas41	95.0775	-0.146313	1.02121	-0.143274	0.886074	0.99885
FBgn0031874	CG13775	15.5931	-0.358781	2.27547	-0.157673	0.874714	0.99885
FBgn0031875	CG3430	153.96	-0.870059	1.33956	-0.649512	0.516008	0.99885
FBgn0031876	Atac1	53.7649	0.688929	1.29544	0.531809	0.594858	0.99885
FBgn0031877	Hmgcl	69.0844	-0.26825	1.1841	-0.226543	0.820779	0.99885
FBgn0031878	sip2	263.8	-0.160015	0.781916	-0.204645	0.837849	0.99885
FBgn0031879	uif	0.130795	0.209538	4.89829	0.0427777	0.965879	0.99885
FBgn0031881	MME1	152.045	0.701406	0.9677	0.724818	0.468564	0.99885
FBgn0031882	Rab30	95.0772	-1.15843	1.17631	-0.984801	0.324722	0.99885
FBgn0031883	Caper	592.209	0.346626	0.734785	0.471738	0.637114	0.99885
FBgn0031885	Mnn1	441.516	-0.258109	0.834196	-0.309411	0.757009	0.99885
FBgn0031886	Nuf2	93.4801	0.625355	1.04889	0.596205	0.551038	0.99885
FBgn0031887	Ugt307A1	0.0653974	0.813523	4.92144	0.165302	0.868707	0.99885
FBgn0031888	Pvf2	0.653974	-1.77324	4.80336	-0.369166	0.712004	0.99885
FBgn0031893	MICU1	201.257	-0.0435911	0.94233	-0.0462589	0.963104	0.99885
FBgn0031894	CG4496	46.0892	0.424524	1.72583	0.245982	0.805696	0.99885
FBgn0031895	CG4497	521.175	-0.620547	0.85642	-0.724583	0.468708	0.99885
FBgn0031896	CG4502	731.747	-1.41634	0.851023	-1.66428	0.096056	0.99885
FBgn0031897	CG13784	255.354	-1.30728	0.829174	-1.57661	0.114886	0.99885
FBgn0031900	CG13786	4.75315	0.748925	4.31509	0.173559	0.862212	0.99885
FBgn0031902	Wnt6	0.196192	-0.176828	4.88751	-0.0361796	0.971139	0.99885
FBgn0031903	Wnt10	0
FBgn0031904	CG5149	181.931	-0.429434	1.21528	-0.353362	0.723817	0.99885
FBgn0031905	gudu	0.196192	-0.176828	4.88751	-0.0361796	0.971139	0.99885
FBgn0031906	CG5160	6.88333	1.97809	3.09514	0.639095	0.522761	0.99885
FBgn0031907	CG5171	3.47758	3.58954	4.60485	0.779513	0.435678	0.99885
FBgn0031908	CG5177	18.6474	-0.459071	2.15283	-0.21324	0.831139	0.99885
FBgn0031909	CG5181	73.5465	0.0196103	1.59559	0.0122903	0.990194	0.999552
FBgn0031910	CG15818	0
FBgn0031912		611.707	0.537743	0.759065	0.708428	0.47868	0.99885
FBgn0031913	CG5958	120.988	1.2483	1.04958	1.18934	0.234308	0.99885
FBgn0031914	CG5973	172.697	-1.09881	1.46957	-0.747705	0.454638	0.99885
FBgn0031918	CG6055	18.2414	4.71627	2.16042	2.18303	0.0290337	0.99885
FBgn0031920	CG6441	0.26159	-0.498333	4.87216	-0.102282	0.918533	0.99885
FBgn0031925	Cyp4d21	0
FBgn0031926	CG6739	2.79131	-3.82096	4.76502	-0.801876	0.422625	0.99885
FBgn0031929	CG18585	0
FBgn0031930	CG7025	0
FBgn0031935	CG13793	22.7699	4.07223	1.73454	2.34773	0.0188884	0.99885
FBgn0031936	CG13794	0.326987	-0.805689	4.85006	-0.166119	0.868063	0.99885
FBgn0031937	CG13795	0.130795	0.209538	4.89829	0.0427777	0.965879	0.99885
FBgn0031939	CG13796	11.4352	0.813615	2.49215	0.326472	0.744068	0.99885
FBgn0031940	CG7214	0.457782	-1.27317	4.82382	-0.263933	0.791831	0.99885
FBgn0031941	ATPsynGL	0
FBgn0031942	CG7203	0.0653974	0.813523	4.92144	0.165302	0.868707	0.99885
FBgn0031943		0
FBgn0031944		0.0653974	0.813523	4.92144	0.165302	0.868707	0.99885
FBgn0031945	CG7191	0
FBgn0031946	CG7164	0
FBgn0031947	CG7154	221.049	-1.16619	1.16317	-1.00259	0.316057	0.99885
FBgn0031948	CG7149	41.1654	0.0144718	1.76266	0.0082102	0.993449	0.999552
FBgn0031950	Herp	294.744	0.134602	0.894666	0.150449	0.88041	0.99885
FBgn0031951	r2d2	195.852	0.182763	0.889995	0.205353	0.837297	0.99885
FBgn0031952	cdc14	95.1064	-1.33905	1.09948	-1.21789	0.223264	0.99885
FBgn0031954	CG14537	0
FBgn0031955	CG14535	0
FBgn0031957	TwdlE	0
FBgn0031959	spz3	0.392384	-1.05843	4.83489	-0.218916	0.826716	0.99885
FBgn0031961	CG7102	43.0631	-2.00889	1.31455	-1.5282	0.126464	0.99885
FBgn0031968	CG7231	49.4952	0.523309	1.33863	0.390929	0.69585	0.99885
FBgn0031969	pes	696.864	0.0453428	0.739168	0.0613429	0.951086	0.99885
FBgn0031970	CG7227	0.130795	0.209538	4.89829	0.0427777	0.965879	0.99885
FBgn0031971	Sirup	120.039	-0.649047	1.0967	-0.591816	0.553974	0.99885
FBgn0031972	Wwox	23.1155	-0.473086	2.11577	-0.2236	0.823069	0.99885
FBgn0031973	Spn28Dc	4.14742	-4.41215	4.22177	-1.04509	0.295979	0.99885
FBgn0031974	CG12560	61.1949	0.977011	1.13214	0.862977	0.38815	0.99885
FBgn0031975	Tg	35.8892	0.231458	2.1745	0.106442	0.915232	0.99885
FBgn0031976	CG7367	0.130795	0.209538	4.89829	0.0427777	0.965879	0.99885
FBgn0031977	baf	778.81	0.588122	0.806516	0.729213	0.465872	0.99885
FBgn0031979	CCDC53	26.2622	0.188292	1.66433	0.113134	0.909924	0.99885
FBgn0031980	RpL36A	3040.51	0.750023	0.928309	0.807946	0.419122	0.99885
FBgn0031981	Megf8	179.454	0.548613	0.925525	0.592758	0.553343	0.99885
FBgn0031985	mon2	254.32	-0.146824	0.80766	-0.181789	0.855748	0.99885
FBgn0031986	CG8673	0
FBgn0031987	CG12375	291.364	0.155365	0.873874	0.177788	0.858889	0.99885
FBgn0031988	CG8668	714.559	-0.167547	0.779757	-0.214871	0.829868	0.99885
FBgn0031990	PAPLA1	334.454	-0.103683	0.976879	-0.106137	0.915474	0.99885
FBgn0031992	Acbp1	458.912	0.409927	0.909369	0.450782	0.652147	0.99885
FBgn0031995	CG8475	482.649	0.0407889	0.739212	0.0551789	0.955996	0.99885
FBgn0031996	CG8460	447.587	0.828648	0.949576	0.872651	0.382854	0.99885
FBgn0031997	PGAP5	29.8774	-0.330162	1.91916	-0.172034	0.863411	0.99885
FBgn0031998	SLC5A11	49.2431	-0.871991	1.6433	-0.530635	0.595672	0.99885
FBgn0031999	CG8419	33.9547	0.188228	1.40884	0.133605	0.893715	0.99885
FBgn0032000	CG8372	190.478	0.493993	0.834055	0.592279	0.553664	0.99885
FBgn0032001	CG8360	16.4936	-0.0681607	2.32191	-0.0293555	0.976581	0.99885
FBgn0032002	CG8353	25.0494	-0.251436	1.95522	-0.128597	0.897676	0.99885
FBgn0032003	CG8349	0
FBgn0032004	CG8292	0.196192	-0.176828	4.88751	-0.0361796	0.971139	0.99885
FBgn0032005	Snx6	374.77	-0.474554	0.838582	-0.5659	0.571461	0.99885
FBgn0032006	Pvr	35.66	-1.82426	1.78196	-1.02374	0.30596	0.99885
FBgn0032008	CG14277	0
FBgn0032010	CG8086	4.66418	1.64485	3.53597	0.465177	0.641805	0.99885
FBgn0032013	Scgalpha	3.70687	-4.24492	4.40859	-0.962873	0.335611	0.99885
FBgn0032014	CG7840	487.447	-0.0838297	0.788699	-0.106289	0.915353	0.99885
FBgn0032015	Ostgamma	220.954	0.249557	0.916583	0.272269	0.785415	0.99885
FBgn0032016	Mettl14	61.3981	-0.584314	1.41915	-0.411737	0.680532	0.99885
FBgn0032017	CG7810	59.2063	0.401402	1.66188	0.241535	0.80914	0.99885
FBgn0032018	CG7806	126.889	-1.4105	1.50594	-0.936626	0.348951	0.99885
FBgn0032020	strat	106.307	0.665905	0.957982	0.695111	0.486985	0.99885
FBgn0032021	CG7781	17.8887	-4.5794	2.14745	-2.13249	0.0329669	0.99885
FBgn0032022	CG14275	26.6498	1.00342	1.56641	0.640589	0.52179	0.99885
FBgn0032023	CG14274	0.0653974	0.813523	4.92144	0.165302	0.868707	0.99885
FBgn0032024	CG14273	0
FBgn0032025	CG7778	47.4183	0.886391	1.25141	0.708315	0.47875	0.99885
FBgn0032026	CG7627	1500.37	-0.176311	1.01649	-0.17345	0.862298	0.99885
FBgn0032029	CG17292	276.765	0.123488	0.85477	0.14447	0.88513	0.99885
FBgn0032030	Wdr82	136.051	0.380288	0.897196	0.423863	0.671666	0.99885
FBgn0032031	CG13390	49.5846	0.286603	1.4267	0.200885	0.840789	0.99885
FBgn0032032	CG17294	28.2704	-0.0470362	1.92506	-0.0244336	0.980507	0.999539
FBgn0032033	CG13392	346.17	0.978895	0.982917	0.995909	0.319295	0.99885
FBgn0032034	Rcd4	103.92	0.069078	0.979475	0.0705256	0.943775	0.99885
FBgn0032036	CG13384	184.905	-0.275607	0.920905	-0.299279	0.764727	0.99885
FBgn0032039	CG13385	0
FBgn0032040	CG13386	0
FBgn0032042	CG13398	151.425	-0.448579	1.02241	-0.438747	0.660845	0.99885
FBgn0032047	CG13088	56.6104	-1.01504	1.60541	-0.63226	0.527217	0.99885
FBgn0032048	Dh31	0
FBgn0032049	Bace	0
FBgn0032050	CG13096	680.464	0.310893	0.895586	0.347139	0.728487	0.99885
FBgn0032051	CG13097	344.204	-0.435675	0.912857	-0.477265	0.633173	0.99885
FBgn0032052	PIG-U	276.408	1.49097	0.793205	1.87968	0.0601523	0.99885
FBgn0032053	mRpL51	156.041	-0.496367	1.00735	-0.492747	0.622192	0.99885
FBgn0032054	Uba4	231.662	1.28932	0.833173	1.54748	0.121747	0.99885
FBgn0032055	CG13091	2.91703	-3.89675	4.76439	-0.817891	0.413419	0.99885
FBgn0032057	CG9287	0.0653974	0.813523	4.92144	0.165302	0.868707	0.99885
FBgn0032058	CG9289	0
FBgn0032059	PrBP	63.7844	-1.11068	1.55075	-0.716218	0.473857	0.99885
FBgn0032061	CG9314	0
FBgn0032065	CG12438	0
FBgn0032066	LManIII	0
FBgn0032067	LManIV	0
FBgn0032068	LManV	3.05282	5.94504	4.84419	1.22725	0.219728	0.99885
FBgn0032069	LManVI	2.65669	5.87725	4.84692	1.21257	0.225293	0.99885
FBgn0032072	CG9483	0
FBgn0032074	Tsp29Fa	0.0653974	0.813523	4.92144	0.165302	0.868707	0.99885
FBgn0032075	Tsp29Fb	29.2464	1.04471	2.29511	0.455191	0.648972	0.99885
FBgn0032076	Argl	15.0085	-0.230949	2.54236	-0.0908401	0.92762	0.99885
FBgn0032077	CG9515	263.483	1.83614	0.842186	2.1802	0.0292426	0.99885
FBgn0032078	C1GalTA	225.634	-0.558235	0.925383	-0.603248	0.546344	0.99885
FBgn0032079	CG31886	55.2175	-1.89315	1.54806	-1.22292	0.221361	0.99885
FBgn0032080	CG9525	0
FBgn0032082	CG18088	107.506	0.475596	0.977535	0.486525	0.626595	0.99885
FBgn0032083	CG9541	3.26333	3.15693	4.71677	0.6693	0.503304	0.99885
FBgn0032084	CG13101	54.1234	-0.643041	1.17645	-0.546595	0.584657	0.99885
FBgn0032085	CG9555	0
FBgn0032086	CG17906	0
FBgn0032087	CG9568	0
FBgn0032088	CG13102	0
FBgn0032089	Rcd-1r	0
FBgn0032090	CG9582	0
FBgn0032094	CG12439	0.0653974	0.813523	4.92144	0.165302	0.868707	0.99885
FBgn0032095	Toll-4	0
FBgn0032096	Or30a	0
FBgn0032100	CG13108	0.196192	-0.176828	4.88751	-0.0361796	0.971139	0.99885
FBgn0032101	CG9586	70.5778	-0.108476	1.46238	-0.0741778	0.940869	0.99885
FBgn0032104	aust	0
FBgn0032105	borr	492.999	-0.297259	0.823717	-0.360876	0.718192	0.99885
FBgn0032109	CG17005	0.0653974	0.813523	4.92144	0.165302	0.868707	0.99885
FBgn0032110	CG3748	0
FBgn0032111	CG13110	0
FBgn0032115	CG4438	0
FBgn0032116	Mco1	0.588577	-1.62509	4.80873	-0.337945	0.735404	0.99885
FBgn0032117	FucTB	17.8585	-2.43768	2.09244	-1.165	0.24402	0.99885
FBgn0032119	CG3769	0.130795	0.209538	4.89829	0.0427777	0.965879	0.99885
FBgn0032120	CG33298	363.117	-1.32195	0.801909	-1.6485	0.0992499	0.99885
FBgn0032122	CG31883	0
FBgn0032123	Oatp30B	351.266	-0.258389	0.794272	-0.325315	0.744943	0.99885
FBgn0032124	CG17855	0.702136	-1.82124	4.80173	-0.379288	0.704474	0.99885
FBgn0032125	Cpr30B	0.636738	-1.67229	4.80696	-0.34789	0.727923	0.99885
FBgn0032126	CG13113	279.059	1.15884	0.870345	1.33147	0.183035	0.99885
FBgn0032127	CG13114	1625.91	0.292632	0.68267	0.428659	0.668172	0.99885
FBgn0032129	jp	12.0291	-0.991026	2.47698	-0.400094	0.689087	0.99885
FBgn0032130	brwl	202.598	-0.634403	1.47063	-0.431383	0.66619	0.99885
FBgn0032131	CG3841	0
FBgn0032132	CG4382	0
FBgn0032135	GlcAT-S	111.094	-0.788324	1.32096	-0.596782	0.550653	0.99885
FBgn0032136	Apoltp	1.37335	-2.8245	4.77732	-0.59123	0.554367	0.99885
FBgn0032138	CG4364	1447.75	0.40025	0.707258	0.565918	0.571449	0.99885
FBgn0032139	CG13116	0.326987	-0.805689	4.85006	-0.166119	0.868063	0.99885
FBgn0032140	CG13117	111.006	1.42987	1.05369	1.35701	0.174778	0.99885
FBgn0032143	CG4017	0
FBgn0032144	CG17633	0
FBgn0032147	IP3K1	78.519	1.02507	1.53505	0.667777	0.504276	0.99885
FBgn0032149	CG4036	60.9932	-0.417464	1.14351	-0.365074	0.715056	0.99885
FBgn0032150	CG13123	95.6463	1.61582	1.0261	1.57471	0.115323	0.99885
FBgn0032151	nAChRalpha6	0
FBgn0032153	CG4537	12.6876	0.642234	2.40388	0.267166	0.789341	0.99885
FBgn0032154	mtDNA-helicase	115.538	0.00747451	1.22345	0.00610938	0.995125	0.999552
FBgn0032156	CG13124	13.1847	-1.04467	2.49602	-0.418536	0.675555	0.99885
FBgn0032157	Etl1	276.996	-0.412561	1.14221	-0.361194	0.717954	0.99885
FBgn0032160	CG4598	270.317	0.255986	0.96858	0.26429	0.791556	0.99885
FBgn0032161	CG4594	97.1884	-0.145062	1.17428	-0.123533	0.901685	0.99885
FBgn0032162	CG4592	57.0036	0.759636	1.70755	0.44487	0.656414	0.99885
FBgn0032163	TbCMF46	0.824313	-2.04187	4.79487	-0.425844	0.670221	0.99885
FBgn0032166	CG4619	125.127	0.357642	1.10083	0.324885	0.745268	0.99885
FBgn0032167	CG5853	1.17715	-2.60511	4.78135	-0.544849	0.585857	0.99885
FBgn0032168	CG13126	125.72	-0.154895	1.09542	-0.141403	0.887552	0.99885
FBgn0032169	CG4709	212.647	0.388908	0.898618	0.432785	0.665171	0.99885
FBgn0032170	CG4658	92.7084	-0.786802	1.87766	-0.419033	0.675192	0.99885
FBgn0032171	CG5846	84.2918	0.122699	1.20356	0.101946	0.918799	0.99885
FBgn0032172	CG5850	257.53	-0.352289	0.845171	-0.416826	0.676806	0.99885
FBgn0032175	CG13131	0
FBgn0032176	CG13127	0
FBgn0032178	Spn31A	2.40631	1.67713	4.71123	0.355985	0.721852	0.99885
FBgn0032181	CG13133	0
FBgn0032184	CG13135	0
FBgn0032187	CG4839	2.20628	-3.496	4.76816	-0.733197	0.463438	0.99885
FBgn0032188	CG13137	0
FBgn0032189	Ripalpha	220.151	-1.04888	0.926268	-1.13237	0.257479	0.99885
FBgn0032191	CG5734	275.609	0.021069	0.905314	0.0232726	0.981433	0.999539
FBgn0032192	CG5731	0.130795	0.209538	4.89829	0.0427777	0.965879	0.99885
FBgn0032193	CG5727	103.801	0.92287	1.04817	0.88046	0.37861	0.99885
FBgn0032194	CG4901	436.882	0.0564617	0.760093	0.0742826	0.940786	0.99885
FBgn0032195	CG4908	174.622	0.280736	0.971192	0.289064	0.772533	0.99885
FBgn0032196	CG5708	325.266	-0.686682	0.891784	-0.770009	0.441294	0.99885
FBgn0032197	CG5694	560.578	-0.727999	0.756615	-0.962178	0.33596	0.99885
FBgn0032198	eEF1delta	3876.35	0.582964	0.692967	0.841258	0.400203	0.99885
FBgn0032200	CG5676	578.364	0.421783	0.861133	0.4898	0.624275	0.99885
FBgn0032202	REPTOR-BP	84.871	1.00577	1.25731	0.799939	0.423746	0.99885
FBgn0032204	CG4953	146.49	-0.944572	0.920902	-1.0257	0.305032	0.99885
FBgn0032205	CG4957	92.8894	-2.53784	1.41707	-1.7909	0.073309	0.99885
FBgn0032208	Ufd4	2204.64	0.369855	0.737464	0.501522	0.616004	0.99885
FBgn0032209	Hand	0.0653974	0.813523	4.92144	0.165302	0.868707	0.99885
FBgn0032210	CYLD	140.7	0.557448	0.942885	0.591215	0.554376	0.99885
FBgn0032211	CG13138	14.4373	0.392658	2.30705	0.170199	0.864853	0.99885
FBgn0032213	CG5390	42.6697	0.277607	1.86769	0.148636	0.881841	0.99885
FBgn0032214	CG4968	514.251	0.131658	0.739148	0.178122	0.858627	0.99885
FBgn0032216	Usp14	1306.67	0.701799	0.680659	1.03106	0.302514	0.99885
FBgn0032217	CG4972	783.815	0.461139	0.69931	0.659419	0.509627	0.99885
FBgn0032218	CG5381	27.477	-2.10779	1.80765	-1.16604	0.2436	0.99885
FBgn0032219	CG4995	0.784769	-2.03036	4.7952	-0.423416	0.671992	0.99885
FBgn0032221	Schip1	6.09896	0.409746	3.1343	0.13073	0.895989	0.99885
FBgn0032222	CG5037	195.711	-0.708237	0.949888	-0.7456	0.455909	0.99885
FBgn0032223	GATAd	301.039	-1.28344	0.815125	-1.57454	0.115364	0.99885
FBgn0032224	Sps2	232.477	-0.490037	1.47885	-0.331363	0.74037	0.99885
FBgn0032225	CG5022	0
FBgn0032228	CG5367	104.69	0.556319	1.63955	0.339312	0.734375	0.99885
FBgn0032229	CG5045	278.095	0.195095	1.05897	0.184231	0.853832	0.99885
FBgn0032230	lft	0.915564	-2.24844	4.78931	-0.46947	0.638734	0.99885
FBgn0032231	CG5056	129.513	-0.689648	0.933543	-0.738742	0.460064	0.99885
FBgn0032233	dpr19	4.03688	3.80956	4.3461	0.876547	0.380733	0.99885
FBgn0032234	gny	50.7397	-1.18589	1.2636	-0.938503	0.347986	0.99885
FBgn0032235	CG5096	4.08422	2.58175	4.32202	0.597348	0.550275	0.99885
FBgn0032236	mRpS7	538.121	0.0742354	0.758123	0.09792	0.921996	0.99885
FBgn0032240	CG17768	0
FBgn0032242	CG5355	1067.22	0.600495	0.766665	0.783256	0.433477	0.99885
FBgn0032243	Klp31E	65.5708	-2.49785	1.28835	-1.9388	0.0525258	0.99885
FBgn0032244	RfC3	188.729	0.933104	0.921186	1.01294	0.31109	0.99885
FBgn0032246	Wdfy2	369.052	0.271689	0.748208	0.36312	0.716515	0.99885
FBgn0032247	CG5188	61.4454	0.870293	1.25042	0.695999	0.486429	0.99885
FBgn0032248	Bug22	197.456	0.282395	0.907509	0.311176	0.755667	0.99885
FBgn0032249	TBC1D16	18.7293	-1.13135	2.42823	-0.465915	0.641276	0.99885
FBgn0032250	holn1	133.664	0.673797	1.05105	0.641068	0.521478	0.99885
FBgn0032251	Nse4	90.8969	0.726006	1.29663	0.559916	0.575536	0.99885
FBgn0032252	loh	3.27494	-4.06225	4.62745	-0.877859	0.38002	0.99885
FBgn0032253	LManI	6.09565	-4.99854	3.64113	-1.3728	0.169815	0.99885
FBgn0032256	RluA-2	131.104	-0.35548	0.908751	-0.391175	0.695668	0.99885
FBgn0032258	CG7456	97.3885	-0.563318	1.22433	-0.460102	0.645443	0.99885
FBgn0032259	CG6144	25.6304	-1.24129	2.2084	-0.562077	0.574063	0.99885
FBgn0032260	CG13144	0.0653974	0.813523	4.92144	0.165302	0.868707	0.99885
FBgn0032261	CG6094	102.83	0.896112	1.02321	0.875783	0.381148	0.99885
FBgn0032262	CG7384	205.161	-0.111362	1.52177	-0.0731797	0.941663	0.99885
FBgn0032264	Lip4	10.5822	-5.82966	2.99649	-1.94549	0.0517155	0.99885
FBgn0032265	CG18301	0
FBgn0032266	CG18302	0
FBgn0032268	CG6138	0
FBgn0032269	w-cup	0
FBgn0032271	CG7329	0
FBgn0032276	CG17098	0
FBgn0032280	CG17105	0
FBgn0032281	CG17107	0
FBgn0032282	CG7299	0
FBgn0032283	CG7296	0.26159	-0.498333	4.87216	-0.102282	0.918533	0.99885
FBgn0032284	CG7294	0
FBgn0032285	CG17108	0.26159	-0.498333	4.87216	-0.102282	0.918533	0.99885
FBgn0032286	CG7300	0
FBgn0032287	CG6415	0.130795	0.209538	4.89829	0.0427777	0.965879	0.99885
FBgn0032289	CG6431	0
FBgn0032290	CG6443	111.055	-0.0928962	0.985688	-0.0942451	0.924914	0.99885
FBgn0032291	CG17118	0.0653974	0.813523	4.92144	0.165302	0.868707	0.99885
FBgn0032292	EMC3	290.728	0.191171	0.870564	0.219595	0.826187	0.99885
FBgn0032293	Dpy-30L1	145.751	-1.35454	1.17529	-1.15252	0.249109	0.99885
FBgn0032294	Vha16-5	0
FBgn0032295	CG12299	561.553	-0.252018	0.979274	-0.257352	0.796907	0.99885
FBgn0032296	CG6729	95.5001	0.673328	1.04034	0.647221	0.517489	0.99885
FBgn0032297	CG17124	153.554	0.543933	0.865265	0.628633	0.52959	0.99885
FBgn0032298	CG6724	321.994	0.796093	0.815538	0.976156	0.328987	0.99885
FBgn0032299	CG17127	0
FBgn0032303	CG6508	23.3821	-1.74533	1.92868	-0.904936	0.3655	0.99885
FBgn0032304	CG17134	0.26159	-0.498333	4.87216	-0.102282	0.918533	0.99885
FBgn0032305	CG6700	255.959	0.0245902	0.825074	0.0298036	0.976224	0.99885
FBgn0032311	CG12517	4.29899	-4.47354	4.23477	-1.05638	0.290793	0.99885
FBgn0032312	CG14071	0
FBgn0032313	CG14070	13.9215	3.20788	2.26767	1.41462	0.15718	0.99885
FBgn0032314	CG7309	0.139826	3.08083	4.92533	0.625508	0.531638	0.99885
FBgn0032315	CG14069	6.10564	6.97405	4.55427	1.53132	0.12569	0.99885
FBgn0032318	CG14072	2.06765	2.6271	4.78679	0.548823	0.583127	0.99885
FBgn0032321	YL-1	218.289	-0.192704	0.88509	-0.217722	0.827646	0.99885
FBgn0032322	CG16743	1.14268	-2.52225	4.78303	-0.527333	0.597962	0.99885
FBgn0032329	Art8	0.130795	0.209538	4.89829	0.0427777	0.965879	0.99885
FBgn0032330	Samuel	159.35	-0.382042	0.966821	-0.395152	0.69273	0.99885
FBgn0032331	CG14913	0.0653974	0.813523	4.92144	0.165302	0.868707	0.99885
FBgn0032335	CG14915	0
FBgn0032336	AstC	0
FBgn0032337	AstCC	0
FBgn0032338	CG16854	0
FBgn0032339	Wdr59	137.836	-0.0834053	0.924728	-0.0901944	0.928133	0.99885
FBgn0032340		533.62	-0.381711	0.721812	-0.528823	0.596928	0.99885
FBgn0032341	Reps	378.414	-0.454569	0.772175	-0.588687	0.556071	0.99885
FBgn0032343	CG6201	53.4761	2.1692	1.82532	1.1884	0.234677	0.99885
FBgn0032345	CG14921	1.23393	-2.66364	4.78021	-0.557221	0.577376	0.99885
FBgn0032346	Csl4	166.761	1.26035	0.906938	1.38967	0.164628	0.99885
FBgn0032348	CG4751	98.1748	-0.444249	0.974019	-0.456099	0.648319	0.99885
FBgn0032350	CG6287	1523.51	0.838307	0.780143	1.07456	0.282574	0.99885
FBgn0032354	CG4788	94.6442	-1.08364	1.48458	-0.729928	0.465434	0.99885
FBgn0032358	Ppt2	88.0827	-0.474904	1.21467	-0.390975	0.695816	0.99885
FBgn0032359		0
FBgn0032360	CG14926	0
FBgn0032361	CG6488	49.7726	0.452325	1.71773	0.263327	0.792299	0.99885
FBgn0032362	spz4	0
FBgn0032363	Dlg5	335.908	-0.721024	0.937325	-0.769236	0.441753	0.99885
FBgn0032364	CG4970	0.0653974	0.813523	4.92144	0.165302	0.868707	0.99885
FBgn0032365	CG14929	0
FBgn0032366	CG14930	0
FBgn0032368	spag4	0
FBgn0032369	CG6614	0
FBgn0032370	CG12307	0
FBgn0032371	CG4983	0
FBgn0032372	CG4988	0
FBgn0032373	Vha100-5	0
FBgn0032374	CG14931	150.927	-0.895454	0.941361	-0.951233	0.341486	0.99885
FBgn0032375	CG14932	1.22531	-2.64481	4.78057	-0.55324	0.580099	0.99885
FBgn0032376	Tsp33B	0
FBgn0032377	CG14937	3.1889	2.8365	4.70886	0.602376	0.546924	0.99885
FBgn0032378	CycY	429.401	-0.338927	0.78488	-0.431821	0.665872	0.99885
FBgn0032381	Mal-B1	0
FBgn0032382	Mal-B2	71.6111	-0.346012	1.42136	-0.243438	0.807666	0.99885
FBgn0032385	CG16964	0
FBgn0032387	CG16965	0.0653974	0.813523	4.92144	0.165302	0.868707	0.99885
FBgn0032388	CG6686	445.446	-0.0489131	0.801028	-0.0610629	0.951309	0.99885
FBgn0032390	dgt2	113.745	-0.284007	1.16317	-0.244166	0.807102	0.99885
FBgn0032391	escl	28.825	0.0131933	1.63819	0.00805357	0.993574	0.999552
FBgn0032393	Nfs1	235.041	0.305302	0.96398	0.31671	0.751463	0.99885
FBgn0032394	Hacd1	458.03	2.05413	0.960483	2.13865	0.0324643	0.99885
FBgn0032395	Wdr81	74.3695	-0.85454	1.07295	-0.796441	0.425776	0.99885
FBgn0032397	Tom70	214.776	-0.793485	1.09632	-0.72377	0.469207	0.99885
FBgn0032398	CG6766	301.161	0.427844	0.801195	0.534007	0.593337	0.99885
FBgn0032399	CG6785	26.3659	1.13479	2.30886	0.491495	0.623077	0.99885
FBgn0032400	CG6770	4010.67	-0.26243	0.738566	-0.355324	0.722347	0.99885
FBgn0032401	Plzf	58.5277	-0.155468	1.19856	-0.129713	0.896794	0.99885
FBgn0032402	CG14945	0.653974	-1.77324	4.80336	-0.369166	0.712004	0.99885
FBgn0032404	RpL7-like	0
FBgn0032405	firl	0.719371	-1.90754	4.79892	-0.397493	0.691004	0.99885
FBgn0032406	CG14947	0
FBgn0032407	Pex19	241.577	0.296106	0.932729	0.317463	0.750893	0.99885
FBgn0032408	CG6712	171.717	-1.36168	0.869207	-1.56658	0.117214	0.99885
FBgn0032409	Ced-12	123.657	-2.28792	1.36151	-1.68043	0.0928732	0.99885
FBgn0032414	CG17211	0
FBgn0032415	rho-6	0
FBgn0032416	Gr33a	0
FBgn0032419	CG17217	0.130795	0.209538	4.89829	0.0427777	0.965879	0.99885
FBgn0032420	CG6583	146.685	-1.60793	1.28298	-1.25328	0.210105	0.99885
FBgn0032421	crok	179.105	-1.18411	1.05129	-1.12634	0.260022	0.99885
FBgn0032422	atilla	24.3861	-0.120738	1.95526	-0.06175	0.950762	0.99885
FBgn0032424	CG17010	0
FBgn0032428	CG6405	5.01908	2.46823	3.54683	0.695897	0.486493	0.99885
FBgn0032429	CG5446	279.442	0.240012	0.793239	0.302572	0.762216	0.99885
FBgn0032430	CG6388	101.752	-0.522986	1.55399	-0.336544	0.73646	0.99885
FBgn0032431	CG5435	0
FBgn0032433	Oatp33Ea	0.196192	-0.176828	4.88751	-0.0361796	0.971139	0.99885
FBgn0032434	CG5421	0.0653974	0.813523	4.92144	0.165302	0.868707	0.99885
FBgn0032435	Oatp33Eb	0.130795	0.209538	4.89829	0.0427777	0.965879	0.99885
FBgn0032436	CG5418	0.0653974	0.813523	4.92144	0.165302	0.868707	0.99885
FBgn0032437	CR17024	0
FBgn0032439	Ref2	0
FBgn0032442	Nepl7	0
FBgn0032444	CCT4	3041.54	0.781258	0.828649	0.942808	0.345779	0.99885
FBgn0032445	CG6153	109.128	0.201968	1.37778	0.146589	0.883456	0.99885
FBgn0032446	IFT43	47.0954	0.979928	1.3065	0.75004	0.453231	0.99885
FBgn0032447	PICK1	8.13574	1.44502	2.83943	0.508914	0.610813	0.99885
FBgn0032448	CG5781	0.0653974	0.813523	4.92144	0.165302	0.868707	0.99885
FBgn0032449	CG17036	18.2971	-6.65552	2.46338	-2.70179	0.00689678	0.99885
FBgn0032450	CG5776	208.763	-0.556906	1.0369	-0.537088	0.591207	0.99885
FBgn0032451	spict	203.329	0.706288	0.987021	0.715575	0.474254	0.99885
FBgn0032452	CG15484	7.90123	0.190098	2.82073	0.0673932	0.946269	0.99885
FBgn0032453	CG6180	1191.03	0.548202	0.703469	0.779283	0.435813	0.99885
FBgn0032454	CG5787	403.754	-0.435743	0.869136	-0.501351	0.616124	0.99885
FBgn0032455	Pih1D1	319.444	-0.0816701	0.817432	-0.0999106	0.920415	0.99885
FBgn0032456	MRP	806.778	-1.28987	0.709499	-1.818	0.0690635	0.99885
FBgn0032457	CG15483	0
FBgn0032462	CG16800	0
FBgn0032464	Vha68-3	0.0653974	0.813523	4.92144	0.165302	0.868707	0.99885
FBgn0032465	Yip1d1	251.893	0.490523	0.912541	0.537535	0.590898	0.99885
FBgn0032467	CG9934	258.631	0.260426	1.06789	0.243869	0.807333	0.99885
FBgn0032470	Ttc30	0.196192	-0.176828	4.88751	-0.0361796	0.971139	0.99885
FBgn0032471	CG5122	0
FBgn0032472	CG9928	0.196192	-0.176828	4.88751	-0.0361796	0.971139	0.99885
FBgn0032473	kmg	0.0653974	0.813523	4.92144	0.165302	0.868707	0.99885
FBgn0032474	DnaJ-H	338.804	0.0734164	0.842258	0.0871662	0.930539	0.99885
FBgn0032475	Sfmbt	462.655	-0.34424	0.852524	-0.403789	0.686368	0.99885
FBgn0032476	CG5439	157.893	0.0631913	1.35793	0.046535	0.962884	0.99885
FBgn0032477	CG5287	37.6072	-0.371081	2.09133	-0.177438	0.859164	0.99885
FBgn0032478	CG5458	4.62629	2.95955	3.64617	0.811689	0.41697	0.99885
FBgn0032479	CG16974	1010.57	-0.150511	0.788597	-0.190859	0.848636	0.99885
FBgn0032480	Edem2	138.881	0.198266	1.18692	0.167043	0.867336	0.99885
FBgn0032481	CG16972	112.347	-0.478554	1.21305	-0.394504	0.693209	0.99885
FBgn0032482	Pect	233.753	-0.635069	1.07368	-0.591489	0.554193	0.99885
FBgn0032483	CG15482	0.26159	-0.498333	4.87216	-0.102282	0.918533	0.99885
FBgn0032484	kek4	0
FBgn0032485	CG9426	223.173	-0.628414	1.21031	-0.519215	0.603611	0.99885
FBgn0032486	mRF1	86.1496	-0.834618	1.14856	-0.726666	0.467431	0.99885
FBgn0032487	Ski6	243.676	1.13288	0.81639	1.38767	0.165236	0.99885
FBgn0032488	CG16812	208.118	0.436506	0.885485	0.492957	0.622043	0.99885
FBgn0032489	CG15480	0
FBgn0032490	CG16813	18.3169	8.57064	3.32001	2.58151	0.00983684	0.99885
FBgn0032491	CG16815	0
FBgn0032492	Prosalpha6T	0
FBgn0032493	Mabi	0
FBgn0032494	CG5945	0
FBgn0032495	CG16820	0.719371	-1.90754	4.79892	-0.397493	0.691004	0.99885
FBgn0032499	Uvrag	69.2664	0.294571	1.10904	0.26561	0.79054	0.99885
FBgn0032503	CG16825	0
FBgn0032505	CG16826	0
FBgn0032506	CG9395	0
FBgn0032507	CG9377	0
FBgn0032509	CG6523	696.828	0.175832	0.826186	0.212824	0.831465	0.99885
FBgn0032511	ND-B22	240.712	0.355341	0.800663	0.443809	0.657181	0.99885
FBgn0032512	Bdp1	98.0602	-0.537953	1.05199	-0.511368	0.609093	0.99885
FBgn0032513	CG6565	329.791	-0.194165	0.767179	-0.25309	0.800199	0.99885
FBgn0032514	CG9302	503.052	0.469484	0.763203	0.615149	0.538456	0.99885
FBgn0032515	loqs	61.8338	-0.151319	1.30436	-0.11601	0.907645	0.99885
FBgn0032516	Ing5	208.251	0.583795	0.943432	0.618799	0.536049	0.99885
FBgn0032517	CG7099	31.1864	-1.04199	2.00731	-0.519097	0.603693	0.99885
FBgn0032518	RpL24	5637.45	0.878685	0.65745	1.33651	0.181384	0.99885
FBgn0032519	CG16957	0.130795	0.209538	4.89829	0.0427777	0.965879	0.99885
FBgn0032520	CG10859	0
FBgn0032521	CG7110	236.024	-0.310957	0.883617	-0.351914	0.724903	0.99885
FBgn0032522	CG16848	5.21093	0.403098	4.19174	0.0961648	0.92339	0.99885
FBgn0032523	CG16956	39.8357	-0.322724	1.73806	-0.185681	0.852695	0.99885
FBgn0032524	Hacd2	212.281	0.660226	0.84413	0.782138	0.434133	0.99885
FBgn0032525	Hsp60D	0
FBgn0032530	CG9263	0
FBgn0032533	CG16888	0
FBgn0032535	Ance-2	0.0653974	0.813523	4.92144	0.165302	0.868707	0.99885
FBgn0032536	Ance-3	0
FBgn0032538	Vajk2	0.0653974	0.813523	4.92144	0.165302	0.868707	0.99885
FBgn0032549	CG4650	0
FBgn0032551	CG18636	0
FBgn0032553	CG4480	0
FBgn0032554	CG15278	0
FBgn0032563	CG15258	0
FBgn0032577	CG13244	0
FBgn0032582	CG13258	0.26159	-0.498333	4.87216	-0.102282	0.918533	0.99885
FBgn0032585	Nepl8	0
FBgn0032586	Tpr2	975.893	0.148382	0.78707	0.188525	0.850465	0.99885
FBgn0032587	CG5953	492.793	0.109849	0.736818	0.149085	0.881486	0.99885
FBgn0032588	CG5968	0.0653974	0.813523	4.92144	0.165302	0.868707	0.99885
FBgn0032590	CG4631	0.0653974	0.813523	4.92144	0.165302	0.868707	0.99885
FBgn0032593	Trpgamma	3.9203	-4.33205	4.29733	-1.00808	0.313416	0.99885
FBgn0032595	CG17996	0
FBgn0032596	Prosbeta4	779.569	0.187169	0.704306	0.265749	0.790432	0.99885
FBgn0032597	CG17904	169.814	0.436671	0.858531	0.508626	0.611015	0.99885
FBgn0032598	ChLD3	0.26159	-0.498333	4.87216	-0.102282	0.918533	0.99885
FBgn0032600	BuGZ	505.518	-0.883609	0.865817	-1.02055	0.307468	0.99885
FBgn0032601	yellow-b	0.326987	-0.805689	4.85006	-0.166119	0.868063	0.99885
FBgn0032602	ppk17	0.0653974	0.813523	4.92144	0.165302	0.868707	0.99885
FBgn0032603	CG17928	0.392384	-1.05843	4.83489	-0.218916	0.826716	0.99885
FBgn0032609	CG13280	1.51783	-2.93213	4.77556	-0.613987	0.539224	0.99885
FBgn0032612	CG13282	12.5642	2.43578	2.76683	0.880351	0.378669	0.99885
FBgn0032613	Nepl9	0.326987	-0.805689	4.85006	-0.166119	0.868063	0.99885
FBgn0032614	CG13284	4.3729	3.08969	4.20666	0.734477	0.462658	0.99885
FBgn0032615	CG6012	0.0653974	0.813523	4.92144	0.165302	0.868707	0.99885
FBgn0032618	CG31743	0
FBgn0032620	CG12288	222.889	-1.09856	1.44691	-0.75925	0.447703	0.99885
FBgn0032624	CG6304	0
FBgn0032625	CG15136	0
FBgn0032626	CG12620	0
FBgn0032629	beat-IIIc	13.0486	1.53195	2.97547	0.514858	0.606652	0.99885
FBgn0032631	CG15140	0
FBgn0032632	CG6380	0
FBgn0032633	Lrch	398.89	-0.316181	0.867853	-0.364326	0.715615	0.99885
FBgn0032634	Rpb11	163.87	0.264905	0.930287	0.284756	0.775831	0.99885
FBgn0032635	CG15141	102.184	-0.510021	1.57022	-0.324808	0.745327	0.99885
FBgn0032636	CG5043	0
FBgn0032637	CG5050	6.48835	4.84251	3.67008	1.31946	0.187016	0.99885
FBgn0032638	SPH93	0.0653974	0.813523	4.92144	0.165302	0.868707	0.99885
FBgn0032639	CG18563	0
FBgn0032640	Sgt	1385.56	0.811285	0.890331	0.911218	0.362181	0.99885
FBgn0032642	CG5110	105.05	-0.347201	0.983616	-0.352984	0.7241	0.99885
FBgn0032643	GCS2beta	497.041	-0.225824	0.987796	-0.228614	0.819169	0.99885
FBgn0032644	CG5131	253.729	0.530799	1.07553	0.493525	0.621642	0.99885
FBgn0032645	CG15142	3.59414	-2.55793	3.86974	-0.661007	0.508608	0.99885
FBgn0032646	mEFTs	405.926	-0.146528	0.738046	-0.198535	0.842627	0.99885
FBgn0032647	CG15143	1.70033	-3.12909	4.77264	-0.655631	0.512062	0.99885
FBgn0032648	CG15144	0.130795	0.209538	4.89829	0.0427777	0.965879	0.99885
FBgn0032649	CG15145	0
FBgn0032650	CG7094	0
FBgn0032651	Oli	0
FBgn0032652	CG6870	0.0653974	0.813523	4.92144	0.165302	0.868707	0.99885
FBgn0032654	CG15147	0
FBgn0032656	CG5674	219.025	-1.16182	1.04579	-1.11094	0.266593	0.99885
FBgn0032658	CG5681	0
FBgn0032660	elfless	0.130795	0.209538	4.89829	0.0427777	0.965879	0.99885
FBgn0032663	CG15153	0.0653974	0.813523	4.92144	0.165302	0.868707	0.99885
FBgn0032664	Slc25A46b	0
FBgn0032665	CG15152	0.26159	-0.498333	4.87216	-0.102282	0.918533	0.99885
FBgn0032666	CG5758	20.9104	-0.109441	2.13899	-0.0511649	0.959194	0.99885
FBgn0032668	CG17681	0.0653974	0.813523	4.92144	0.165302	0.868707	0.99885
FBgn0032669	CG15155	0.196192	-0.176828	4.88751	-0.0361796	0.971139	0.99885
FBgn0032670	CG5783	0.850166	-2.14353	4.79204	-0.44731	0.654651	0.99885
FBgn0032671	JMJD4	70.9605	-0.125329	1.30226	-0.0962397	0.92333	0.99885
FBgn0032673		1.04636	-2.43779	4.78484	-0.509481	0.610415	0.99885
FBgn0032677	CG5790	0
FBgn0032679		674.344	0.184301	0.982993	0.187489	0.851277	0.99885
FBgn0032680	Ntf-2r	0.784769	-2.03036	4.7952	-0.423416	0.671992	0.99885
FBgn0032681	CG10283	63.5111	-0.689515	1.27747	-0.539752	0.589368	0.99885
FBgn0032682	grnd	0.784769	-2.03036	4.7952	-0.423416	0.671992	0.99885
FBgn0032683	kon	1.76573	-3.18299	4.77191	-0.667026	0.504756	0.99885
FBgn0032684	Ugt301D1	31.8893	1.47582	1.40168	1.05289	0.292391	0.99885
FBgn0032685	CG10211	3.82043	-4.28744	4.38126	-0.978586	0.327785	0.99885
FBgn0032688	CG15160	202.21	-0.18419	0.846318	-0.217637	0.827712	0.99885
FBgn0032689	CG10413	394.945	-0.079538	0.75912	-0.104777	0.916553	0.99885
FBgn0032690	CG10333	186.329	0.429762	1.11012	0.38713	0.69866	0.99885
FBgn0032691	Atac2	60.25	-1.34711	1.54705	-0.870763	0.383883	0.99885
FBgn0032692	IFT46	0
FBgn0032693	Cyp310a1	0.130795	0.209538	4.89829	0.0427777	0.965879	0.99885
FBgn0032694	MESR3	183.241	0.457371	0.886546	0.515902	0.605923	0.99885
FBgn0032698	CG10336	185.857	0.996376	0.963	1.03466	0.300829	0.99885
FBgn0032699	CG10383	177.722	-0.765167	0.878682	-0.870812	0.383857	0.99885
FBgn0032700	CG10338	204.509	-0.554036	1.00872	-0.549248	0.582835	0.99885
FBgn0032701	CG10341	423.994	0.62516	0.89997	0.694645	0.487278	0.99885
FBgn0032702	CG10376	268.627	0.149193	0.899921	0.165784	0.868327	0.99885
FBgn0032703	CG10343	357.464	0.575441	0.854554	0.673382	0.500704	0.99885
FBgn0032704	Jwa	580.727	0.496495	0.726631	0.683283	0.494428	0.99885
FBgn0032705	Grip71	385.194	-0.115026	1.21313	-0.0948181	0.924459	0.99885
FBgn0032706	Irk3	0.196192	-0.176828	4.88751	-0.0361796	0.971139	0.99885
FBgn0032707	CG10348	0.0653974	0.813523	4.92144	0.165302	0.868707	0.99885
FBgn0032709	CG15167	0
FBgn0032713	Ugt36D1	31.3067	-0.922316	1.85961	-0.495974	0.619913	0.99885
FBgn0032715	CG17597	183.316	0.846492	0.857321	0.98737	0.323461	0.99885
FBgn0032717	CG10600	395.699	-0.748334	0.863596	-0.866532	0.386198	0.99885
FBgn0032719	CG17321	46.0297	0.522472	1.26031	0.414559	0.678464	0.99885
FBgn0032720	mRpL13	202.951	0.478946	0.904822	0.529327	0.596579	0.99885
FBgn0032721	CG10602	920.051	0.245459	0.712966	0.344279	0.730637	0.99885
FBgn0032723	ssp3	202.276	-1.30709	0.876333	-1.49154	0.135819	0.99885
FBgn0032724	CG10428	162.618	0.401243	0.952049	0.421452	0.673425	0.99885
FBgn0032725	Nedd8	290.061	0.493047	0.816244	0.604043	0.545815	0.99885
FBgn0032726	CG10621	22.5919	0.694737	1.77088	0.392311	0.694828	0.99885
FBgn0032727	CG10623	339.66	0.532981	0.845598	0.6303	0.528498	0.99885
FBgn0032728	Tango6	115.904	-0.286891	0.944708	-0.303683	0.76137	0.99885
FBgn0032729	L2HGDH	109.022	0.821834	0.963084	0.853335	0.393473	0.99885
FBgn0032730	CG10431	39.5867	-0.287888	1.73753	-0.165689	0.868402	0.99885
FBgn0032731	Swip-1	94.2237	0.127058	1.24831	0.101784	0.918928	0.99885
FBgn0032732	CG15168	229.07	-0.455442	0.902211	-0.504807	0.613695	0.99885
FBgn0032733	CG15170	0
FBgn0032734	CG15169	0
FBgn0032740	CG15172	0
FBgn0032741	Sidpn	0
FBgn0032744	Ttc19	17.3557	-1.36346	2.11171	-0.645666	0.518495	0.99885
FBgn0032746	CG10470	250.458	-0.390307	1.1054	-0.35309	0.724021	0.99885
FBgn0032748	CG10492	635.901	-0.500502	0.756273	-0.6618	0.508099	0.99885
FBgn0032749	Phlpp	0.0653974	0.813523	4.92144	0.165302	0.868707	0.99885
FBgn0032750	CG10495	79.6835	-0.321582	1.06753	-0.301238	0.763233	0.99885
FBgn0032751	CG17343	0
FBgn0032752	CG10702	182.456	0.268818	0.890021	0.302035	0.762625	0.99885
FBgn0032753	CG17572	0.196192	-0.176828	4.88751	-0.0361796	0.971139	0.99885
FBgn0032754	CG10700	0
FBgn0032755	CG17344	0
FBgn0032763	CG17568	42.5186	-2.26563	1.60706	-1.4098	0.158599	0.99885
FBgn0032768	CG17564	0
FBgn0032769	CG10750	0
FBgn0032770	CG13086	0.130795	0.209538	4.89829	0.0427777	0.965879	0.99885
FBgn0032771	CG17349	0
FBgn0032772	CG17350	0
FBgn0032773	fon	2.4197	-3.63362	4.76674	-0.762286	0.445889	0.99885
FBgn0032774	CG17549	0.915564	-2.24844	4.78931	-0.46947	0.638734	0.99885
FBgn0032775	CG17544	43.5877	-0.25216	1.74116	-0.144823	0.884851	0.99885
FBgn0032779	Alp12	25.848	-0.707917	1.90286	-0.372028	0.709872	0.99885
FBgn0032780	CG13085	0.392384	-1.05843	4.83489	-0.218916	0.826716	0.99885
FBgn0032781	RtcB	176.491	0.16432	1.66773	0.0985295	0.921512	0.99885
FBgn0032782	Rab9	103.8	1.23985	1.10508	1.12196	0.261879	0.99885
FBgn0032783	CG10237	783.175	0.527919	0.711368	0.742118	0.458016	0.99885
FBgn0032785	CG10026	1.2167	-2.6255	4.78095	-0.549158	0.582897	0.99885
FBgn0032787	CG10195	90.9795	1.32325	1.02127	1.29569	0.195082	0.99885
FBgn0032788	CG13084	1162.05	0.468241	0.797825	0.586898	0.557273	0.99885
FBgn0032789	CG13083	1245.17	0.221203	0.737558	0.299913	0.764244	0.99885
FBgn0032790	CG10194	93.6287	0.821024	1.19056	0.689609	0.49044	0.99885
FBgn0032791	CG18094	16.2388	-6.47598	2.55511	-2.53452	0.0112601	0.99885
FBgn0032793	CG10189	32.3311	1.07331	1.78437	0.601506	0.547503	0.99885
FBgn0032796	CG10188	308.675	0.101754	0.787347	0.129237	0.89717	0.99885
FBgn0032797	Hasp	0.26159	-0.498333	4.87216	-0.102282	0.918533	0.99885
FBgn0032798	CG10132	10.2387	0.837834	2.59436	0.322944	0.746737	0.99885
FBgn0032799	CG10166	226.542	0.374115	0.913007	0.409762	0.681981	0.99885
FBgn0032800	CG10137	2.4851	-3.67181	4.76637	-0.770358	0.441088	0.99885
FBgn0032801	CG10165	63.4265	0.367532	1.2068	0.304552	0.760707	0.99885
FBgn0032803	CG13082	0.196192	-0.176828	4.88751	-0.0361796	0.971139	0.99885
FBgn0032804	CG13081	0.0653974	0.813523	4.92144	0.165302	0.868707	0.99885
FBgn0032805	CG10337	8.8251	-5.5561	3.18464	-1.74466	0.0810449	0.99885
FBgn0032809	CG13078	0
FBgn0032810	CG13077	0.0653974	0.813523	4.92144	0.165302	0.868707	0.99885
FBgn0032811	CG10268	42.4612	-0.996301	1.67311	-0.595477	0.551524	0.99885
FBgn0032812	Hakai	159.82	0.564445	1.10076	0.512777	0.608107	0.99885
FBgn0032813	PCNA2	4.08422	2.58175	4.32202	0.597348	0.550275	0.99885
FBgn0032814	CG10366	162.592	-0.639151	0.938854	-0.680778	0.496012	0.99885
FBgn0032815	CG10462	351.187	0.266676	0.757357	0.352114	0.724753	0.99885
FBgn0032816	Nf-YB	22.9615	-4.18091	1.9679	-2.12456	0.0336234	0.99885
FBgn0032817	CG10631	248.217	-0.233279	0.838025	-0.278367	0.780731	0.99885
FBgn0032818	CG10628	215.964	1.35694	0.855834	1.58552	0.112848	0.99885
FBgn0032819	CG10463	173.817	1.00308	0.925145	1.08424	0.278259	0.99885
FBgn0032820	fbp	106.799	0.899353	0.981006	0.916766	0.359266	0.99885
FBgn0032821	CdGAPr	202.217	-0.755817	0.855886	-0.883082	0.377192	0.99885
FBgn0032822	CG10466	88.7894	0.750092	1.26352	0.593655	0.552743	0.99885
FBgn0032824	CG13962	0
FBgn0032827	CG10481	0
FBgn0032833	COX4	1100.79	0.750821	0.693356	1.08288	0.278862	0.99885
FBgn0032834	CG13965	0
FBgn0032835	CG16772	0.0653974	0.813523	4.92144	0.165302	0.868707	0.99885
FBgn0032836	CG10680	0.130795	0.209538	4.89829	0.0427777	0.965879	0.99885
FBgn0032839	AANATL3	0
FBgn0032840	sNPF	0
FBgn0032843	CG10730	0.523179	-1.45988	4.81538	-0.303171	0.761759	0.99885
FBgn0032845	CG10747	32.1696	-1.0939	1.88613	-0.579968	0.561936	0.99885
FBgn0032846	Pyroxd1	56.8235	1.02722	1.3024	0.788711	0.430281	0.99885
FBgn0032847	Taf13	122.786	1.17133	0.96558	1.21308	0.225098	0.99885
FBgn0032848	nesd	182.034	0.357775	0.84222	0.424801	0.670982	0.99885
FBgn0032849	mRpS18B	128.736	-0.688055	0.958145	-0.718111	0.472689	0.99885
FBgn0032850	Kua	0.0653974	0.813523	4.92144	0.165302	0.868707	0.99885
FBgn0032851	CG13970	0
FBgn0032853	CG10651	0
FBgn0032856	CG16798	3.14416	1.38411	4.09224	0.338228	0.735191	0.99885
FBgn0032857	CG10947	0.130795	0.209538	4.89829	0.0427777	0.965879	0.99885
FBgn0032858	CG10949	150.249	0.611515	0.967449	0.632091	0.527328	0.99885
FBgn0032859	Arpc2	2971.02	-0.382189	0.755002	-0.506209	0.61271	0.99885
FBgn0032860	CG15130	1.51783	-2.93213	4.77556	-0.613987	0.539224	0.99885
FBgn0032863	Cdc23	109.757	-0.208015	1.00196	-0.207608	0.835535	0.99885
FBgn0032864	CG2493	144.477	0.995048	1.06639	0.933102	0.350767	0.99885
FBgn0032867	CG15475	0
FBgn0032868	CG17472	0
FBgn0032869	CG17470	11.6498	0.966631	2.48776	0.388555	0.697606	0.99885
FBgn0032870	CG2608	211.501	-0.331089	0.884704	-0.374237	0.708228	0.99885
FBgn0032871	CG2611	14.555	-0.243359	2.34792	-0.103649	0.917448	0.99885
FBgn0032873	CG2614	117.477	-0.837854	1.50562	-0.556485	0.57788	0.99885
FBgn0032876	Cen	539.49	-2.61481	0.99207	-2.63571	0.00839617	0.99885
FBgn0032877	CG2617	32.1995	-1.98471	1.74094	-1.14002	0.254276	0.99885
FBgn0032878	CG9316	0
FBgn0032879	CarT	0.392384	-1.05843	4.83489	-0.218916	0.826716	0.99885
FBgn0032880	TM9SF2	584.618	-0.180596	0.728424	-0.247927	0.804191	0.99885
FBgn0032881	Amacr	52.3976	-0.613718	1.65334	-0.371199	0.710489	0.99885
FBgn0032882	Ns4	177.658	-0.238756	0.932628	-0.256003	0.797948	0.99885
FBgn0032883	Rhau	117.748	-0.376242	1.5489	-0.242908	0.808076	0.99885
FBgn0032884	Pomp	1048.42	0.791539	0.925104	0.855621	0.392207	0.99885
FBgn0032886	CG9328	447.931	-0.0461567	0.781317	-0.0590755	0.952892	0.99885
FBgn0032888	CheB38c	0.0653974	0.813523	4.92144	0.165302	0.868707	0.99885
FBgn0032889	CG9331	80.5868	0.191581	1.38735	0.138091	0.890168	0.99885
FBgn0032891	Oseg5	1.73126	-3.13712	4.77253	-0.657328	0.51097	0.99885
FBgn0032894	CG14402	0
FBgn0032895	twit	0.767533	-1.95535	4.79744	-0.407582	0.68358	0.99885
FBgn0032896	CG14400	0.0653974	0.813523	4.92144	0.165302	0.868707	0.99885
FBgn0032897	CG9336	100.05	1.10545	1.15161	0.959919	0.337096	0.99885
FBgn0032898	CR9337	0
FBgn0032899	CG9338	46.6627	2.42247	1.37916	1.75648	0.0790066	0.99885
FBgn0032900	CG14401	1.76573	-3.18299	4.77191	-0.667026	0.504756	0.99885
FBgn0032901	sky	1.40427	-2.82935	4.77724	-0.592256	0.553679	0.99885
FBgn0032906	RPA2	484.373	0.440972	0.753436	0.585282	0.558358	0.99885
FBgn0032907	CG9272	54.5003	-1.38111	1.59679	-0.86493	0.387077	0.99885
FBgn0032908	CG9270	0.196192	-0.176828	4.88751	-0.0361796	0.971139	0.99885
FBgn0032910	CG9265	91.4831	-0.849097	1.61855	-0.524605	0.599858	0.99885
FBgn0032911	tadr	0.6247	2.9	4.85768	0.596993	0.550512	0.99885
FBgn0032913	CG9259	2.5383	0.368147	4.71405	0.0780958	0.937752	0.99885
FBgn0032914	CG14397	0
FBgn0032915		346.339	0.0244197	1.09344	0.022333	0.982182	0.999552
FBgn0032916	CG9257	0
FBgn0032919	CG9253	894.94	0.390398	0.774204	0.504257	0.614081	0.99885
FBgn0032921	Mpp6	36.4294	0.377605	1.85529	0.203529	0.838722	0.99885
FBgn0032922	Coq3	33.6165	1.44204	2.16497	0.666075	0.505363	0.99885
FBgn0032923	CG9248	76.3888	-1.01099	1.71108	-0.590853	0.554619	0.99885
FBgn0032924	Nbr	169.059	-1.14213	1.61433	-0.707496	0.479258	0.99885
FBgn0032925	CG9246	463.809	0.0971915	0.758081	0.128207	0.897985	0.99885
FBgn0032929	Mcm10	267.681	0.109335	1.11067	0.0984406	0.921582	0.99885
FBgn0032934	CG8679	139.365	-0.245368	0.889582	-0.275824	0.782683	0.99885
FBgn0032935	Atg18b	81.1955	-0.142279	1.31265	-0.108391	0.913685	0.99885
FBgn0032938	CG8671	235.07	-1.02919	1.01687	-1.01212	0.311483	0.99885
FBgn0032940	Mondo	532.072	-0.012839	0.76008	-0.0168917	0.986523	0.999552
FBgn0032943	Tsp39D	155.343	0.225634	0.893889	0.252418	0.800718	0.99885
FBgn0032945	CG8665	0.0653974	0.813523	4.92144	0.165302	0.868707	0.99885
FBgn0032946	nrv3	20.2357	5.48825	2.82167	1.94504	0.0517705	0.99885
FBgn0032949	Lamp1	2711.73	0.00274762	0.73249	0.00375107	0.997007	0.999574
FBgn0032955	CG2201	618.476	-1.35325	0.938506	-1.44192	0.149325	0.99885
FBgn0032956	Cul2	430.943	-0.533451	0.752576	-0.708834	0.478428	0.99885
FBgn0032957	CG2225	74.7345	-0.294508	1.05185	-0.279991	0.779485	0.99885
FBgn0032961	CG1416	638.353	-0.721758	0.75394	-0.957314	0.338409	0.99885
FBgn0032964	CG11630	0.130795	0.209538	4.89829	0.0427777	0.965879	0.99885
FBgn0032965	CG11629	0
FBgn0032966	CG1421	0.0653974	0.813523	4.92144	0.165302	0.868707	0.99885
FBgn0032967	CG1428	0.0653974	0.813523	4.92144	0.165302	0.868707	0.99885
FBgn0032968	CG11634	0
FBgn0032969	CG2528	0.0653974	0.813523	4.92144	0.165302	0.868707	0.99885
FBgn0032971	ttm3	0
FBgn0032972	CG10834	0
FBgn0032973	CG6675	0.130795	0.209538	4.89829	0.0427777	0.965879	0.99885
FBgn0032974	CG3651	141.377	-0.903957	1.71194	-0.528032	0.597477	0.99885
FBgn0032979	Clamp	313.579	-0.551477	0.902201	-0.611258	0.541029	0.99885
FBgn0032981	CG3635	0
FBgn0032986	CG3262	385.306	-0.793937	0.860431	-0.92272	0.356153	0.99885
FBgn0032987	RpL21	8017.36	0.355278	0.651185	0.545587	0.58535	0.99885
FBgn0032988	Tif-IA	519.236	-0.373014	1.13153	-0.329656	0.74166	0.99885
FBgn0032997	CG17486	477.063	0.344741	0.771961	0.446579	0.655179	0.99885
FBgn0033000	CG14464	793.529	-0.736267	0.88671	-0.830336	0.406349	0.99885
FBgn0033005	CG3107	756.309	-0.196065	0.960482	-0.204132	0.838251	0.99885
FBgn0033010	Atf6	632.814	-0.135709	0.728244	-0.186351	0.85217	0.99885
FBgn0033015	d4	610.188	-0.586665	0.725552	-0.808577	0.418758	0.99885
FBgn0033017	CG10465	692.587	-0.399965	0.763675	-0.523737	0.600462	0.99885
FBgn0033019	CG10395	250.872	-1.46361	0.897964	-1.62992	0.103119	0.99885
FBgn0033020	COX4L	0.457782	-1.27317	4.82382	-0.263933	0.791831	0.99885
FBgn0033021	CG10417	1125.22	-1.31478	0.780886	-1.6837	0.0922399	0.99885
FBgn0033027	TpnC4	0.915564	-2.24844	4.78931	-0.46947	0.638734	0.99885
FBgn0033028	hrm	728.606	-0.744963	0.81703	-0.911794	0.361877	0.99885
FBgn0033029	Not3	727.903	0.0151567	0.785311	0.0193002	0.984602	0.999552
FBgn0033031	CG8245	0.326987	-0.805689	4.85006	-0.166119	0.868063	0.99885
FBgn0033032	kune	260.687	0.243345	0.809142	0.300745	0.763609	0.99885
FBgn0033033	scaf	5.16285	-4.74752	3.85363	-1.23196	0.217964	0.99885
FBgn0033038	CG7791	240.4	1.56447	0.928747	1.6845	0.0920856	0.99885
FBgn0033041	Or42a	0
FBgn0033042	Tsp42A	0
FBgn0033043	Or42b	0
FBgn0033047	CG7882	0.758915	-1.91449	4.79871	-0.398959	0.689923	0.99885
FBgn0033048	CG7881	0.588577	-1.62509	4.80873	-0.337945	0.735404	0.99885
FBgn0033050	Pngl	221.138	-0.883823	0.839226	-1.05314	0.292276	0.99885
FBgn0033051	Strica	8.76832	-5.54605	3.20373	-1.73112	0.0834302	0.99885
FBgn0033052	SCAP	212.391	-0.0579826	0.839757	-0.0690469	0.944952	0.99885
FBgn0033054	CG14591	0.0653974	0.813523	4.92144	0.165302	0.868707	0.99885
FBgn0033055	Tbce	144.785	0.10063	1.55249	0.0648184	0.948319	0.99885
FBgn0033056	CG7856	0
FBgn0033058	CCHa2-R	0
FBgn0033059		236.981	0.0361955	0.803862	0.045027	0.964086	0.99885
FBgn0033060	CG7849	28.1034	-0.708815	1.85792	-0.38151	0.702825	0.99885
FBgn0033061	SmydA-5	1.69295	-0.845682	4.71814	-0.179241	0.857749	0.99885
FBgn0033062	Ars2	793.257	-0.033876	0.753963	-0.0449306	0.964163	0.99885
FBgn0033063	CG14589	0.0653974	0.813523	4.92144	0.165302	0.868707	0.99885
FBgn0033065	Cyp6w1	1.72264	-3.12524	4.7727	-0.654816	0.512586	0.99885
FBgn0033067	CG11211	0
FBgn0033069	eIF3f2	0
FBgn0033072	CG17994	0
FBgn0033074	tomboy40	0.130795	0.209538	4.89829	0.0427777	0.965879	0.99885
FBgn0033075		333.075	-1.43268	0.771819	-1.85624	0.0634187	0.99885
FBgn0033076	CG15233	0.0653974	0.813523	4.92144	0.165302	0.868707	0.99885
FBgn0033079	Fmo-2	62.6389	0.893486	1.26684	0.705285	0.480633	0.99885
FBgn0033081	geminin	1004.48	0.081321	1.03764	0.078371	0.937533	0.99885
FBgn0033085	CG15908	45.3598	0.353645	1.24146	0.284862	0.77575	0.99885
FBgn0033086	CG9410	97.5018	0.863845	1.10784	0.779758	0.435534	0.99885
FBgn0033087	Hsepi	137.626	-1.02349	1.22235	-0.837307	0.40242	0.99885
FBgn0033088	PGAP3	59.3427	-1.38115	1.21369	-1.13798	0.25513	0.99885
FBgn0033089	CG17266	73.8784	-0.440243	1.28648	-0.342207	0.732195	0.99885
FBgn0033090	CG15909	0.26159	-0.498333	4.87216	-0.102282	0.918533	0.99885
FBgn0033092	CG9422	351.082	0.616576	1.05744	0.583086	0.559835	0.99885
FBgn0033093	CG3270	1.4869	-2.92588	4.77566	-0.612665	0.540098	0.99885
FBgn0033095	chk	0
FBgn0033096	Zip42C.1	0.326987	-0.805689	4.85006	-0.166119	0.868063	0.99885
FBgn0033097	Zip42C.2	0
FBgn0033100	CG3420	131.54	-1.0284	1.02806	-1.00033	0.31715	0.99885
FBgn0033101	CG9436	223.165	0.155781	0.915615	0.170139	0.864901	0.99885
FBgn0033104	CG15237	77.587	0.143146	1.07566	0.133077	0.894133	0.99885
FBgn0033108	CG15236	0
FBgn0033110	CG9447	0.196192	-0.176828	4.88751	-0.0361796	0.971139	0.99885
FBgn0033112	Spn42Db	0.130795	0.209538	4.89829	0.0427777	0.965879	0.99885
FBgn0033113	Spn42Dc	1.37335	-2.8245	4.77732	-0.59123	0.554367	0.99885
FBgn0033115	Spn42De	0.196192	-0.176828	4.88751	-0.0361796	0.971139	0.99885
FBgn0033117	CG3358	151.042	0.241698	0.921239	0.262362	0.793042	0.99885
FBgn0033121	Cyp6u1	277.363	0.083077	0.8653	0.0960094	0.923513	0.99885
FBgn0033122	CG17002	478.154	1.5964	1.2293	1.29863	0.19407	0.99885
FBgn0033124	Tsp42Ec	0.130795	0.209538	4.89829	0.0427777	0.965879	0.99885
FBgn0033127	Tsp42Ef	106.789	-0.362096	0.980393	-0.369338	0.711876	0.99885
FBgn0033128	Tsp42Eg	27.8852	0.481333	1.48289	0.324591	0.745491	0.99885
FBgn0033129	Tsp42Eh	0.130795	0.209538	4.89829	0.0427777	0.965879	0.99885
FBgn0033130	Tsp42Ei	0.784769	-2.03036	4.7952	-0.423416	0.671992	0.99885
FBgn0033131	CR12842	0
FBgn0033132	Tsp42Ej	0.719371	-1.90754	4.79892	-0.397493	0.691004	0.99885
FBgn0033133	Tsp42Ek	0.0653974	0.813523	4.92144	0.165302	0.868707	0.99885
FBgn0033134	Tsp42El	9.29852	-1.35518	2.74062	-0.49448	0.620967	0.99885
FBgn0033135	Tsp42En	0.0653974	0.813523	4.92144	0.165302	0.868707	0.99885
FBgn0033136	Tsp42Eo	0
FBgn0033137	Tsp42Ep	0.26159	-0.498333	4.87216	-0.102282	0.918533	0.99885
FBgn0033138	Tsp42Eq	0
FBgn0033139	Tsp42Er	0.0653974	0.813523	4.92144	0.165302	0.868707	0.99885
FBgn0033140	CG12836	0
FBgn0033141	CG12831	0
FBgn0033145	CG12828	0
FBgn0033149	CG11060	0
FBgn0033153	Gadd45	23.0737	1.89069	2.4534	0.770639	0.440921	0.99885
FBgn0033154	CG1850	0.0653974	0.813523	4.92144	0.165302	0.868707	0.99885
FBgn0033155	Br140	818.158	0.461042	0.769467	0.59917	0.549059	0.99885
FBgn0033158	CG12164	0.318369	-0.649085	4.86078	-0.133535	0.89377	0.99885
FBgn0033159	Dscam1	0.719371	-1.90754	4.79892	-0.397493	0.691004	0.99885
FBgn0033160	Dhx15	360.615	0.540203	1.18775	0.454812	0.649244	0.99885
FBgn0033162		187.915	-0.0454175	1.00661	-0.0451193	0.964012	0.99885
FBgn0033164	CG11112	0.326987	-0.805689	4.85006	-0.166119	0.868063	0.99885
FBgn0033165	CG11113	0
FBgn0033166	Eaf	388.259	-0.517384	0.852679	-0.606775	0.544	0.99885
FBgn0033167	CG1701	0
FBgn0033168	CG11145	0.130795	0.209538	4.89829	0.0427777	0.965879	0.99885
FBgn0033169	CG11123	187.289	0.365981	0.890176	0.411133	0.680975	0.99885
FBgn0033170	sPLA2	5.2622	1.42212	3.32991	0.427074	0.669325	0.99885
FBgn0033174	CG11125	119.704	1.90631	1.89383	1.00659	0.314132	0.99885
FBgn0033177	CG11141	148.122	0.25192	0.891328	0.282634	0.777457	0.99885
FBgn0033178	CG11127	177.083	1.44435	0.926564	1.55883	0.119037	0.99885
FBgn0033179	p47	969.183	1.09453	0.942702	1.16106	0.245619	0.99885
FBgn0033183	CG1620	1056.08	0.581642	0.708225	0.821267	0.411494	0.99885
FBgn0033184	mEFTu2	73.778	-0.379921	1.45471	-0.261166	0.793964	0.99885
FBgn0033185	CG1603	81.3225	-1.07243	1.53078	-0.700578	0.483567	0.99885
FBgn0033186	CG1602	90.3035	0.652826	1.00013	0.652741	0.513924	0.99885
FBgn0033187	PIG-G	73.3818	-0.169062	1.13815	-0.148541	0.881916	0.99885
FBgn0033188	Drat	8.13968	-0.109658	2.90119	-0.0377976	0.969849	0.99885
FBgn0033190	Gpo2	4.39999	5.32897	4.26489	1.2495	0.211483	0.99885
FBgn0033191	CG1598	231.384	0.458757	0.955908	0.479917	0.631286	0.99885
FBgn0033192	Corin	17.9505	2.47164	2.50804	0.985488	0.324384	0.99885
FBgn0033194	Vps13	170.954	0.346935	1.24157	0.279433	0.779913	0.99885
FBgn0033195	CG1360	103.134	-1.2427	1.01654	-1.22248	0.221526	0.99885
FBgn0033196	CG1358	249.28	0.207331	0.888734	0.233288	0.815538	0.99885
FBgn0033199	CG17985	77.9193	-0.154246	1.0927	-0.141161	0.887743	0.99885
FBgn0033202	CG1339	0
FBgn0033203	CG2070	0
FBgn0033204	CG2065	1.89652	-3.28509	4.7706	-0.688611	0.491068	0.99885
FBgn0033205	CG2064	30.2597	0.193443	1.87601	0.103114	0.917872	0.99885
FBgn0033206	DCTN4-p62	163.707	-0.350449	1.12732	-0.310868	0.755901	0.99885
FBgn0033207	CG12826	0.0653974	0.813523	4.92144	0.165302	0.868707	0.99885
FBgn0033208	mRpL52	182.622	0.45868	0.845688	0.542375	0.58756	0.99885
FBgn0033209	CG12107	269.056	0.320695	0.820832	0.390695	0.696023	0.99885
FBgn0033210	U2A	198.699	0.579492	0.825073	0.702352	0.48246	0.99885
FBgn0033212	LRR	201.46	0.0749038	1.00617	0.0744442	0.940657	0.99885
FBgn0033214	CG1941	1.30795	-2.75501	4.77853	-0.576539	0.564251	0.99885
FBgn0033215	Dgat2	0.0653974	0.813523	4.92144	0.165302	0.868707	0.99885
FBgn0033216	CG1946	0
FBgn0033221	CG12825	8.84171	2.82495	2.79889	1.00931	0.312824	0.99885
FBgn0033222	CG12824	1.01189	-2.33834	4.78712	-0.488465	0.62522	0.99885
FBgn0033224	Nop17l	237.082	-1.5364	0.839777	-1.82954	0.0673194	0.99885
FBgn0033225	TTLL12	313.638	0.959962	0.787476	1.21904	0.22283	0.99885
FBgn0033226	CG1882	241.224	0.40057	0.877199	0.456647	0.647925	0.99885
FBgn0033229	CG12822	165.304	0.76203	0.871825	0.874063	0.382084	0.99885
FBgn0033232	CG12159	222.179	-0.616177	0.921077	-0.668974	0.503512	0.99885
FBgn0033233	Kdm4A	347.632	-1.1771	0.957628	-1.22918	0.219003	0.99885
FBgn0033234	MFS12	24.3501	0.39423	1.7406	0.226491	0.82082	0.99885
FBgn0033235	CG8728	720.85	1.29518	0.967818	1.33825	0.180817	0.99885
FBgn0033236	CG14764	811.889	-0.837361	0.757994	-1.10471	0.269286	0.99885
FBgn0033238	azot	0
FBgn0033240	CG2906	52.8447	0.523676	1.69073	0.309734	0.756764	0.99885
FBgn0033241	CG2915	441.906	0.893769	0.855593	1.04462	0.296199	0.99885
FBgn0033243	CG14763	0.523179	-1.45988	4.81538	-0.303171	0.761759	0.99885
FBgn0033244	CG8726	613.2	-0.0135867	0.920537	-0.0147596	0.988224	0.999552
FBgn0033246	ACC	465.688	0.0401308	1.00854	0.039791	0.96826	0.99885
FBgn0033247	Nup44A	284.746	0.771414	0.788862	0.977882	0.328133	0.99885
FBgn0033248	Dic3	0
FBgn0033249	CG11191	0
FBgn0033250	CG14762	0.130795	0.209538	4.89829	0.0427777	0.965879	0.99885
FBgn0033252	CG12769	33.4304	-0.590888	2.11441	-0.279458	0.779894	0.99885
FBgn0033257	sand	12.537	-6.08502	2.77523	-2.19262	0.028335	0.99885
FBgn0033258	CG8712	128.569	0.212943	0.908675	0.234344	0.814718	0.99885
FBgn0033259	CG11210	94.8741	0.140559	1.39857	0.100502	0.919946	0.99885
FBgn0033260	Cul4	398.034	0.030084	0.832205	0.0361498	0.971163	0.99885
FBgn0033261	udd	107.622	-1.28915	1.16937	-1.10243	0.270274	0.99885
FBgn0033264	Nup50	658.395	-0.00334591	0.709289	-0.00471728	0.996236	0.999552
FBgn0033265	coil	57.8823	-6.58911	1.83093	-3.59877	0.000319721	0.481591
FBgn0033266	Socs44A	155.781	0.374217	0.881958	0.424303	0.671345	0.99885
FBgn0033268	Obp44a	3.24901	3.71484	4.76301	0.779937	0.435428	0.99885
FBgn0033271	CG8708	0
FBgn0033272	RagC-D	255.899	0.205998	0.863604	0.238533	0.811467	0.99885
FBgn0033273	Gasz	176.063	-1.11512	0.881957	-1.26437	0.206099	0.99885
FBgn0033274	CG14757	6.29691	-5.04478	3.56109	-1.41664	0.156589	0.99885
FBgn0033275	CG14756	0
FBgn0033277	CG14760	0
FBgn0033278	CG14759	0
FBgn0033279	CG2291	0
FBgn0033280	CG12126	0
FBgn0033283	CG11635	0
FBgn0033285	CG18449	0
FBgn0033286	CG2127	0
FBgn0033287	CG8701	0
FBgn0033289	CG2121	0.130795	0.209538	4.89829	0.0427777	0.965879	0.99885
FBgn0033292	Cyp4ad1	0
FBgn0033294	Mal-A4	0.26159	-0.498333	4.87216	-0.102282	0.918533	0.99885
FBgn0033296	Mal-A7	0
FBgn0033297	Mal-A8	0
FBgn0033301	CG12780	0
FBgn0033302	Cyp6a14	10.2327	1.75416	2.67606	0.655501	0.512145	0.99885
FBgn0033303	Cyp6a15Psi	0
FBgn0033304	Cyp6a13	7.03914	-0.366827	3.04118	-0.12062	0.903992	0.99885
FBgn0033307	CG14752	0
FBgn0033308	CG8736	0.130795	0.209538	4.89829	0.0427777	0.965879	0.99885
FBgn0033309	Lnpk	224.592	0.142015	1.00358	0.141508	0.887468	0.99885
FBgn0033310		128.755	-0.476644	0.949476	-0.502008	0.615662	0.99885
FBgn0033312	CG8642	0.0653974	0.813523	4.92144	0.165302	0.868707	0.99885
FBgn0033313	Cirl	305.689	-0.308941	0.995691	-0.310278	0.756349	0.99885
FBgn0033315	beta3GalTII	81.0745	0.665205	1.23744	0.537567	0.590876	0.99885
FBgn0033316	Gle1	291.263	0.568112	0.819353	0.693366	0.48808	0.99885
FBgn0033317	CG8635	765.886	0.780297	0.763675	1.02177	0.306892	0.99885
FBgn0033320	CG8586	2.55517	2.22485	4.71579	0.471787	0.637079	0.99885
FBgn0033321	CG8738	0.457782	-1.27317	4.82382	-0.263933	0.791831	0.99885
FBgn0033322	CG8584	0
FBgn0033323	CG12376	0
FBgn0033324	CG14744	0
FBgn0033326	CG14743	0
FBgn0033327	PGRP-SC1b	0
FBgn0033330	CG8746	0
FBgn0033337	CG8272	83.0946	-1.45043	1.48513	-0.976638	0.328748	0.99885
FBgn0033339	Sec31	165.945	-0.0631563	1.16209	-0.0543472	0.956659	0.99885
FBgn0033340	CG13751	32.9093	0.416784	1.8593	0.224162	0.822632	0.99885
FBgn0033341	MrgBP	176.394	0.460061	1.00787	0.456467	0.648055	0.99885
FBgn0033342		4141.37	1.14757	0.848834	1.35193	0.176397	0.99885
FBgn0033344	CG8252	5.59521	2.25364	3.8545	0.584677	0.558765	0.99885
FBgn0033347	CG8248	1.60908	-3.03507	4.77399	-0.635753	0.524938	0.99885
FBgn0033348	Spt	23.7786	-1.32927	1.91433	-0.694381	0.487443	0.99885
FBgn0033349	CG8243	274.508	-0.534174	1.17137	-0.456026	0.648371	0.99885
FBgn0033350	CG8237	172.555	0.867368	1.0401	0.833926	0.404323	0.99885
FBgn0033351	AIMP1	446.653	1.24615	0.733742	1.69834	0.089443	0.99885
FBgn0033352	PAN2	399.418	0.930763	0.820983	1.13372	0.256913	0.99885
FBgn0033353	CG13749	4.89771	-4.65917	3.984	-1.16947	0.242215	0.99885
FBgn0033354	FANCI	113.193	-0.615821	1.10648	-0.556557	0.57783	0.99885
FBgn0033355	CG13748	0
FBgn0033356	CG8229	68.2212	-0.957267	1.20259	-0.796003	0.42603	0.99885
FBgn0033357	Tom7	526.41	1.23763	0.732821	1.68886	0.0912469	0.99885
FBgn0033358	spab	0.130795	0.209538	4.89829	0.0427777	0.965879	0.99885
FBgn0033359		3.49564	6.25866	4.83298	1.29499	0.195323	0.99885
FBgn0033362	CG8172	0
FBgn0033363	CG13744	0
FBgn0033364	CG13747	0
FBgn0033365	CG8170	0
FBgn0033366	Ance-4	0
FBgn0033367	PPO2	0.196192	-0.176828	4.88751	-0.0361796	0.971139	0.99885
FBgn0033368	CG13743	0
FBgn0033369	CG8197	0
FBgn0033371	CNT1	0
FBgn0033372	CG13742	7.6515	-5.30781	4.11917	-1.28856	0.197551	0.99885
FBgn0033373	CG8080	59.9708	-0.495596	1.6489	-0.300561	0.763749	0.99885
FBgn0033374	CG13741	478.19	-0.821458	0.853283	-0.962702	0.335697	0.99885
FBgn0033375	CG8078	89.7123	0.929135	1.00366	0.925747	0.354578	0.99885
FBgn0033376	CG8777	52.9829	-0.0392988	1.76652	-0.0222465	0.982251	0.999552
FBgn0033377	Pgm2a	689.181	0.803159	0.751635	1.06855	0.285273	0.99885
FBgn0033378	tsu	195.362	0.662059	1.20322	0.550242	0.582154	0.99885
FBgn0033379	Mys45A	176.862	-0.269665	1.68699	-0.15985	0.872999	0.99885
FBgn0033380	Phax	150.84	-0.395748	0.922702	-0.428901	0.667995	0.99885
FBgn0033381	GstE13	305.476	0.573738	0.912168	0.628982	0.529361	0.99885
FBgn0033382	Hydr1	109.968	0.432475	1.04069	0.415566	0.677728	0.99885
FBgn0033387	CG8008	3.20447	-4.03624	4.7633	-0.847362	0.396793	0.99885
FBgn0033388	CG8046	0.26159	-0.498333	4.87216	-0.102282	0.918533	0.99885
FBgn0033389	Rad51D	5.18516	-4.74994	3.84813	-1.23435	0.217073	0.99885
FBgn0033391	CG8026	0.196192	-0.176828	4.88751	-0.0361796	0.971139	0.99885
FBgn0033392	CG8027	107.24	-0.454535	1.54943	-0.293356	0.76925	0.99885
FBgn0033395	Cyp4p2	0.130795	0.209538	4.89829	0.0427777	0.965879	0.99885
FBgn0033397	Cyp4p3	2.77762	-3.82432	4.76499	-0.802588	0.422213	0.99885
FBgn0033400	CG2063	102.946	-1.60113	0.987806	-1.6209	0.105039	0.99885
FBgn0033401	CG1968	121.916	-0.456033	0.927374	-0.491747	0.622898	0.99885
FBgn0033402	Myd88	364.054	1.82421	0.957572	1.90503	0.0567756	0.99885
FBgn0033403	CG13739	0
FBgn0033404	Or45a	0
FBgn0033405	CG13954	0.0653974	0.813523	4.92144	0.165302	0.868707	0.99885
FBgn0033408	CG8800	8.47051	1.00178	3.38721	0.295755	0.767417	0.99885
FBgn0033412	CG13955	0
FBgn0033413	prel	260.815	-0.69957	0.95316	-0.733949	0.46298	0.99885
FBgn0033421	CG1888	92.6551	-0.515574	1.34651	-0.382897	0.701796	0.99885
FBgn0033422	Or45b	0
FBgn0033423	Alp6	0
FBgn0033426	CG1814	92.5491	0.572202	0.999705	0.572371	0.56707	0.99885
FBgn0033427	Smyd4-1	37.0713	-1.53976	1.83043	-0.841199	0.400237	0.99885
FBgn0033428	Updo	247.489	0.758886	0.964902	0.78649	0.43158	0.99885
FBgn0033429	CG12929	10.8377	-3.11078	2.5296	-1.22975	0.218789	0.99885
FBgn0033431	CG1827	39.7585	1.94998	1.39708	1.39576	0.162788	0.99885
FBgn0033434	CG1902	109.609	-1.48327	1.27079	-1.1672	0.243128	0.99885
FBgn0033437	CG12926	4.73599	-4.61351	3.98928	-1.15648	0.247486	0.99885
FBgn0033438	Mmp2	12.1233	-0.680916	2.7132	-0.250964	0.801842	0.99885
FBgn0033439	CG1773	0.130795	0.209538	4.89829	0.0427777	0.965879	0.99885
FBgn0033440	CG10459	0
FBgn0033442	CG1690	0
FBgn0033443	CG1698	51.9792	2.49052	2.07863	1.19815	0.230857	0.99885
FBgn0033446	CG1648	11.8075	-1.89363	2.52333	-0.750448	0.452985	0.99885
FBgn0033447	dila	0.326987	-0.805689	4.85006	-0.166119	0.868063	0.99885
FBgn0033448	hebe	43.9714	0.325417	1.32688	0.245249	0.806263	0.99885
FBgn0033449	CG1663	29.7862	-0.755476	1.85845	-0.406509	0.684368	0.99885
FBgn0033450	Lsm11	23.5441	-0.600797	1.95213	-0.307764	0.758262	0.99885
FBgn0033451	Marc	98.5297	0.218297	1.03149	0.211633	0.832393	0.99885
FBgn0033453	Sting	306.545	0.161787	0.949898	0.170321	0.864758	0.99885
FBgn0033454	CG1671	183.07	0.285306	0.986926	0.289086	0.772516	0.99885
FBgn0033457	Ntmt	175.374	0.0996439	0.858701	0.11604	0.907621	0.99885
FBgn0033458	CG18446	289.742	-1.12713	0.81956	-1.37529	0.169043	0.99885
FBgn0033459	CG12744	202.811	0.342338	0.82453	0.415192	0.678001	0.99885
FBgn0033460	Sec24AB	660.597	0.388514	0.854448	0.454695	0.649329	0.99885
FBgn0033461	CG12923	0
FBgn0033463	CG1513	218.992	-0.388365	0.828624	-0.468687	0.639293	0.99885
FBgn0033464	CG1441	0.0653974	0.813523	4.92144	0.165302	0.868707	0.99885
FBgn0033465		380.169	0.720923	0.926661	0.777979	0.436581	0.99885
FBgn0033466		347.276	-0.287896	0.761771	-0.37793	0.705483	0.99885
FBgn0033467	Pdrg1	55.485	-0.584375	1.34055	-0.435922	0.662893	0.99885
FBgn0033468	CG1418	326.16	0.997273	0.876451	1.13785	0.255181	0.99885
FBgn0033469	CG12133	0
FBgn0033471	CG12134	195.07	-0.0320252	0.860548	-0.0372149	0.970314	0.99885
FBgn0033473	CG12128	211.94	-0.664739	0.817141	-0.813494	0.415935	0.99885
FBgn0033474	CG1407	39.0439	-0.425831	2.15466	-0.197633	0.843332	0.99885
FBgn0033475	CG12129	149.645	-0.720408	0.960878	-0.74974	0.453411	0.99885
FBgn0033476	oys	878.958	0.0824059	0.698984	0.117894	0.906152	0.99885
FBgn0033479	PIG-N	24.6311	0.123716	2.08841	0.0592393	0.952761	0.99885
FBgn0033480	mRpL42	183.308	1.29716	1.08007	1.20099	0.229755	0.99885
FBgn0033481	CG12920	0.326987	-0.805689	4.85006	-0.166119	0.868063	0.99885
FBgn0033482	CG1371	459.449	0.340539	0.92095	0.369769	0.711554	0.99885
FBgn0033483	egr	59.7311	1.63283	1.26229	1.29354	0.195823	0.99885
FBgn0033484	CG2269	0.0653974	0.813523	4.92144	0.165302	0.868707	0.99885
FBgn0033485	RpLP0-like	396.611	0.390936	0.785	0.498007	0.618479	0.99885
FBgn0033486	dmpd	336.784	0.130449	0.835364	0.156158	0.875908	0.99885
FBgn0033490	CG12917	0.0653974	0.813523	4.92144	0.165302	0.868707	0.99885
FBgn0033491	CG18011	54.6699	-0.318992	1.63905	-0.19462	0.84569	0.99885
FBgn0033494	KCNQ	20.2948	-0.144651	2.15261	-0.067198	0.946424	0.99885
FBgn0033497	CG12912	0
FBgn0033498	CG12209	0.0653974	0.813523	4.92144	0.165302	0.868707	0.99885
FBgn0033499	CG12914	0
FBgn0033500	CG12913	0
FBgn0033501	CG12911	0
FBgn0033502	CG12910	0.0653974	0.813523	4.92144	0.165302	0.868707	0.99885
FBgn0033504	CAP	34.4219	-2.05956	1.69849	-1.21259	0.225288	0.99885
FBgn0033507	CG12909	330.837	0.987743	0.775109	1.27433	0.202547	0.99885
FBgn0033508	Obp46a	0
FBgn0033512	CG12902	0
FBgn0033515	Ir47a	0.0653974	0.813523	4.92144	0.165302	0.868707	0.99885
FBgn0033516	CG12898	0
FBgn0033518	Prx2540-2	68.001	1.48402	1.29853	1.14284	0.253105	0.99885
FBgn0033519	CG11825	204.532	0.326814	1.06603	0.30657	0.75917	0.99885
FBgn0033520	Prx2540-1	78.7818	-0.636909	1.42746	-0.446184	0.655465	0.99885
FBgn0033521	CG12896	59.8001	1.33828	1.36213	0.982486	0.32586	0.99885
FBgn0033523	CG12895	131.258	0.443457	0.999304	0.443766	0.657212	0.99885
FBgn0033524	Cyp49a1	0.196192	-0.176828	4.88751	-0.0361796	0.971139	0.99885
FBgn0033526	Caf1-105	669.496	-0.422861	0.816258	-0.518049	0.604424	0.99885
FBgn0033527	CG11777	88.3453	0.552513	1.04634	0.528042	0.59747	0.99885
FBgn0033528	trsn	85.5898	-0.395125	1.07546	-0.367399	0.713321	0.99885
FBgn0033529	CG17765	492.429	0.582492	1.02431	0.568669	0.569581	0.99885
FBgn0033538	CG11883	245.362	0.667229	0.810511	0.82322	0.410383	0.99885
FBgn0033539	Git	202.56	-0.859829	0.8893	-0.966861	0.333614	0.99885
FBgn0033540	Elp2	354.527	0.675696	1.01296	0.667049	0.504741	0.99885
FBgn0033541	CG12934	0.326987	-0.805689	4.85006	-0.166119	0.868063	0.99885
FBgn0033542	CAH13	0
FBgn0033543	CG12338	40.9308	0.642057	1.33244	0.481866	0.629901	0.99885
FBgn0033544	CG7220	230.502	0.0204916	0.889886	0.0230272	0.981629	0.99955
FBgn0033547	CG12935	48.3872	-0.545072	1.37118	-0.397519	0.690985	0.99885
FBgn0033548	CG7637	54.0852	1.06848	1.20067	0.8899	0.37352	0.99885
FBgn0033549	mms4	103	0.962422	1.10646	0.869823	0.384397	0.99885
FBgn0033550	CG12341	60.8578	-1.61837	1.53163	-1.05663	0.29068	0.99885
FBgn0033551	CG7222	245.331	-0.664211	0.861321	-0.771154	0.440616	0.99885
FBgn0033554	Lsm10	100.546	0.504226	1.0731	0.469878	0.638442	0.99885
FBgn0033555	RpS15Ab	81.4748	-0.420046	1.3692	-0.306783	0.759009	0.99885
FBgn0033556	CG12343	139.314	-0.202988	1.03463	-0.196194	0.844458	0.99885
FBgn0033557	CG12325	160.773	-0.592376	1.24705	-0.47502	0.634773	0.99885
FBgn0033558	CG12344	1.0205	-2.36452	4.7865	-0.493997	0.621308	0.99885
FBgn0033564	Pex6	164.692	1.31652	0.938969	1.4021	0.160887	0.99885
FBgn0033566	CG18004	222.028	-0.240705	1.09515	-0.219793	0.826033	0.99885
FBgn0033569	CG12942	275.874	-0.444843	0.859004	-0.51786	0.604556	0.99885
FBgn0033570	ND-B14	211.192	-0.0161612	0.87164	-0.0185412	0.985207	0.999552
FBgn0033571	Rpb5	105.628	-0.532112	1.33848	-0.397549	0.690963	0.99885
FBgn0033572	polyph	0
FBgn0033573	Obp47a	0
FBgn0033574	Spn47C	19.3634	1.85452	2.44468	0.758594	0.448096	0.99885
FBgn0033578	BBS4	0
FBgn0033579	CG13229	0
FBgn0033580	CG13231	0
FBgn0033581	CG12391	416.39	-0.535769	0.737949	-0.726024	0.467824	0.99885
FBgn0033582	CG9084	0
FBgn0033584	CG7737	152.189	0.792925	0.926631	0.855707	0.39216	0.99885
FBgn0033587	CG13218	1.04636	-2.43779	4.78484	-0.509481	0.610415	0.99885
FBgn0033588	CG13228	0.588577	-1.62509	4.80873	-0.337945	0.735404	0.99885
FBgn0033589	CG13227	0.457782	-1.27317	4.82382	-0.263933	0.791831	0.99885
FBgn0033590	CG13217	0
FBgn0033591	CG13216	0
FBgn0033592	CG13215	0
FBgn0033593	Listericin	0
FBgn0033594	CG13226	0
FBgn0033597	Cpr47Ea	0
FBgn0033598	Cpr47Eb	0.0653974	0.813523	4.92144	0.165302	0.868707	0.99885
FBgn0033599	CG13223	0
FBgn0033600	Cpr47Ec	0
FBgn0033601	Cpr47Ed	0
FBgn0033602	Cpr47Ee	0
FBgn0033603	Cpr47Ef	0
FBgn0033605	CG9067	132.962	0.451243	1.01714	0.443638	0.657304	0.99885
FBgn0033607	CG9062	229.911	-0.147841	0.874665	-0.169026	0.865777	0.99885
FBgn0033608	CG13220	259.335	-0.822319	0.904728	-0.908914	0.363396	0.99885
FBgn0033609	Fbl6	119.303	-1.15659	1.04785	-1.10377	0.269692	0.99885
FBgn0033610	CG18335	2.76038	-3.81177	4.7651	-0.799935	0.423749	0.99885
FBgn0033614	Obp47b	0
FBgn0033615	CG7741	100.978	-0.174207	1.54377	-0.112845	0.910153	0.99885
FBgn0033616	CG7745	179.521	-0.0978694	0.895415	-0.109301	0.912964	0.99885
FBgn0033623	CG13202	0
FBgn0033624	CG12384	467.251	0.369393	0.811842	0.455006	0.649105	0.99885
FBgn0033627	CG13204	25.1247	-0.394129	1.58736	-0.248292	0.803908	0.99885
FBgn0033628	CG13203	0
FBgn0033629	Tsp47F	0
FBgn0033631	Sod3	2553.7	0.686455	0.79736	0.86091	0.389288	0.99885
FBgn0033633	Smyd4-3	9.32535	2.2508	3.25233	0.692056	0.488902	0.99885
FBgn0033635	Prip	1589.71	0.415901	0.707411	0.58792	0.556586	0.99885
FBgn0033636	tou	489.848	-0.0652577	0.831309	-0.0785	0.93743	0.99885
FBgn0033638	CG9005	515.092	-0.74089	0.921765	-0.803773	0.421528	0.99885
FBgn0033639	CG9003	650.257	0.28579	0.934832	0.305713	0.759823	0.99885
FBgn0033640	CG13198	0.392384	-1.05843	4.83489	-0.218916	0.826716	0.99885
FBgn0033644	Tret1-2	0.196192	-0.176828	4.88751	-0.0361796	0.971139	0.99885
FBgn0033645	CG13196	0.196192	-0.176828	4.88751	-0.0361796	0.971139	0.99885
FBgn0033648	Ir48b	0
FBgn0033649	pyr	69.7488	1.61343	1.26271	1.27776	0.201336	0.99885
FBgn0033650	CG13193	0
FBgn0033651	Ir48c	0
FBgn0033652	ths	3.58824	-4.2024	4.59924	-0.913715	0.360867	0.99885
FBgn0033653	CG13192	69.9448	-0.108507	1.61906	-0.0670184	0.946567	0.99885
FBgn0033654	Sobp	49.0701	0.973164	1.48638	0.654723	0.512646	0.99885
FBgn0033656	S2P	276.394	1.10041	0.857516	1.28325	0.199405	0.99885
FBgn0033657	Sln	0.130795	0.209538	4.89829	0.0427777	0.965879	0.99885
FBgn0033658	Twdlbeta	31.9825	4.75398	1.6887	2.81517	0.00487512	0.99885
FBgn0033659	Damm	0.130795	0.209538	4.89829	0.0427777	0.965879	0.99885
FBgn0033661	CG13185	418.497	-0.383161	1.14245	-0.335385	0.737334	0.99885
FBgn0033663	ERp60	2627.15	0.058259	0.962887	0.0605045	0.951754	0.99885
FBgn0033665	Zip48C	107.243	0.383217	1.38747	0.276199	0.782395	0.99885
FBgn0033667	reb	0
FBgn0033668	exp	0.980961	-2.34622	4.78693	-0.49013	0.624042	0.99885
FBgn0033669	PI31	170.889	-0.0692991	0.994429	-0.0696873	0.944443	0.99885
FBgn0033672	rho-7	41.4134	0.0646282	1.87521	0.0344645	0.972507	0.99885
FBgn0033673	CG8298	101.117	-2.31674	1.38653	-1.67089	0.094743	0.99885
FBgn0033674		34.5241	0.470496	1.82519	0.25778	0.796577	0.99885
FBgn0033677	CG8321	46.2102	-0.490404	1.7532	-0.279719	0.779693	0.99885
FBgn0033679	CG8888	0.523179	-1.45988	4.81538	-0.303171	0.761759	0.99885
FBgn0033680	CG13186	0
FBgn0033683	CG18343	124.289	0.421023	0.960193	0.438477	0.66104	0.99885
FBgn0033685	OSCP1	5.73061	-1.91686	3.45751	-0.554405	0.579302	0.99885
FBgn0033686	Hen1	69.9442	-0.853773	1.55725	-0.548257	0.583516	0.99885
FBgn0033687	CG8407	0.906946	-2.21961	4.79004	-0.46338	0.643092	0.99885
FBgn0033688	Prp8	1189.11	0.226715	0.757035	0.299477	0.764576	0.99885
FBgn0033690	EndoG	49.4971	0.506904	1.41811	0.35745	0.720755	0.99885
FBgn0033691	CG8860	2.82578	-3.84581	4.76481	-0.807128	0.419593	0.99885
FBgn0033692	wash	200.531	-0.389761	0.83199	-0.468469	0.63945	0.99885
FBgn0033693	CG13175	0
FBgn0033696	Cyp6g2	0
FBgn0033697	Cyp6t3	0
FBgn0033698	CG8858	366.069	0.54778	0.887791	0.617014	0.537225	0.99885
FBgn0033699	RpS11	5650.99	0.4131	0.70277	0.587817	0.556655	0.99885
FBgn0033701	CG13171	0
FBgn0033702	CG8854	1.50414	-2.95415	4.77521	-0.618643	0.536151	0.99885
FBgn0033703	CG13170	0
FBgn0033705	CG13168	0
FBgn0033706	Vha36-2	0
FBgn0033708	CG8850	0
FBgn0033710	CG17739	1.04636	-2.43779	4.78484	-0.509481	0.610415	0.99885
FBgn0033712	mIF3	55.1357	-1.52991	1.57061	-0.974085	0.330015	0.99885
FBgn0033713	CG8841	140.618	-0.59158	1.03714	-0.570395	0.56841	0.99885
FBgn0033715	CG8490	357.184	0.963243	1.04491	0.921838	0.356613	0.99885
FBgn0033716	Den1	174.487	0.0619551	0.927446	0.0668018	0.946739	0.99885
FBgn0033717	CG8839	373.936	1.03994	0.881427	1.17983	0.238066	0.99885
FBgn0033720	CG13160	0
FBgn0033721	CG13159	0
FBgn0033723	CG13155	0
FBgn0033724	CG8501	0.0653974	0.813523	4.92144	0.165302	0.868707	0.99885
FBgn0033725	Cpr49Ac	5.16452	4.92809	3.99307	1.23416	0.217143	0.99885
FBgn0033726	Cpr49Ad	0
FBgn0033727	Or49a	0
FBgn0033728	Cpr49Ae	0
FBgn0033729	Cpr49Af	0
FBgn0033730	Cpr49Ag	0
FBgn0033731	Cpr49Ah	0
FBgn0033732	CG13157	0
FBgn0033733	CG8834	0.0653974	0.813523	4.92144	0.165302	0.868707	0.99885
FBgn0033734	CG8520	142.527	0.214583	0.8819	0.243319	0.807758	0.99885
FBgn0033735	Dera	83.9142	0.459066	1.08359	0.423655	0.671818	0.99885
FBgn0033736	CG13154	9.07964	5.73141	3.29849	1.73759	0.0822839	0.99885
FBgn0033737	Nup54	447.465	0.876988	0.747198	1.1737	0.240514	0.99885
FBgn0033738	DUBAI	240.662	0.151927	0.809147	0.187762	0.851063	0.99885
FBgn0033739	Dyb	155.254	0.274283	0.89249	0.307324	0.758597	0.99885
FBgn0033740	dgt5	106.692	0.267128	1.07907	0.247555	0.804479	0.99885
FBgn0033741	CG8545	799.098	-0.099416	0.896667	-0.110873	0.911717	0.99885
FBgn0033742	Nepl10	12.7151	6.20572	2.98311	2.08029	0.0374994	0.99885
FBgn0033744	Dh44-R2	0.130795	0.209538	4.89829	0.0427777	0.965879	0.99885
FBgn0033748	vis	1.76573	-3.18299	4.77191	-0.667026	0.504756	0.99885
FBgn0033749	achi	73.279	0.29734	1.19908	0.247975	0.804154	0.99885
FBgn0033750	CG13151	29.3859	-0.776783	1.8326	-0.423869	0.671661	0.99885
FBgn0033751	CG8818	214.823	0.936336	0.878258	1.06613	0.286366	0.99885
FBgn0033752	CG8569	80.0791	-1.23251	1.49747	-0.823059	0.410475	0.99885
FBgn0033753	Cyp301a1	0.0653974	0.813523	4.92144	0.165302	0.868707	0.99885
FBgn0033754	Ak6	107.812	-0.704976	1.3276	-0.531017	0.595407	0.99885
FBgn0033755	ClC-b	93.8529	-2.35905	1.4072	-1.67642	0.0936569	0.99885
FBgn0033756	CG17760	0.83293	-2.07744	4.79386	-0.433355	0.664757	0.99885
FBgn0033757	muskelin	1056.9	-0.218601	0.803801	-0.27196	0.785653	0.99885
FBgn0033760	CG8785	10.9465	5.1588	3.31009	1.55851	0.119113	0.99885
FBgn0033761	CG8778	274.016	0.402208	0.84422	0.476426	0.633771	0.99885
FBgn0033762	ZnT49B	304.355	0.965715	0.772289	1.25046	0.211132	0.99885
FBgn0033763	CG8646	40.7143	2.71015	1.37565	1.97009	0.0488282	0.99885
FBgn0033766	Nup188	280.007	0.428093	1.06751	0.401019	0.688406	0.99885
FBgn0033767	CG13148	32.1379	1.94331	1.41618	1.37222	0.169994	0.99885
FBgn0033769	CG8768	67.1307	0.0524015	1.1885	0.0440903	0.964832	0.99885
FBgn0033770	wuc	0
FBgn0033773	Mos	172.684	-0.661633	1.49367	-0.442958	0.657796	0.99885
FBgn0033774	CG12374	0.26159	-0.498333	4.87216	-0.102282	0.918533	0.99885
FBgn0033775	Cyp9h1	0.457782	-1.27317	4.82382	-0.263933	0.791831	0.99885
FBgn0033777	CG17574	300.536	-0.646496	1.00828	-0.641185	0.521403	0.99885
FBgn0033778	Balat	0
FBgn0033781	CG13319	120.939	-0.0744635	1.12377	-0.0662624	0.947169	0.99885
FBgn0033782	sug	0.392384	-1.05843	4.83489	-0.218916	0.826716	0.99885
FBgn0033783	CG17019	193.751	-0.697828	1.48658	-0.469417	0.638772	0.99885
FBgn0033784	SCCRO3	226.323	-0.767619	0.856438	-0.896292	0.370097	0.99885
FBgn0033785	Sans	40.7529	2.29336	1.48387	1.54553	0.122217	0.99885
FBgn0033787	CG13321	0.0653974	0.813523	4.92144	0.165302	0.868707	0.99885
FBgn0033788	CG13323	0.505943	-1.31197	4.82198	-0.272081	0.785559	0.99885
FBgn0033789	CG13324	2.02377	-3.35159	4.76979	-0.70267	0.482261	0.99885
FBgn0033791	Drl-2	0
FBgn0033792	CG13325	0
FBgn0033793	CG3955	1.51783	-2.93213	4.77556	-0.613987	0.539224	0.99885
FBgn0033794	CG13326	0.0653974	0.813523	4.92144	0.165302	0.868707	0.99885
FBgn0033798	CG15870	0.130795	0.209538	4.89829	0.0427777	0.965879	0.99885
FBgn0033799	GLaz	24.4348	2.06421	2.33786	0.882948	0.377264	0.99885
FBgn0033802	CG17724	154.998	-1.35076	1.08869	-1.24072	0.214709	0.99885
FBgn0033806	FLASH	116.979	-2.05945	1.38803	-1.48372	0.137883	0.99885
FBgn0033807	AQP	1.11176	-2.52388	4.78299	-0.527677	0.597724	0.99885
FBgn0033808	CG4627	112.553	-0.0805415	1.53629	-0.0524258	0.958189	0.99885
FBgn0033809	CG4630	3.01335	-3.93767	4.76406	-0.826538	0.408499	0.99885
FBgn0033810	CG4646	240.94	0.776963	0.908808	0.854926	0.392592	0.99885
FBgn0033812	Pex13	546.232	0.636768	0.816828	0.779562	0.435649	0.99885
FBgn0033813	fsd	64.7524	0.454402	1.27838	0.355452	0.722251	0.99885
FBgn0033814	Qsox1	832.698	0.918646	0.757552	1.21265	0.225264	0.99885
FBgn0033815	CG4676	13.1923	1.3497	2.4336	0.554612	0.57916	0.99885
FBgn0033816	CG4679	272.175	0.0978213	0.80103	0.122119	0.902805	0.99885
FBgn0033817	GstE14	0.980961	-2.34622	4.78693	-0.49013	0.624042	0.99885
FBgn0033818	CG4712	0
FBgn0033819	CG4714	0
FBgn0033820	CG4716	4.99251	-4.69824	3.93139	-1.19506	0.232064	0.99885
FBgn0033821	CG10799	0.0653974	0.813523	4.92144	0.165302	0.868707	0.99885
FBgn0033826	CG4734	0
FBgn0033827	CG17047	0
FBgn0033828	CG17048	0
FBgn0033830	CG10814	0.326987	-0.805689	4.85006	-0.166119	0.868063	0.99885
FBgn0033834	CG4744	0
FBgn0033835		0
FBgn0033836	CG18278	3.66225	-4.22785	4.76196	-0.887838	0.374628	0.99885
FBgn0033842	cbc	39.9974	-0.122807	1.78811	-0.06868	0.945244	0.99885
FBgn0033844	bbc	845.052	0.000344219	0.762358	0.000451519	0.99964	0.999829
FBgn0033845	mars	165.313	-0.52208	1.39664	-0.373812	0.708544	0.99885
FBgn0033846	mip120	275.508	-0.812952	0.840124	-0.967657	0.333216	0.99885
FBgn0033848	CG13330	0
FBgn0033850	CG13331	0
FBgn0033851	CG13332	0
FBgn0033853	CG6145	131.536	-0.394545	0.957016	-0.412266	0.680144	0.99885
FBgn0033855	link	0.326987	-0.805689	4.85006	-0.166119	0.868063	0.99885
FBgn0033856	CG13334	0
FBgn0033859	fand	198.467	0.649589	0.974949	0.66628	0.505232	0.99885
FBgn0033860	S-Lap5	0.0653974	0.813523	4.92144	0.165302	0.868707	0.99885
FBgn0033861	CG12464	0
FBgn0033862	CG6209	0.130795	0.209538	4.89829	0.0427777	0.965879	0.99885
FBgn0033863	CG13337	0
FBgn0033864	CG18368	0
FBgn0033865	CG6220	0
FBgn0033866	CG6280	0.0653974	0.813523	4.92144	0.165302	0.868707	0.99885
FBgn0033867	Cpr50Ca	0
FBgn0033868	S-Lap7	0
FBgn0033869	Cpr50Cb	1.0205	-2.36452	4.7865	-0.493997	0.621308	0.99885
FBgn0033871	CG13339	175.243	0.507837	1.10731	0.458623	0.646505	0.99885
FBgn0033872	CG6329	3.44021	-4.14022	4.57346	-0.905269	0.365323	0.99885
FBgn0033873	CG6337	0
FBgn0033874	CG6347	0
FBgn0033875	CG6357	112.272	-1.02897	1.06451	-0.966612	0.333738	0.99885
FBgn0033876	Syngr	0.0653974	0.813523	4.92144	0.165302	0.868707	0.99885
FBgn0033879	Echs1	2030.44	0.871762	0.772012	1.12921	0.25881	0.99885
FBgn0033880	CG6553	0
FBgn0033883	CG16935	309.936	1.40688	0.852837	1.64965	0.099015	0.99885
FBgn0033884	CG13344	235.676	-0.205309	1.02561	-0.200181	0.841339	0.99885
FBgn0033885	DJ-1alpha	0
FBgn0033886	Rpn13	775.534	0.729739	0.773139	0.943865	0.345239	0.99885
FBgn0033887	St4	233.02	0.627787	0.862608	0.727778	0.466749	0.99885
FBgn0033888	CG18568	10.9796	0.442684	2.51608	0.175942	0.860339	0.99885
FBgn0033889	CG6701	495.014	-1.35987	0.737946	-1.84278	0.0653611	0.99885
FBgn0033890	Ctf4	219.479	0.610676	1.26329	0.483402	0.62881	0.99885
FBgn0033891	CG8067	44.7058	-0.846127	1.66839	-0.507151	0.612049	0.99885
FBgn0033893	CG18371	0
FBgn0033897	Rcd1	372.36	-0.638963	0.779115	-0.820114	0.412151	0.99885
FBgn0033899	CG13016	70.6377	-2.02418	1.47368	-1.37356	0.169579	0.99885
FBgn0033900	CysRS-m	53.4195	-0.551299	1.66406	-0.331297	0.74042	0.99885
FBgn0033901	O-fut1	281.848	0.818996	0.784721	1.04368	0.296635	0.99885
FBgn0033902	eIF3m	965.314	0.382759	0.74208	0.515791	0.606	0.99885
FBgn0033903	CG8323	35.8266	-2.53526	1.70591	-1.48616	0.137237	0.99885
FBgn0033904	CG18327	1.91021	-3.27335	4.77074	-0.686129	0.492632	0.99885
FBgn0033905	CG18324	0
FBgn0033906	ReepB	467.511	0.739149	0.734706	1.00605	0.314393	0.99885
FBgn0033907	mRpS16	109.234	-1.05259	1.47647	-0.712914	0.475899	0.99885
FBgn0033911	VGAT	0
FBgn0033912	RpS23	10504.8	0.624901	0.646917	0.965968	0.33406	0.99885
FBgn0033913	CG8468	1.34749	-2.7757	4.77817	-0.580914	0.561299	0.99885
FBgn0033915	CG8485	720.476	-0.825536	0.844626	-0.977399	0.328372	0.99885
FBgn0033916	Usp20-33	290.563	0.577517	1.0088	0.572478	0.566998	0.99885
FBgn0033917	SmydA-1	345.813	1.16941	0.816237	1.43268	0.151949	0.99885
FBgn0033918	CG8531	395.259	0.309405	0.787135	0.393077	0.694262	0.99885
FBgn0033919	CG8547	14.3509	-6.28932	2.65478	-2.36905	0.0178336	0.99885
FBgn0033921	tej	205.041	-0.667494	1.47663	-0.452037	0.651242	0.99885
FBgn0033924	CG8613	89.042	-0.990423	1.54755	-0.639994	0.522177	0.99885
FBgn0033925	CG8617	123.689	0.516605	0.944219	0.547124	0.584293	0.99885
FBgn0033926	Arc1	284.47	-0.162725	0.913671	-0.1781	0.858644	0.99885
FBgn0033927	CR10102	0.636738	-1.67229	4.80696	-0.34789	0.727923	0.99885
FBgn0033928	Arc2	4.44344	-1.3313	3.77052	-0.353082	0.724027	0.99885
FBgn0033929	Tfb1	610.03	0.779674	0.7573	1.02954	0.303224	0.99885
FBgn0033931	Obp50e	0
FBgn0033932	Dh44-R1	0
FBgn0033933	CG10104	0
FBgn0033934	CG17385	809.159	0.435512	1.01186	0.430407	0.666899	0.99885
FBgn0033935	Sin1	180.754	0.828346	0.972183	0.852047	0.394188	0.99885
FBgn0033936	Achl	13.4538	3.2162	3.12222	1.0301	0.302962	0.99885
FBgn0033942	Cpr51A	3.36265	-4.09323	4.66726	-0.87701	0.380481	0.99885
FBgn0033943	CG12869	0
FBgn0033945	CG12868	25.6521	0.849351	1.56513	0.542673	0.587355	0.99885
FBgn0033948	CG12863	146.792	0.0755674	0.906054	0.0834027	0.933531	0.99885
FBgn0033949	Had2	9.42005	4.9434	3.45251	1.43183	0.152193	0.99885
FBgn0033950	CG12862	0
FBgn0033951	CG10139	46.1265	-1.31249	1.3306	-0.986392	0.323941	0.99885
FBgn0033952	Adgf-E	0
FBgn0033953	CG12861	0
FBgn0033954	CG12860	0
FBgn0033955	CG12866	0
FBgn0033958	jef	0
FBgn0033960	CG10151	1.70033	-3.12909	4.77264	-0.655631	0.512062	0.99885
FBgn0033961	ND-B15	248.864	0.336554	0.937885	0.358844	0.719712	0.99885
FBgn0033963	CG12857	22.8961	8.89513	3.16328	2.81199	0.00492359	0.99885
FBgn0033968	hui	0
FBgn0033969	Pgm2b	0
FBgn0033970	CG10205	0
FBgn0033971	CG10209	180.47	0.0277408	0.839237	0.0330548	0.973631	0.99885
FBgn0033972	Ciao1	133.94	0.706811	1.07845	0.655395	0.512214	0.99885
FBgn0033973	HPS1	36.2155	1.10216	1.37799	0.799832	0.423808	0.99885
FBgn0033978	Cyp6a23	16.0731	3.72498	2.73805	1.36045	0.173688	0.99885
FBgn0033979	Cyp6a19	637.997	-0.460481	1.42928	-0.322177	0.747319	0.99885
FBgn0033980	Cyp6a20	6.92807	2.72121	3.56715	0.762854	0.44555	0.99885
FBgn0033981	Cyp6a21	0
FBgn0033982	Cyp317a1	1.50414	-2.95415	4.77521	-0.618643	0.536151	0.99885
FBgn0033983	ADPS	0
FBgn0033984	Lap1	211.514	-0.527126	0.954751	-0.552108	0.580874	0.99885
FBgn0033985	CG10257	0
FBgn0033987	ckn	31.7503	-0.657847	1.87325	-0.351179	0.725454	0.99885
FBgn0033988	pcs	466.06	-0.726035	0.825779	-0.879212	0.379286	0.99885
FBgn0033989	CG7639	220.632	0.147229	0.843342	0.174578	0.861411	0.99885
FBgn0033990	CG10265	163.48	-0.221409	0.932924	-0.237328	0.812403	0.99885
FBgn0033993	CG8089	64.9914	-0.436976	1.59808	-0.273438	0.784516	0.99885
FBgn0033994	CG7544	202.125	0.405935	0.860951	0.471496	0.637287	0.99885
FBgn0033995	GPHR	143.829	-0.0168467	1.27888	-0.0131731	0.98949	0.999552
FBgn0033996	CG11807	198.867	-1.98344	0.939534	-2.11109	0.0347646	0.99885
FBgn0033997	Ir51a	0.392384	-1.05843	4.83489	-0.218916	0.826716	0.99885
FBgn0033998	row	368.828	-0.538436	0.842599	-0.639018	0.522811	0.99885
FBgn0033999	CG8093	2.51686	5.80248	4.85007	1.19637	0.231552	0.99885
FBgn0034000	CG11808	103.276	0.370597	1.0061	0.368351	0.712612	0.99885
FBgn0034001	mRpL41	81.7502	-0.0720224	1.57268	-0.0457959	0.963473	0.99885
FBgn0034002	CG8079	63.0629	-0.786862	1.61574	-0.486997	0.626261	0.99885
FBgn0034005	ItgaPS4	0.392384	-1.05843	4.83489	-0.218916	0.826716	0.99885
FBgn0034007	ND-51L2	0
FBgn0034008	CG8152	86.0461	-0.962166	1.02126	-0.942138	0.346122	0.99885
FBgn0034009	CG8155	60.4942	-2.99665	1.49538	-2.00393	0.0450773	0.99885
FBgn0034010	CG8157	0
FBgn0034011	CG8160	0
FBgn0034012	Hr51	0
FBgn0034013	unc-5	0.784769	-2.03036	4.7952	-0.423416	0.671992	0.99885
FBgn0034021	CG8180	1119.91	-0.272326	0.68504	-0.397533	0.690974	0.99885
FBgn0034022	CG12964	0.0653974	0.813523	4.92144	0.165302	0.868707	0.99885
FBgn0034023	Ir52a	0
FBgn0034025	Pgant1	519.574	-0.514287	0.841836	-0.610912	0.541258	0.99885
FBgn0034027	CG8187	70.6868	0.237392	1.06812	0.222252	0.824118	0.99885
FBgn0034029	eIF2Bgamma	128.597	0.238033	1.06359	0.223801	0.822912	0.99885
FBgn0034030	CG8192	0.0653974	0.813523	4.92144	0.165302	0.868707	0.99885
FBgn0034031	CG12963	1.8362	-3.21097	4.77154	-0.672942	0.500984	0.99885
FBgn0034032	CG8195	112.375	-0.927648	1.47801	-0.627633	0.530244	0.99885
FBgn0034033	CG8204	38.8834	1.23556	2.11831	0.583276	0.559707	0.99885
FBgn0034035	CG8207	140.552	-0.0232769	0.986525	-0.0235948	0.981176	0.999539
FBgn0034045	CG8249	0.0653974	0.813523	4.92144	0.165302	0.868707	0.99885
FBgn0034046	tun	322.446	-0.144168	0.804993	-0.179092	0.857865	0.99885
FBgn0034047	CG12970	0.0653974	0.813523	4.92144	0.165302	0.868707	0.99885
FBgn0034049	bdg	123.113	0.61384	1.01804	0.602964	0.546532	0.99885
FBgn0034050	bug	33.7993	-1.01717	1.7588	-0.57833	0.563041	0.99885
FBgn0034051	Mlf	668.421	-0.561463	0.816872	-0.687333	0.491873	0.99885
FBgn0034052	CG8299	0
FBgn0034053	Cyp4aa1	4.5037	2.73991	4.16301	0.658157	0.510437	0.99885
FBgn0034054	CG8366	108.8	-0.422418	0.965469	-0.437526	0.66173	0.99885
FBgn0034057	CG8314	164.984	0.0882263	1.01089	0.0872757	0.930452	0.99885
FBgn0034058	Pex11	283.873	-0.00668679	0.901554	-0.00741696	0.994082	0.999552
FBgn0034059	CG8320	129.643	1.21862	0.930797	1.30922	0.19046	0.99885
FBgn0034060	CG8370	400.036	0.521311	0.892332	0.584212	0.559078	0.99885
FBgn0034061	Ufc1	217.727	-0.170513	0.918907	-0.185561	0.852789	0.99885
FBgn0034062	CG8388	100.189	0.180425	1.16587	0.154756	0.877013	0.99885
FBgn0034063	CG8389	113.761	0.00878732	1.14064	0.00770386	0.993853	0.999552
FBgn0034065	Rrp42	137.333	1.49175	1.04968	1.42114	0.155275	0.99885
FBgn0034066	CG8397	236.708	-0.31189	0.802958	-0.388426	0.697701	0.99885
FBgn0034067	CG8399	357.893	1.49721	0.767749	1.95013	0.0511608	0.99885
FBgn0034068	casp	1174.16	0.581667	0.837893	0.694202	0.487556	0.99885
FBgn0034069	CG8401	0.0653974	0.813523	4.92144	0.165302	0.868707	0.99885
FBgn0034070	SP2353	0.0653974	0.813523	4.92144	0.165302	0.868707	0.99885
FBgn0034071	CG8405	383.367	0.307788	0.81526	0.377534	0.705777	0.99885
FBgn0034072	Dg	451.683	-0.211739	0.758582	-0.279125	0.780149	0.99885
FBgn0034073	CG8414	500.547	0.205061	0.879788	0.23308	0.815699	0.99885
FBgn0034075	Asph	166.34	0.711918	0.904971	0.786675	0.431472	0.99885
FBgn0034076	Jhedup	0
FBgn0034081	CG10731	27.6763	-0.959247	1.8956	-0.50604	0.612829	0.99885
FBgn0034082	CG10734	0.0653974	0.813523	4.92144	0.165302	0.868707	0.99885
FBgn0034083	lbk	123.735	-0.657009	0.984394	-0.667425	0.5045	0.99885
FBgn0034084	CG8435	239.489	0.156765	0.936826	0.167336	0.867106	0.99885
FBgn0034085	Ptp52F	1.43874	-2.89078	4.77622	-0.605245	0.545017	0.99885
FBgn0034086	CG8441	401.813	1.04842	0.850817	1.23225	0.217856	0.99885
FBgn0034087	clu	632.72	-0.886926	1.01716	-0.871962	0.383229	0.99885
FBgn0034091	mrj	593.072	-0.834532	0.734979	-1.13545	0.256187	0.99885
FBgn0034092	CG7798	0
FBgn0034093	CG15706	111.243	0.371833	1.016	0.365978	0.714382	0.99885
FBgn0034094	Tsf3	0.130795	0.209538	4.89829	0.0427777	0.965879	0.99885
FBgn0034095	CG15701	0.457782	-1.27317	4.82382	-0.263933	0.791831	0.99885
FBgn0034096	CG7786	0
FBgn0034097	CG3687	0
FBgn0034098	krimp	360.314	-0.710346	0.780734	-0.909843	0.362905	0.99885
FBgn0034099	CG15708	0
FBgn0034103	prim	0
FBgn0034104	CG15705	0
FBgn0034105	CG7755	0
FBgn0034106	CG9068	0
FBgn0034109	CG7747	104.656	0.00645134	1.18937	0.00542416	0.995672	0.999552
FBgn0034110	Atg9	173.069	1.08601	0.879871	1.23428	0.217098	0.99885
FBgn0034113	CG8060	184.13	-0.430362	0.851509	-0.505412	0.61327	0.99885
FBgn0034114	CG4282	328.897	-0.746652	0.974187	-0.766435	0.443417	0.99885
FBgn0034117	CG7997	288.168	0.73513	0.787657	0.933312	0.350659	0.99885
FBgn0034118	Nup62	469.746	0.4387	0.810274	0.541421	0.588217	0.99885
FBgn0034120	CG15710	0
FBgn0034121	CG6262	0
FBgn0034122	CG15711	0
FBgn0034126	jtb	0
FBgn0034127	CG7848	0.0653974	0.813523	4.92144	0.165302	0.868707	0.99885
FBgn0034128	CG4409	0.130795	0.209538	4.89829	0.0427777	0.965879	0.99885
FBgn0034129	Parp16	0
FBgn0034131	CG15712	0
FBgn0034132	S-Lap8	0
FBgn0034133		0.0653974	0.813523	4.92144	0.165302	0.868707	0.99885
FBgn0034135	Syn2	1.01189	-2.33834	4.78712	-0.488465	0.62522	0.99885
FBgn0034136	DAT	4.65255	3.18545	4.10866	0.775301	0.438162	0.99885
FBgn0034137	CG4945	0.588577	-1.62509	4.80873	-0.337945	0.735404	0.99885
FBgn0034138	RpS15	7959.87	0.415026	0.700395	0.59256	0.553475	0.99885
FBgn0034139	CG4927	0
FBgn0034140	Lst	9.76713	2.38081	2.71386	0.877279	0.380335	0.99885
FBgn0034141	CG8311	199.459	1.20113	0.830281	1.44665	0.147994	0.99885
FBgn0034142	CG8306	29.0975	-0.8715	2.23855	-0.389315	0.697043	0.99885
FBgn0034143	CG8303	647.019	0.22616	0.739041	0.306018	0.759591	0.99885
FBgn0034144	CG5089	0.392384	-1.05843	4.83489	-0.218916	0.826716	0.99885
FBgn0034145	CG5065	123.285	1.16603	1.30975	0.890274	0.373319	0.99885
FBgn0034151	CG15617	0
FBgn0034152	Acp53C14a	0
FBgn0034153	Acp53C14b	0
FBgn0034154	CG5267	6.91686	5.98107	3.64156	1.64245	0.100497	0.99885
FBgn0034156	CG5348	0.130795	0.209538	4.89829	0.0427777	0.965879	0.99885
FBgn0034157	resilin	0
[truncated: 15,024 more rows]
