# Supplementary material for: H/ACA snRNP–dependent ribosome biogenesis regulates translation of polyglutamine proteins
Source: Sci Adv. 2023 Jun 21;9(25):eade5492. doi: 10.1126/sciadv.ade5492 (PMC10284551; doi:10.1126/sciadv.ade5492)
Supplement: Supplementary file 2 — Tables S1 to S7 [file sciadv.ade5492_tables_s1_to_s7.zip › ade5492_Table_S5.xlsx]

## Sheet: A-Motif Lower Polysome
3'UTR
Logo	E-Value	Sites	Width
	2.3e-08	54	21
	7.9e-11	31	50
	2.5e-09	263	21
CDS
Logo	E-Value	Sites	Width
	5e-58	846	50
	9.9e-54	996	50
	1.5e-16	137	40
5'UTR
Logo	E-Value	Sites	Width
	7e-28	122	28
	2e-10	39	50
	0.0045	39	28

## Sheet: B-Motif Higher Polysome
3'UTR
Logo	E-Value	Sites	Width
	1.7e-30	120	29
	2.3e-17	28	49
	0.0026	25	28
CDS
Logo	E-Value	Sites	Width
	1e-50	931	50
	1.2e-37	1527	50
	1.5e-21	1514	49
5'UTR
Logo	E-Value	Sites	Width
	7.1e-61	108	29
	6.4e-26	104	50
	1.6e-26	563	21
