# Supplementary material for: H/ACA snRNP–dependent ribosome biogenesis regulates translation of polyglutamine proteins
Source: Sci Adv. 2023 Jun 21;9(25):eade5492. doi: 10.1126/sciadv.ade5492 (PMC10284551; doi:10.1126/sciadv.ade5492)
Supplement: Supplementary file 2 — Tables S1 to S7 [file sciadv.ade5492_tables_s1_to_s7.zip › ade5492_Table_S6.xlsx]

## Sheet: B-Riboseq mRNA targets
Transcript	CAG repeat	Location	# of consecutive Q
Ack	N
Aef1	Y	CDS	13
Atx2	Y	CDS	18
bbx	N
BicC	N
brat	N
brm	N
Bx	N
CASK	N
CG12207	N
CG18131	Y	CDS	11
CG2186	Y	CDS	9
CG2918	N
CG31635	Y	CDS	poly-S
CG31687	N
CG31688	N
CG31729	N
CG32264	Y	CDS	6
CG32267	N
CG33155	N
CG34310	N
CG34394	N
CG34408	Y	CDS	9
CG34449	Y	CDS	8
CG3918	Y	CDS	poly-S
CG42240	Y	CDS	4 and poly-S
CG42304	N
CG42389	Y	CDS	15 and poly-A
CG42748	N
CG43689	Y	CDS	9
CG43736	Y	CDS	poly-A
CG43901	Y	CDS	17
CG44838	Y	CDS	7
CG45084	N
CG4558	N
CG6923	N
CG7029	Y	CDS	3
CG8180	Y	CDS	5 and poly-A
cic	Y	CDS	7
cnc	N
cno	Y	CDS	15
csw	N
cup	N
CycE	Y	5' UTR
DCP2	N
dnc	N
Doa	N
dome	N
DOR	N
Drak	N
E(Pc)	Y	CDS	12
e(y)3	Y	CDS	poly-S
E(z)	N
E2f1	Y	CDS	9 and poly-S
eIF4H1	N
ena	Y	CDS	8
Ent2	N
Evi5	Y	CDS	3
fs(1)h	N
Fur1	N
fwd	Y	CDS	4
Galphaq	N
GckIII	Y	CDS	poly-S
gem	N
gfzf	N
Glut4EF	N
hang	N
heph	N
His3.3B	N
hng3	N
Hr4	Y	CDS	14
Hrb27C	Y	CDS and 3' UTR	4
htk	Y	CDS	7
Jarid2	N
jim	Y	CDS	9
jvl	N
Kdm4B	N
kto	Y	CDS	10
l(3)05822	N
lig	Y	CDS	6
mamo	Y	CDS	poly-A
Mkk4	N
mnb	Y	CDS	4
mRpL53	N
mRRF1	N
msi	Y	CDS	7 and poly-A
mub	Y	CDS	4
nej	Y	CDS	10
nocte	Y	CDS	8
nudE	N
Nxf3	N
olf186-F	N
p24-2	N
par-1	Y	CDS	9
Pcyt1	Y	CDS	3
Pde11	Y	CDS	4
pre-mod(mdg4)-N	N
pre-mod(mdg4)-U	N
pre-mod(mdg4)-V	Y	CDS	4
pre-mod(mdg4)-X	N
px	N
Rb97D	Y	CDS	6
repo	Y	CDS	9
Roc1a	Y	CDS	poly-S
Rs1	N
scyl	Y	5' UTR
SF2	N
shep	Y	CDS	3
siz	Y	CDS	8
sli	N
Snup	N
SP1173	N
Spps	Y	CDS	8
ssx	Y	CDS	4
Sxl	Y	CDS	5
tai	Y	CDS	16
Tis11	Y	CDS	7 and poly-S
tmod	N
Unc-115b	N
Usp14	N
waw	N
wge	Y	CDS	5
wts	Y	CDS	12
