# Supplementary material for: H/ACA snRNP–dependent ribosome biogenesis regulates translation of polyglutamine proteins
Source: Sci Adv. 2023 Jun 21;9(25):eade5492. doi: 10.1126/sciadv.ade5492 (PMC10284551; doi:10.1126/sciadv.ade5492)
Supplement: Supplementary file 2 — Tables S1 to S7 [file sciadv.ade5492_tables_s1_to_s7.zip › ade5492_Table_S7.xlsx]

## Sheet: A-Total target genes
motif_id	motif_alt_id	sequence_name	NAME	SYMBOL
1	QQQQQ	FBgn0000008	arc	a
1	QQQQQ	FBgn0052677	X11Lbeta	X11Lbeta
1	QQQQQ	FBgn0035290	debris buster	dsb
1	QQQQQ	FBgn0262593	Shaker cognate b	Shab
1	QQQQQ	FBgn0029843	Neprilysin 1	Nep1
1	QQQQQ	FBgn0029893	-	CG14442
1	QQQQQ	FBgn0002592	Enhancer of split m2	Bearded family member
1	QQQQQ	FBgn0260440	sanpodo	spdo
1	QQQQQ	FBgn0010431	matrimony	mtrm
1	QQQQQ	FBgn0011760	cut up	ctp
1	QQQQQ	FBgn0260780	wispy	wisp
1	QQQQQ	FBgn0004050	zeste	z
1	QQQQQ	FBgn0031696	Bub1 kinase	Bub1
1	QQQQQ	FBgn0036152	Dpt-YFP repressor by overexpression	Dyro
1	QQQQQ	FBgn0015239	Hormone-receptor-like in 78	Hr78
1	QQQQQ	FBgn0052425	-	CG32425
1	QQQQQ	FBgn0000927	female sterile (1) Young arrest	fs(1)Ya
1	QQQQQ	FBgn0000524	deltex	dx
1	QQQQQ	FBgn0000166	bicoid	bcd
1	QQQQQ	FBgn0004956	unpaired 1	upd1
1	QQQQQ	FBgn0003053	pebbled	peb
1	QQQQQ	FBgn0263355	-	CG31688
1	QQQQQ	FBgn0031762	-	CG9098
1	QQQQQ	FBgn0029939	-	CG9650
1	QQQQQ	FBgn0032587	-	CG5953
1	QQQQQ	FBgn0039862	kekkon 6	kek6
1	QQQQQ	FBgn0003028	ovo	ovo
1	QQQQQ	FBgn0016070	smaug	smg
1	QQQQQ	FBgn0026317	Tsc1	Tsc1
1	QQQQQ	FBgn0020261	pacman	pcm
1	QQQQQ	FBgn0003292	rotated abdomen	rt
1	QQQQQ	FBgn0263144	bicoid-interacting protein 3	bin3
1	QQQQQ	FBgn0033587	-	CG13218
1	QQQQQ	FBgn0261268	Cullin 3	Cul3
1	QQQQQ	FBgn0036522	Phaser	Phs
1	QQQQQ	FBgn0261931	Hecw ubiquitin protein ligase	Hecw
1	QQQQQ	FBgn0003979	Vitelline membrane 26Aa	Vm26Aa
1	QQQQQ	FBgn0002781	modifier of mdg4	mod(mdg4)
1	QQQQQ	FBgn0033195	-	CG1360
1	QQQQQ	FBgn0037021	Phosphorylated CTD-interacting factor 1	Pcif1
1	QQQQQ	FBgn0030320	-	CG2247
1	QQQQQ	FBgn0040465	Dorsal interacting protein 3	Dlip3
1	QQQQQ	FBgn0038787	-	CG4360
1	QQQQQ	FBgn0011818	out at first	oaf
1	QQQQQ	FBgn0034447	-	CG7744
1	QQQQQ	FBgn0029750	-	CG3323
1	QQQQQ	FBgn0003525	string	stg
1	QQQQQ	FBgn0000251	caudal	cad
1	QQQQQ	FBgn0033984	Lap1	Lap1
1	QQQQQ	FBgn0033668	expansion	exp
1	QQQQQ	FBgn0010315	Cyclin D	CycD
1	QQQQQ	FBgn0259682	Jabba	Jabba
1	QQQQQ	FBgn0030003	-	CG2116
1	QQQQQ	FBgn0264090	-	CG43759
1	QQQQQ	FBgn0033757	muskelin	muskelin
1	QQQQQ	FBgn0034789	Phosphatidylinositol 4-phosphate 5-kinase 59B	PIP5K59B
1	QQQQQ	FBgn0035308	-	CG15822
1	QQQQQ	FBgn0004655	wings apart-like	wapl
1	QQQQQ	FBgn0039932	fussel	fuss
1	QQQQQ	FBgn0015399	kekkon 1	kek1
1	QQQQQ	FBgn0003023	ovarian tumor	otu
1	QQQQQ	FBgn0002926	nudel	ndl
1	QQQQQ	FBgn0261016	closca	clos
1	QQQQQ	FBgn0034253	-	CG10936
1	QQQQQ	FBgn0264691	Lst8	Lst8
1	QQQQQ	FBgn0015520	nonA-like	nonA-l
1	QQQQQ	FBgn0027512	-	CG10254
1	QQQQQ	FBgn0017577	Minichromosome maintenance 5	Mcm5
1	QQQQQ	FBgn0033081	geminin	geminin
1	QQQQQ	FBgn0263608	lethal (3) 72Dr	l(3)72Dr
1	QQQQQ	FBgn0036754	-	CG5589
1	QQQQQ	FBgn0032740	-	CG15172
1	QQQQQ	FBgn0032725	Nedd8 ubiquitin like modifier	Nedd8
1	QQQQQ	FBgn0041723	rhomboid-5	rho-5
1	QQQQQ	FBgn0262570	-	CG43110
1	QQQQQ	FBgn0032479	-	CG16974
1	QQQQQ	FBgn0262567	-	CG43107
1	QQQQQ	FBgn0016053	polar granule component	pgc
1	QQQQQ	FBgn0030316	-	CG11695
1	QQQQQ	FBgn0013811	Dynein heavy chain at 62B	Dhc62B
1	QQQQQ	FBgn0085290	-	CG34261
1	QQQQQ	FBgn0034853	Interacts with the C terminus of ELL 1	Ice1
1	QQQQQ	FBgn0037814	-	CG6325
1	QQQQQ	FBgn0031628	-	CG3294
1	QQQQQ	FBgn0264922	Small ubiquitin like modifier	Sumo
1	QQQQQ	FBgn0033624	-	CG12384
1	QQQQQ	FBgn0000158	bag of marbles	bam
1	QQQQQ	FBgn0037881	GRIP and coiled-coil domain containing 88 kDa	GCC88
1	QQQQQ	FBgn0035040	-	CG4741
1	QQQQQ	FBgn0031018	narya	narya
1	QQQQQ	FBgn0003015	oskar	osk
1	QQQQQ	FBgn0037248	spargel	srl
1	QQQQQ	FBgn0263456	nervous wreck	nwk
1	QQQQQ	FBgn0052533	-	CG32533
1	QQQQQ	FBgn0036882	-	CG9279
1	QQQQQ	FBgn0033845	mars	mars
1	QQQQQ	FBgn0031398	daedalus	daed
1	QQQQQ	FBgn0035473	maggie	mge
1	QQQQQ	FBgn0014931	-	CG2678
1	QQQQQ	FBgn0051176	-	CG31176
1	QQQQQ	FBgn0036369	-	CG10089
1	QQQQQ	FBgn0031058	-	CG14227
1	QQQQQ	FBgn0037141	DNA polymerase eta	PolH
1	QQQQQ	FBgn0053181	-	CG33181
1	QQQQQ	FBgn0003655	swallow	swa
1	QQQQQ	FBgn0039972	Meiosis regulator and mRNA stability factor 1	Marf1
1	QQQQQ	FBgn0032189	RPA-interacting protein alpha	Ripalpha
1	QQQQQ	FBgn0262112	shroud	sro
1	QQQQQ	FBgn0032512	B double prime 1	Bdp1
1	QQQQQ	FBgn0032698	-	CG10336
1	QQQQQ	FBgn0033921	tejas	tej
1	QQQQQ	FBgn0030817	-	CG4991
1	QQQQQ	FBgn0036188	RNA polymerase III subunit H	Polr3H
1	QQQQQ	FBgn0001225	Heat shock protein 26	Hsp26
1	QQQQQ	FBgn0001226	Heat shock protein 27	Hsp27
1	QQQQQ	FBgn0087021	Spc25	Spc25
1	QQQQQ	FBgn0033374	Bootlegger	Boot
1	QQQQQ	FBgn0040268	Topoisomerase 3alpha	Top3alpha
1	QQQQQ	FBgn0035918	Cdc6	Cdc6
1	QQQQQ	FBgn0010223	G protein alpha f subunit	Galphaf
1	QQQQQ	FBgn0038983	-	CG5326
1	QQQQQ	FBgn0030764	-	CG9777
1	QQQQQ	FBgn0263606	Heat shock protein cognate 20	Hsc20
1	QQQQQ	FBgn0032870	-	CG2608
1	QQQQQ	FBgn0031157	-	CG1503
1	QQQQQ	FBgn0261004	asterless	asl
1	QQQQQ	FBgn0265184	-	CG44249
1	QQQQQ	FBgn0037555	transcriptional Adaptor 2b	Ada2b
1	QQQQQ	FBgn0033356	-	CG8229
1	QQQQQ	FBgn0263113	Coiled-coil and C2 domain containing 2A	Cc2d2a
1	QQQQQ	FBgn0032800	-	CG10137
1	QQQQQ	FBgn0005390	female sterile (1) M3	fs(1)M3
1	QQQQQ	FBgn0027529	tapas	tapas
1	QQQQQ	FBgn0086251	deadlock	del
1	QQQQQ	FBgn0001978	shuttle craft	stc
1	QQQQQ	FBgn0000114	bruno 1	bru1
1	QQQQQ	FBgn0263232	Nuclear export factor 3	Nxf3
1	QQQQQ	FBgn0263111	cacophony	cac
1	QQQQQ	FBgn0031452	Cwc25	Cwc25
1	QQQQQ	FBgn0030500	Ndc80	Ndc80
1	QQQQQ	FBgn0039186	-	CG5746
1	QQQQQ	FBgn0005596	yemanuclein	yem
1	QQQQQ	FBgn0042179	UDP-glycosyltransferase family 305 member A1	Ugt305A1
1	QQQQQ	FBgn0037750	WHAMM and JMY related	Whamy
1	QQQQQ	FBgn0052791	Dpr-interacting protein alpha	DIP-alpha
1	QQQQQ	FBgn0037741	Telo2 interacting protein 1	Tti1
1	QQQQQ	FBgn0040372	G9a	G9a
1	QQQQQ	FBgn0051612	-	CG31612
1	QQQQQ	FBgn0030054	Chromatin assembly factor 1	p180 subunit
1	QQQQQ	FBgn0027602	-	CG8611
1	QQQQQ	FBgn0003950	uncoordinated	unc
1	QQQQQ	FBgn0027521	-	CG3679
1	QQQQQ	FBgn0031030	Tao	Tao
1	QQQQQ	FBgn0039758	-	CG9737
1	QQQQQ	FBgn0035262	-	CG18171
1	QQQQQ	FBgn0050081	Ionotropic receptor 51b	Ir51b
1	QQQQQ	FBgn0000140	abnormal spindle	asp
1	QQQQQ	FBgn0023515	Germ cell nuclear acidic peptidase	Gcna
1	QQQQQ	FBgn0031182	Cytochrome P450 6t1	Cyp6t1
1	QQQQQ	FBgn0035295	Centrobin	Cnb
1	QQQQQ	FBgn0017561	Open rectifier K[+] channel 1	Ork1
1	QQQQQ	FBgn0025815	Minichromosome maintenance 6	Mcm6
1	QQQQQ	FBgn0000246	crossover suppressor on 3 of Gowen	c(3)G
1	QQQQQ	FBgn0038311	-	CG14864
1	QQQQQ	FBgn0085444	muscle wasted	mute
1	QQQQQ	FBgn0035713	veloren	velo
1	QQQQQ	FBgn0261698	slowpoke 2	SLO2
1	QQQQQ	FBgn0260991	Inner centromere protein	Incenp
1	QQQQQ	FBgn0261987	Peroxinectin-like	Pxt
1	QQQQQ	FBgn0014861	Minichromosome maintenance 2	Mcm2
1	QQQQQ	FBgn0015553	tosca	tos
1	QQQQQ	FBgn0032797	Hig-anchoring scaffold protein	Hasp
1	QQQQQ	FBgn0040233	CENP-ana	cana
1	QQQQQ	FBgn0043854	slow as molasses	slam
1	QQQQQ	FBgn0037810	slender lobes	sle
1	QQQQQ	FBgn0003638	suppressor of white-apricot	su(w[a])
1	QQQQQ	FBgn0004649	yolkless	yl
1	QQQQQ	FBgn0013810	Dynein heavy chain at 36C	Dhc36C
1	QQQQQ	FBgn0015609	Cadherin-N	CadN
1	QQQQQ	FBgn0004698	Xeroderma pigmentosum	complementation group C
1	QQQQQ	FBgn0030486	SET domain containing 2	Set2
# FIMO (Find Individual Motif Occurrences): Version 5.4.1 compiled on Aug 25 2021 at 17:37:39

## Sheet: B-All targets sequences
motif_id	motif_alt_id	sequence_name		stop	strand	score	p-value	q-value	matched_sequence
1	QQQQQ	FBgn0000008	FBtr0071764	23	+	22.4359	1.12e-07	6.5e-05	QQQQQ
1	QQQQQ	FBgn0000008	FBtr0100521	23	+	22.4359	1.12e-07	6.5e-05	QQQQQ
1	QQQQQ	FBgn0000008	FBtr0071763	23	+	22.4359	1.12e-07	6.5e-05	QQQQQ
1	QQQQQ	FBgn0000008	FBtr0342981	23	+	22.4359	1.12e-07	6.5e-05	QQQQQ
1	QQQQQ	FBgn0000008	FBtr0071763	24	+	22.4359	1.12e-07	6.5e-05	QQQQQ
1	QQQQQ	FBgn0000008	FBtr0071764	24	+	22.4359	1.12e-07	6.5e-05	QQQQQ
1	QQQQQ	FBgn0000008	FBtr0100521	24	+	22.4359	1.12e-07	6.5e-05	QQQQQ
1	QQQQQ	FBgn0000008	FBtr0342981	24	+	22.4359	1.12e-07	6.5e-05	QQQQQ
1	QQQQQ	FBgn0000008	FBtr0071764	25	+	22.4359	1.12e-07	6.5e-05	QQQQQ
1	QQQQQ	FBgn0000008	FBtr0342981	25	+	22.4359	1.12e-07	6.5e-05	QQQQQ
1	QQQQQ	FBgn0000008	FBtr0100521	25	+	22.4359	1.12e-07	6.5e-05	QQQQQ
1	QQQQQ	FBgn0000008	FBtr0071763	25	+	22.4359	1.12e-07	6.5e-05	QQQQQ
1	QQQQQ	FBgn0000008	FBtr0071764	26	+	22.4359	1.12e-07	6.5e-05	QQQQQ
1	QQQQQ	FBgn0000008	FBtr0100521	26	+	22.4359	1.12e-07	6.5e-05	QQQQQ
1	QQQQQ	FBgn0000008	FBtr0342981	26	+	22.4359	1.12e-07	6.5e-05	QQQQQ
1	QQQQQ	FBgn0000008	FBtr0071763	26	+	22.4359	1.12e-07	6.5e-05	QQQQQ
1	QQQQQ	FBgn0000008	FBtr0071763	27	+	22.4359	1.12e-07	6.5e-05	QQQQQ
1	QQQQQ	FBgn0000008	FBtr0071764	27	+	22.4359	1.12e-07	6.5e-05	QQQQQ
1	QQQQQ	FBgn0000008	FBtr0100521	27	+	22.4359	1.12e-07	6.5e-05	QQQQQ
1	QQQQQ	FBgn0000008	FBtr0342981	27	+	22.4359	1.12e-07	6.5e-05	QQQQQ
1	QQQQQ	FBgn0000008	FBtr0071763	28	+	22.4359	1.12e-07	6.5e-05	QQQQQ
1	QQQQQ	FBgn0000008	FBtr0342981	28	+	22.4359	1.12e-07	6.5e-05	QQQQQ
1	QQQQQ	FBgn0000008	FBtr0071764	28	+	22.4359	1.12e-07	6.5e-05	QQQQQ
1	QQQQQ	FBgn0000008	FBtr0100521	28	+	22.4359	1.12e-07	6.5e-05	QQQQQ
1	QQQQQ	FBgn0000008	FBtr0071764	29	+	22.4359	1.12e-07	6.5e-05	QQQQQ
1	QQQQQ	FBgn0000008	FBtr0100521	29	+	22.4359	1.12e-07	6.5e-05	QQQQQ
1	QQQQQ	FBgn0000008	FBtr0342981	29	+	22.4359	1.12e-07	6.5e-05	QQQQQ
1	QQQQQ	FBgn0000008	FBtr0071763	29	+	22.4359	1.12e-07	6.5e-05	QQQQQ
1	QQQQQ	FBgn0052677	FBtr0071493	33	+	22.4359	1.12e-07	6.5e-05	QQQQQ
1	QQQQQ	FBgn0052677	FBtr0343042	33	+	22.4359	1.12e-07	6.5e-05	QQQQQ
1	QQQQQ	FBgn0052677	FBtr0343041	33	+	22.4359	1.12e-07	6.5e-05	QQQQQ
1	QQQQQ	FBgn0052677	FBtr0343041	34	+	22.4359	1.12e-07	6.5e-05	QQQQQ
1	QQQQQ	FBgn0052677	FBtr0343042	34	+	22.4359	1.12e-07	6.5e-05	QQQQQ
1	QQQQQ	FBgn0052677	FBtr0071493	34	+	22.4359	1.12e-07	6.5e-05	QQQQQ
1	QQQQQ	FBgn0035290	FBtr0310545	34	+	22.4359	1.12e-07	6.5e-05	QQQQQ
1	QQQQQ	FBgn0035290	FBtr0273261	34	+	22.4359	1.12e-07	6.5e-05	QQQQQ
1	QQQQQ	FBgn0035290	FBtr0310545	35	+	22.4359	1.12e-07	6.5e-05	QQQQQ
1	QQQQQ	FBgn0052677	FBtr0343041	35	+	22.4359	1.12e-07	6.5e-05	QQQQQ
1	QQQQQ	FBgn0035290	FBtr0273261	35	+	22.4359	1.12e-07	6.5e-05	QQQQQ
1	QQQQQ	FBgn0052677	FBtr0071493	35	+	22.4359	1.12e-07	6.5e-05	QQQQQ
1	QQQQQ	FBgn0052677	FBtr0343042	35	+	22.4359	1.12e-07	6.5e-05	QQQQQ
1	QQQQQ	FBgn0052677	FBtr0343041	36	+	22.4359	1.12e-07	6.5e-05	QQQQQ
1	QQQQQ	FBgn0035290	FBtr0273261	36	+	22.4359	1.12e-07	6.5e-05	QQQQQ
1	QQQQQ	FBgn0052677	FBtr0343042	36	+	22.4359	1.12e-07	6.5e-05	QQQQQ
1	QQQQQ	FBgn0035290	FBtr0310545	36	+	22.4359	1.12e-07	6.5e-05	QQQQQ
1	QQQQQ	FBgn0052677	FBtr0071493	36	+	22.4359	1.12e-07	6.5e-05	QQQQQ
1	QQQQQ	FBgn0052677	FBtr0343041	37	+	22.4359	1.12e-07	6.5e-05	QQQQQ
1	QQQQQ	FBgn0035290	FBtr0310545	37	+	22.4359	1.12e-07	6.5e-05	QQQQQ
1	QQQQQ	FBgn0052677	FBtr0343042	37	+	22.4359	1.12e-07	6.5e-05	QQQQQ
1	QQQQQ	FBgn0052677	FBtr0071493	37	+	22.4359	1.12e-07	6.5e-05	QQQQQ
1	QQQQQ	FBgn0035290	FBtr0273261	37	+	22.4359	1.12e-07	6.5e-05	QQQQQ
1	QQQQQ	FBgn0035290	FBtr0310545	38	+	22.4359	1.12e-07	6.5e-05	QQQQQ
1	QQQQQ	FBgn0035290	FBtr0273261	38	+	22.4359	1.12e-07	6.5e-05	QQQQQ
1	QQQQQ	FBgn0262593	FBtr0333899	47	+	22.4359	1.12e-07	6.5e-05	QQQQQ
1	QQQQQ	FBgn0262593	FBtr0305207	47	+	22.4359	1.12e-07	6.5e-05	QQQQQ
1	QQQQQ	FBgn0262593	FBtr0305209	47	+	22.4359	1.12e-07	6.5e-05	QQQQQ
1	QQQQQ	FBgn0262593	FBtr0305208	47	+	22.4359	1.12e-07	6.5e-05	QQQQQ
1	QQQQQ	FBgn0262593	FBtr0305203	47	+	22.4359	1.12e-07	6.5e-05	QQQQQ
1	QQQQQ	FBgn0262593	FBtr0305201	47	+	22.4359	1.12e-07	6.5e-05	QQQQQ
1	QQQQQ	FBgn0262593	FBtr0305205	47	+	22.4359	1.12e-07	6.5e-05	QQQQQ
1	QQQQQ	FBgn0262593	FBtr0333898	47	+	22.4359	1.12e-07	6.5e-05	QQQQQ
1	QQQQQ	FBgn0262593	FBtr0305206	47	+	22.4359	1.12e-07	6.5e-05	QQQQQ
1	QQQQQ	FBgn0262593	FBtr0305202	47	+	22.4359	1.12e-07	6.5e-05	QQQQQ
1	QQQQQ	FBgn0262593	FBtr0305206	48	+	22.4359	1.12e-07	6.5e-05	QQQQQ
1	QQQQQ	FBgn0262593	FBtr0305202	48	+	22.4359	1.12e-07	6.5e-05	QQQQQ
1	QQQQQ	FBgn0262593	FBtr0305205	48	+	22.4359	1.12e-07	6.5e-05	QQQQQ
1	QQQQQ	FBgn0262593	FBtr0333899	48	+	22.4359	1.12e-07	6.5e-05	QQQQQ
1	QQQQQ	FBgn0262593	FBtr0305209	48	+	22.4359	1.12e-07	6.5e-05	QQQQQ
1	QQQQQ	FBgn0262593	FBtr0305203	48	+	22.4359	1.12e-07	6.5e-05	QQQQQ
1	QQQQQ	FBgn0262593	FBtr0333898	48	+	22.4359	1.12e-07	6.5e-05	QQQQQ
1	QQQQQ	FBgn0262593	FBtr0305201	48	+	22.4359	1.12e-07	6.5e-05	QQQQQ
1	QQQQQ	FBgn0262593	FBtr0305207	48	+	22.4359	1.12e-07	6.5e-05	QQQQQ
1	QQQQQ	FBgn0262593	FBtr0305208	48	+	22.4359	1.12e-07	6.5e-05	QQQQQ
1	QQQQQ	FBgn0262593	FBtr0333898	49	+	22.4359	1.12e-07	6.5e-05	QQQQQ
1	QQQQQ	FBgn0262593	FBtr0305206	49	+	22.4359	1.12e-07	6.5e-05	QQQQQ
1	QQQQQ	FBgn0262593	FBtr0305209	49	+	22.4359	1.12e-07	6.5e-05	QQQQQ
1	QQQQQ	FBgn0262593	FBtr0305205	49	+	22.4359	1.12e-07	6.5e-05	QQQQQ
1	QQQQQ	FBgn0262593	FBtr0305202	49	+	22.4359	1.12e-07	6.5e-05	QQQQQ
1	QQQQQ	FBgn0262593	FBtr0305207	49	+	22.4359	1.12e-07	6.5e-05	QQQQQ
1	QQQQQ	FBgn0262593	FBtr0305201	49	+	22.4359	1.12e-07	6.5e-05	QQQQQ
1	QQQQQ	FBgn0262593	FBtr0305208	49	+	22.4359	1.12e-07	6.5e-05	QQQQQ
1	QQQQQ	FBgn0262593	FBtr0333899	49	+	22.4359	1.12e-07	6.5e-05	QQQQQ
1	QQQQQ	FBgn0262593	FBtr0305203	49	+	22.4359	1.12e-07	6.5e-05	QQQQQ
1	QQQQQ	FBgn0029843	FBtr0070873	57	+	22.4359	1.12e-07	6.5e-05	QQQQQ
1	QQQQQ	FBgn0029843	FBtr0340032	57	+	22.4359	1.12e-07	6.5e-05	QQQQQ
1	QQQQQ	FBgn0029843	FBtr0070872	57	+	22.4359	1.12e-07	6.5e-05	QQQQQ
1	QQQQQ	FBgn0029843	FBtr0343930	57	+	22.4359	1.12e-07	6.5e-05	QQQQQ
1	QQQQQ	FBgn0029843	FBtr0343930	58	+	22.4359	1.12e-07	6.5e-05	QQQQQ
1	QQQQQ	FBgn0029893	FBtr0339493	58	+	22.4359	1.12e-07	6.5e-05	QQQQQ
1	QQQQQ	FBgn0029893	FBtr0339492	58	+	22.4359	1.12e-07	6.5e-05	QQQQQ
1	QQQQQ	FBgn0029843	FBtr0070872	58	+	22.4359	1.12e-07	6.5e-05	QQQQQ
1	QQQQQ	FBgn0029843	FBtr0070873	58	+	22.4359	1.12e-07	6.5e-05	QQQQQ
1	QQQQQ	FBgn0029843	FBtr0340032	58	+	22.4359	1.12e-07	6.5e-05	QQQQQ
1	QQQQQ	FBgn0029893	FBtr0070988	58	+	22.4359	1.12e-07	6.5e-05	QQQQQ
1	QQQQQ	FBgn0029893	FBtr0300772	58	+	22.4359	1.12e-07	6.5e-05	QQQQQ
1	QQQQQ	FBgn0029893	FBtr0339491	58	+	22.4359	1.12e-07	6.5e-05	QQQQQ
1	QQQQQ	FBgn0029843	FBtr0343930	59	+	22.4359	1.12e-07	6.5e-05	QQQQQ
1	QQQQQ	FBgn0029893	FBtr0339492	59	+	22.4359	1.12e-07	6.5e-05	QQQQQ
1	QQQQQ	FBgn0029893	FBtr0339491	59	+	22.4359	1.12e-07	6.5e-05	QQQQQ
1	QQQQQ	FBgn0029843	FBtr0070873	59	+	22.4359	1.12e-07	6.5e-05	QQQQQ
1	QQQQQ	FBgn0029893	FBtr0339493	59	+	22.4359	1.12e-07	6.5e-05	QQQQQ
1	QQQQQ	FBgn0029893	FBtr0300772	59	+	22.4359	1.12e-07	6.5e-05	QQQQQ
1	QQQQQ	FBgn0029843	FBtr0070872	59	+	22.4359	1.12e-07	6.5e-05	QQQQQ
1	QQQQQ	FBgn0052425	FBtr0113436	59	+	22.4359	1.12e-07	6.5e-05	QQQQQ
1	QQQQQ	FBgn0029893	FBtr0070988	59	+	22.4359	1.12e-07	6.5e-05	QQQQQ
1	QQQQQ	FBgn0029843	FBtr0340032	59	+	22.4359	1.12e-07	6.5e-05	QQQQQ
1	QQQQQ	FBgn0029843	FBtr0070872	60	+	22.4359	1.12e-07	6.5e-05	QQQQQ
1	QQQQQ	FBgn0029893	FBtr0070988	60	+	22.4359	1.12e-07	6.5e-05	QQQQQ
1	QQQQQ	FBgn0052425	FBtr0113436	60	+	22.4359	1.12e-07	6.5e-05	QQQQQ
1	QQQQQ	FBgn0029843	FBtr0343930	60	+	22.4359	1.12e-07	6.5e-05	QQQQQ
1	QQQQQ	FBgn0029893	FBtr0300772	60	+	22.4359	1.12e-07	6.5e-05	QQQQQ
1	QQQQQ	FBgn0029843	FBtr0340032	60	+	22.4359	1.12e-07	6.5e-05	QQQQQ
1	QQQQQ	FBgn0029893	FBtr0339491	60	+	22.4359	1.12e-07	6.5e-05	QQQQQ
1	QQQQQ	FBgn0029893	FBtr0339493	60	+	22.4359	1.12e-07	6.5e-05	QQQQQ
1	QQQQQ	FBgn0029843	FBtr0070873	60	+	22.4359	1.12e-07	6.5e-05	QQQQQ
1	QQQQQ	FBgn0029893	FBtr0339492	60	+	22.4359	1.12e-07	6.5e-05	QQQQQ
1	QQQQQ	FBgn0029843	FBtr0070872	61	+	22.4359	1.12e-07	6.5e-05	QQQQQ
1	QQQQQ	FBgn0029893	FBtr0339492	61	+	22.4359	1.12e-07	6.5e-05	QQQQQ
1	QQQQQ	FBgn0029893	FBtr0070988	61	+	22.4359	1.12e-07	6.5e-05	QQQQQ
1	QQQQQ	FBgn0029893	FBtr0339493	61	+	22.4359	1.12e-07	6.5e-05	QQQQQ
1	QQQQQ	FBgn0029893	FBtr0339491	61	+	22.4359	1.12e-07	6.5e-05	QQQQQ
1	QQQQQ	FBgn0029843	FBtr0343930	61	+	22.4359	1.12e-07	6.5e-05	QQQQQ
1	QQQQQ	FBgn0052425	FBtr0113436	61	+	22.4359	1.12e-07	6.5e-05	QQQQQ
1	QQQQQ	FBgn0029843	FBtr0070873	61	+	22.4359	1.12e-07	6.5e-05	QQQQQ
1	QQQQQ	FBgn0029893	FBtr0300772	61	+	22.4359	1.12e-07	6.5e-05	QQQQQ
1	QQQQQ	FBgn0029843	FBtr0340032	61	+	22.4359	1.12e-07	6.5e-05	QQQQQ
1	QQQQQ	FBgn0052425	FBtr0113436	62	+	22.4359	1.12e-07	6.5e-05	QQQQQ
1	QQQQQ	FBgn0262593	FBtr0305202	63	+	22.4359	1.12e-07	6.5e-05	QQQQQ
1	QQQQQ	FBgn0262593	FBtr0305206	63	+	22.4359	1.12e-07	6.5e-05	QQQQQ
1	QQQQQ	FBgn0262593	FBtr0333899	63	+	22.4359	1.12e-07	6.5e-05	QQQQQ
1	QQQQQ	FBgn0262593	FBtr0305201	63	+	22.4359	1.12e-07	6.5e-05	QQQQQ
1	QQQQQ	FBgn0262593	FBtr0305208	63	+	22.4359	1.12e-07	6.5e-05	QQQQQ
1	QQQQQ	FBgn0262593	FBtr0305205	63	+	22.4359	1.12e-07	6.5e-05	QQQQQ
1	QQQQQ	FBgn0262593	FBtr0333898	63	+	22.4359	1.12e-07	6.5e-05	QQQQQ
1	QQQQQ	FBgn0262593	FBtr0305209	63	+	22.4359	1.12e-07	6.5e-05	QQQQQ
1	QQQQQ	FBgn0262593	FBtr0305207	63	+	22.4359	1.12e-07	6.5e-05	QQQQQ
1	QQQQQ	FBgn0262593	FBtr0305203	63	+	22.4359	1.12e-07	6.5e-05	QQQQQ
1	QQQQQ	FBgn0262593	FBtr0305207	64	+	22.4359	1.12e-07	6.5e-05	QQQQQ
1	QQQQQ	FBgn0262593	FBtr0333898	64	+	22.4359	1.12e-07	6.5e-05	QQQQQ
1	QQQQQ	FBgn0262593	FBtr0333899	64	+	22.4359	1.12e-07	6.5e-05	QQQQQ
1	QQQQQ	FBgn0262593	FBtr0305202	64	+	22.4359	1.12e-07	6.5e-05	QQQQQ
1	QQQQQ	FBgn0262593	FBtr0305209	64	+	22.4359	1.12e-07	6.5e-05	QQQQQ
1	QQQQQ	FBgn0262593	FBtr0305203	64	+	22.4359	1.12e-07	6.5e-05	QQQQQ
1	QQQQQ	FBgn0262593	FBtr0305206	64	+	22.4359	1.12e-07	6.5e-05	QQQQQ
1	QQQQQ	FBgn0262593	FBtr0305205	64	+	22.4359	1.12e-07	6.5e-05	QQQQQ
1	QQQQQ	FBgn0262593	FBtr0305208	64	+	22.4359	1.12e-07	6.5e-05	QQQQQ
1	QQQQQ	FBgn0262593	FBtr0305201	64	+	22.4359	1.12e-07	6.5e-05	QQQQQ
1	QQQQQ	FBgn0262593	FBtr0305205	65	+	22.4359	1.12e-07	6.5e-05	QQQQQ
1	QQQQQ	FBgn0262593	FBtr0305209	65	+	22.4359	1.12e-07	6.5e-05	QQQQQ
1	QQQQQ	FBgn0262593	FBtr0305201	65	+	22.4359	1.12e-07	6.5e-05	QQQQQ
1	QQQQQ	FBgn0262593	FBtr0305203	65	+	22.4359	1.12e-07	6.5e-05	QQQQQ
1	QQQQQ	FBgn0262593	FBtr0333899	65	+	22.4359	1.12e-07	6.5e-05	QQQQQ
1	QQQQQ	FBgn0262593	FBtr0305202	65	+	22.4359	1.12e-07	6.5e-05	QQQQQ
1	QQQQQ	FBgn0262593	FBtr0305206	65	+	22.4359	1.12e-07	6.5e-05	QQQQQ
1	QQQQQ	FBgn0262593	FBtr0305207	65	+	22.4359	1.12e-07	6.5e-05	QQQQQ
1	QQQQQ	FBgn0262593	FBtr0333898	65	+	22.4359	1.12e-07	6.5e-05	QQQQQ
1	QQQQQ	FBgn0262593	FBtr0305208	65	+	22.4359	1.12e-07	6.5e-05	QQQQQ
1	QQQQQ	FBgn0262593	FBtr0305208	66	+	22.4359	1.12e-07	6.5e-05	QQQQQ
1	QQQQQ	FBgn0262593	FBtr0333898	66	+	22.4359	1.12e-07	6.5e-05	QQQQQ
1	QQQQQ	FBgn0262593	FBtr0305205	66	+	22.4359	1.12e-07	6.5e-05	QQQQQ
1	QQQQQ	FBgn0262593	FBtr0305201	66	+	22.4359	1.12e-07	6.5e-05	QQQQQ
1	QQQQQ	FBgn0262593	FBtr0305203	66	+	22.4359	1.12e-07	6.5e-05	QQQQQ
1	QQQQQ	FBgn0262593	FBtr0333899	66	+	22.4359	1.12e-07	6.5e-05	QQQQQ
1	QQQQQ	FBgn0262593	FBtr0305202	66	+	22.4359	1.12e-07	6.5e-05	QQQQQ
1	QQQQQ	FBgn0262593	FBtr0305206	66	+	22.4359	1.12e-07	6.5e-05	QQQQQ
1	QQQQQ	FBgn0262593	FBtr0305209	66	+	22.4359	1.12e-07	6.5e-05	QQQQQ
1	QQQQQ	FBgn0262593	FBtr0305207	66	+	22.4359	1.12e-07	6.5e-05	QQQQQ
1	QQQQQ	FBgn0262593	FBtr0305206	67	+	22.4359	1.12e-07	6.5e-05	QQQQQ
1	QQQQQ	FBgn0262593	FBtr0333899	67	+	22.4359	1.12e-07	6.5e-05	QQQQQ
1	QQQQQ	FBgn0262593	FBtr0305201	67	+	22.4359	1.12e-07	6.5e-05	QQQQQ
1	QQQQQ	FBgn0262593	FBtr0305202	67	+	22.4359	1.12e-07	6.5e-05	QQQQQ
1	QQQQQ	FBgn0262593	FBtr0305207	67	+	22.4359	1.12e-07	6.5e-05	QQQQQ
1	QQQQQ	FBgn0262593	FBtr0305205	67	+	22.4359	1.12e-07	6.5e-05	QQQQQ
1	QQQQQ	FBgn0262593	FBtr0333898	67	+	22.4359	1.12e-07	6.5e-05	QQQQQ
1	QQQQQ	FBgn0262593	FBtr0305203	67	+	22.4359	1.12e-07	6.5e-05	QQQQQ
1	QQQQQ	FBgn0262593	FBtr0305208	67	+	22.4359	1.12e-07	6.5e-05	QQQQQ
1	QQQQQ	FBgn0262593	FBtr0305209	67	+	22.4359	1.12e-07	6.5e-05	QQQQQ
1	QQQQQ	FBgn0262593	FBtr0305202	68	+	22.4359	1.12e-07	6.5e-05	QQQQQ
1	QQQQQ	FBgn0262593	FBtr0333898	68	+	22.4359	1.12e-07	6.5e-05	QQQQQ
1	QQQQQ	FBgn0262593	FBtr0305209	68	+	22.4359	1.12e-07	6.5e-05	QQQQQ
1	QQQQQ	FBgn0262593	FBtr0305205	68	+	22.4359	1.12e-07	6.5e-05	QQQQQ
1	QQQQQ	FBgn0262593	FBtr0305208	68	+	22.4359	1.12e-07	6.5e-05	QQQQQ
1	QQQQQ	FBgn0262593	FBtr0305203	68	+	22.4359	1.12e-07	6.5e-05	QQQQQ
1	QQQQQ	FBgn0262593	FBtr0305207	68	+	22.4359	1.12e-07	6.5e-05	QQQQQ
1	QQQQQ	FBgn0262593	FBtr0333899	68	+	22.4359	1.12e-07	6.5e-05	QQQQQ
1	QQQQQ	FBgn0262593	FBtr0305201	68	+	22.4359	1.12e-07	6.5e-05	QQQQQ
1	QQQQQ	FBgn0262593	FBtr0305206	68	+	22.4359	1.12e-07	6.5e-05	QQQQQ
1	QQQQQ	FBgn0262593	FBtr0305207	69	+	22.4359	1.12e-07	6.5e-05	QQQQQ
1	QQQQQ	FBgn0262593	FBtr0305209	69	+	22.4359	1.12e-07	6.5e-05	QQQQQ
1	QQQQQ	FBgn0262593	FBtr0305201	69	+	22.4359	1.12e-07	6.5e-05	QQQQQ
1	QQQQQ	FBgn0262593	FBtr0305205	69	+	22.4359	1.12e-07	6.5e-05	QQQQQ
1	QQQQQ	FBgn0262593	FBtr0333899	69	+	22.4359	1.12e-07	6.5e-05	QQQQQ
1	QQQQQ	FBgn0262593	FBtr0305203	69	+	22.4359	1.12e-07	6.5e-05	QQQQQ
1	QQQQQ	FBgn0262593	FBtr0305202	69	+	22.4359	1.12e-07	6.5e-05	QQQQQ
1	QQQQQ	FBgn0262593	FBtr0305206	69	+	22.4359	1.12e-07	6.5e-05	QQQQQ
1	QQQQQ	FBgn0262593	FBtr0333898	69	+	22.4359	1.12e-07	6.5e-05	QQQQQ
1	QQQQQ	FBgn0262593	FBtr0305208	69	+	22.4359	1.12e-07	6.5e-05	QQQQQ
1	QQQQQ	FBgn0002592	FBtr0084981	70	+	22.4359	1.12e-07	6.5e-05	QQQQQ
1	QQQQQ	FBgn0262593	FBtr0333898	70	+	22.4359	1.12e-07	6.5e-05	QQQQQ
1	QQQQQ	FBgn0262593	FBtr0305205	70	+	22.4359	1.12e-07	6.5e-05	QQQQQ
1	QQQQQ	FBgn0262593	FBtr0305202	70	+	22.4359	1.12e-07	6.5e-05	QQQQQ
1	QQQQQ	FBgn0262593	FBtr0305201	70	+	22.4359	1.12e-07	6.5e-05	QQQQQ
1	QQQQQ	FBgn0262593	FBtr0305208	70	+	22.4359	1.12e-07	6.5e-05	QQQQQ
1	QQQQQ	FBgn0262593	FBtr0305203	70	+	22.4359	1.12e-07	6.5e-05	QQQQQ
1	QQQQQ	FBgn0262593	FBtr0333899	70	+	22.4359	1.12e-07	6.5e-05	QQQQQ
1	QQQQQ	FBgn0262593	FBtr0305209	70	+	22.4359	1.12e-07	6.5e-05	QQQQQ
1	QQQQQ	FBgn0262593	FBtr0305206	70	+	22.4359	1.12e-07	6.5e-05	QQQQQ
1	QQQQQ	FBgn0262593	FBtr0305207	70	+	22.4359	1.12e-07	6.5e-05	QQQQQ
1	QQQQQ	FBgn0002592	FBtr0084981	71	+	22.4359	1.12e-07	6.5e-05	QQQQQ
1	QQQQQ	FBgn0029893	FBtr0300772	72	+	22.4359	1.12e-07	6.5e-05	QQQQQ
1	QQQQQ	FBgn0029893	FBtr0070988	72	+	22.4359	1.12e-07	6.5e-05	QQQQQ
1	QQQQQ	FBgn0029893	FBtr0339492	72	+	22.4359	1.12e-07	6.5e-05	QQQQQ
1	QQQQQ	FBgn0002592	FBtr0084981	72	+	22.4359	1.12e-07	6.5e-05	QQQQQ
1	QQQQQ	FBgn0029893	FBtr0339491	72	+	22.4359	1.12e-07	6.5e-05	QQQQQ
1	QQQQQ	FBgn0029893	FBtr0339493	72	+	22.4359	1.12e-07	6.5e-05	QQQQQ
1	QQQQQ	FBgn0029893	FBtr0300772	73	+	22.4359	1.12e-07	6.5e-05	QQQQQ
1	QQQQQ	FBgn0029893	FBtr0339493	73	+	22.4359	1.12e-07	6.5e-05	QQQQQ
1	QQQQQ	FBgn0029893	FBtr0339491	73	+	22.4359	1.12e-07	6.5e-05	QQQQQ
1	QQQQQ	FBgn0002592	FBtr0084981	73	+	22.4359	1.12e-07	6.5e-05	QQQQQ
1	QQQQQ	FBgn0029893	FBtr0070988	73	+	22.4359	1.12e-07	6.5e-05	QQQQQ
1	QQQQQ	FBgn0029893	FBtr0339492	73	+	22.4359	1.12e-07	6.5e-05	QQQQQ
1	QQQQQ	FBgn0002592	FBtr0084981	74	+	22.4359	1.12e-07	6.5e-05	QQQQQ
1	QQQQQ	FBgn0260440	FBtr0085651	77	+	22.4359	1.12e-07	6.5e-05	QQQQQ
1	QQQQQ	FBgn0260440	FBtr0085651	78	+	22.4359	1.12e-07	6.5e-05	QQQQQ
1	QQQQQ	FBgn0029893	FBtr0339491	79	+	22.4359	1.12e-07	6.5e-05	QQQQQ
1	QQQQQ	FBgn0029893	FBtr0070988	79	+	22.4359	1.12e-07	6.5e-05	QQQQQ
1	QQQQQ	FBgn0029893	FBtr0300772	79	+	22.4359	1.12e-07	6.5e-05	QQQQQ
1	QQQQQ	FBgn0260440	FBtr0085651	79	+	22.4359	1.12e-07	6.5e-05	QQQQQ
1	QQQQQ	FBgn0029893	FBtr0339492	79	+	22.4359	1.12e-07	6.5e-05	QQQQQ
1	QQQQQ	FBgn0029893	FBtr0339493	79	+	22.4359	1.12e-07	6.5e-05	QQQQQ
1	QQQQQ	FBgn0029893	FBtr0339491	80	+	22.4359	1.12e-07	6.5e-05	QQQQQ
1	QQQQQ	FBgn0029893	FBtr0339493	80	+	22.4359	1.12e-07	6.5e-05	QQQQQ
1	QQQQQ	FBgn0029893	FBtr0339492	80	+	22.4359	1.12e-07	6.5e-05	QQQQQ
1	QQQQQ	FBgn0029893	FBtr0300772	80	+	22.4359	1.12e-07	6.5e-05	QQQQQ
1	QQQQQ	FBgn0029893	FBtr0070988	80	+	22.4359	1.12e-07	6.5e-05	QQQQQ
1	QQQQQ	FBgn0262593	FBtr0305206	81	+	22.4359	1.12e-07	6.5e-05	QQQQQ
1	QQQQQ	FBgn0262593	FBtr0305209	81	+	22.4359	1.12e-07	6.5e-05	QQQQQ
1	QQQQQ	FBgn0262593	FBtr0333899	81	+	22.4359	1.12e-07	6.5e-05	QQQQQ
1	QQQQQ	FBgn0262593	FBtr0305202	81	+	22.4359	1.12e-07	6.5e-05	QQQQQ
1	QQQQQ	FBgn0262593	FBtr0305201	81	+	22.4359	1.12e-07	6.5e-05	QQQQQ
1	QQQQQ	FBgn0262593	FBtr0305205	81	+	22.4359	1.12e-07	6.5e-05	QQQQQ
1	QQQQQ	FBgn0262593	FBtr0305208	81	+	22.4359	1.12e-07	6.5e-05	QQQQQ
1	QQQQQ	FBgn0262593	FBtr0305203	81	+	22.4359	1.12e-07	6.5e-05	QQQQQ
1	QQQQQ	FBgn0262593	FBtr0333898	81	+	22.4359	1.12e-07	6.5e-05	QQQQQ
1	QQQQQ	FBgn0262593	FBtr0305207	81	+	22.4359	1.12e-07	6.5e-05	QQQQQ
1	QQQQQ	FBgn0035713	FBtr0076950	86	+	22.4359	1.12e-07	6.5e-05	QQQQQ
1	QQQQQ	FBgn0035713	FBtr0076952	86	+	22.4359	1.12e-07	6.5e-05	QQQQQ
1	QQQQQ	FBgn0035713	FBtr0076952	87	+	22.4359	1.12e-07	6.5e-05	QQQQQ
1	QQQQQ	FBgn0035713	FBtr0076950	87	+	22.4359	1.12e-07	6.5e-05	QQQQQ
1	QQQQQ	FBgn0035713	FBtr0076952	88	+	22.4359	1.12e-07	6.5e-05	QQQQQ
1	QQQQQ	FBgn0035713	FBtr0076950	88	+	22.4359	1.12e-07	6.5e-05	QQQQQ
1	QQQQQ	FBgn0010431	FBtr0076613	88	+	22.4359	1.12e-07	6.5e-05	QQQQQ
1	QQQQQ	FBgn0035713	FBtr0076952	89	+	22.4359	1.12e-07	6.5e-05	QQQQQ
1	QQQQQ	FBgn0010431	FBtr0076613	89	+	22.4359	1.12e-07	6.5e-05	QQQQQ
1	QQQQQ	FBgn0035713	FBtr0076950	89	+	22.4359	1.12e-07	6.5e-05	QQQQQ
1	QQQQQ	FBgn0052677	FBtr0343041	90	+	22.4359	1.12e-07	6.5e-05	QQQQQ
1	QQQQQ	FBgn0052677	FBtr0071493	90	+	22.4359	1.12e-07	6.5e-05	QQQQQ
1	QQQQQ	FBgn0052677	FBtr0343042	90	+	22.4359	1.12e-07	6.5e-05	QQQQQ
1	QQQQQ	FBgn0035713	FBtr0076950	90	+	22.4359	1.12e-07	6.5e-05	QQQQQ
1	QQQQQ	FBgn0035713	FBtr0076952	90	+	22.4359	1.12e-07	6.5e-05	QQQQQ
1	QQQQQ	FBgn0052677	FBtr0071493	91	+	22.4359	1.12e-07	6.5e-05	QQQQQ
1	QQQQQ	FBgn0035713	FBtr0076952	91	+	22.4359	1.12e-07	6.5e-05	QQQQQ
1	QQQQQ	FBgn0035713	FBtr0076950	91	+	22.4359	1.12e-07	6.5e-05	QQQQQ
1	QQQQQ	FBgn0052677	FBtr0343042	91	+	22.4359	1.12e-07	6.5e-05	QQQQQ
1	QQQQQ	FBgn0052677	FBtr0343041	91	+	22.4359	1.12e-07	6.5e-05	QQQQQ
1	QQQQQ	FBgn0035713	FBtr0076950	92	+	22.4359	1.12e-07	6.5e-05	QQQQQ
1	QQQQQ	FBgn0052677	FBtr0343041	92	+	22.4359	1.12e-07	6.5e-05	QQQQQ
1	QQQQQ	FBgn0035713	FBtr0076952	92	+	22.4359	1.12e-07	6.5e-05	QQQQQ
1	QQQQQ	FBgn0052677	FBtr0343042	92	+	22.4359	1.12e-07	6.5e-05	QQQQQ
1	QQQQQ	FBgn0052677	FBtr0071493	92	+	22.4359	1.12e-07	6.5e-05	QQQQQ
1	QQQQQ	FBgn0052677	FBtr0071493	93	+	22.4359	1.12e-07	6.5e-05	QQQQQ
1	QQQQQ	FBgn0052677	FBtr0343041	93	+	22.4359	1.12e-07	6.5e-05	QQQQQ
1	QQQQQ	FBgn0052677	FBtr0343042	93	+	22.4359	1.12e-07	6.5e-05	QQQQQ
1	QQQQQ	FBgn0035713	FBtr0076950	93	+	22.4359	1.12e-07	6.5e-05	QQQQQ
1	QQQQQ	FBgn0035713	FBtr0076952	93	+	22.4359	1.12e-07	6.5e-05	QQQQQ
1	QQQQQ	FBgn0035713	FBtr0076952	94	+	22.4359	1.12e-07	6.5e-05	QQQQQ
1	QQQQQ	FBgn0035713	FBtr0076950	94	+	22.4359	1.12e-07	6.5e-05	QQQQQ
1	QQQQQ	FBgn0052677	FBtr0343042	94	+	22.4359	1.12e-07	6.5e-05	QQQQQ
1	QQQQQ	FBgn0052677	FBtr0343041	94	+	22.4359	1.12e-07	6.5e-05	QQQQQ
1	QQQQQ	FBgn0052677	FBtr0071493	94	+	22.4359	1.12e-07	6.5e-05	QQQQQ
1	QQQQQ	FBgn0035713	FBtr0076952	95	+	22.4359	1.12e-07	6.5e-05	QQQQQ
1	QQQQQ	FBgn0035713	FBtr0076950	95	+	22.4359	1.12e-07	6.5e-05	QQQQQ
1	QQQQQ	FBgn0035713	FBtr0076952	96	+	22.4359	1.12e-07	6.5e-05	QQQQQ
1	QQQQQ	FBgn0035713	FBtr0076950	96	+	22.4359	1.12e-07	6.5e-05	QQQQQ
1	QQQQQ	FBgn0035713	FBtr0076952	97	+	22.4359	1.12e-07	6.5e-05	QQQQQ
1	QQQQQ	FBgn0035713	FBtr0076950	97	+	22.4359	1.12e-07	6.5e-05	QQQQQ
1	QQQQQ	FBgn0035713	FBtr0076952	107	+	22.4359	1.12e-07	6.5e-05	QQQQQ
1	QQQQQ	FBgn0035713	FBtr0076950	107	+	22.4359	1.12e-07	6.5e-05	QQQQQ
1	QQQQQ	FBgn0035713	FBtr0076950	108	+	22.4359	1.12e-07	6.5e-05	QQQQQ
1	QQQQQ	FBgn0035713	FBtr0076952	108	+	22.4359	1.12e-07	6.5e-05	QQQQQ
1	QQQQQ	FBgn0011760	FBtr0474174	116	+	22.4359	1.12e-07	6.5e-05	QQQQQ
1	QQQQQ	FBgn0011760	FBtr0474174	117	+	22.4359	1.12e-07	6.5e-05	QQQQQ
1	QQQQQ	FBgn0000008	FBtr0100521	120	+	22.4359	1.12e-07	6.5e-05	QQQQQ
1	QQQQQ	FBgn0000008	FBtr0071763	120	+	22.4359	1.12e-07	6.5e-05	QQQQQ
1	QQQQQ	FBgn0000008	FBtr0342981	120	+	22.4359	1.12e-07	6.5e-05	QQQQQ
1	QQQQQ	FBgn0000008	FBtr0071764	120	+	22.4359	1.12e-07	6.5e-05	QQQQQ
1	QQQQQ	FBgn0000008	FBtr0100521	121	+	22.4359	1.12e-07	6.5e-05	QQQQQ
1	QQQQQ	FBgn0000008	FBtr0071763	121	+	22.4359	1.12e-07	6.5e-05	QQQQQ
1	QQQQQ	FBgn0000008	FBtr0071764	121	+	22.4359	1.12e-07	6.5e-05	QQQQQ
1	QQQQQ	FBgn0000008	FBtr0342981	121	+	22.4359	1.12e-07	6.5e-05	QQQQQ
1	QQQQQ	FBgn0000114	FBtr0080344	122	+	22.4359	1.12e-07	6.5e-05	QQQQQ
1	QQQQQ	FBgn0000114	FBtr0331645	122	+	22.4359	1.12e-07	6.5e-05	QQQQQ
1	QQQQQ	FBgn0052677	FBtr0071493	129	+	22.4359	1.12e-07	6.5e-05	QQQQQ
1	QQQQQ	FBgn0052677	FBtr0343041	129	+	22.4359	1.12e-07	6.5e-05	QQQQQ
1	QQQQQ	FBgn0052677	FBtr0343042	129	+	22.4359	1.12e-07	6.5e-05	QQQQQ
1	QQQQQ	FBgn0052677	FBtr0071493	130	+	22.4359	1.12e-07	6.5e-05	QQQQQ
1	QQQQQ	FBgn0000008	FBtr0071764	130	+	22.4359	1.12e-07	6.5e-05	QQQQQ
1	QQQQQ	FBgn0052677	FBtr0343042	130	+	22.4359	1.12e-07	6.5e-05	QQQQQ
1	QQQQQ	FBgn0000008	FBtr0071763	130	+	22.4359	1.12e-07	6.5e-05	QQQQQ
1	QQQQQ	FBgn0000008	FBtr0100521	130	+	22.4359	1.12e-07	6.5e-05	QQQQQ
1	QQQQQ	FBgn0000008	FBtr0342981	130	+	22.4359	1.12e-07	6.5e-05	QQQQQ
1	QQQQQ	FBgn0052677	FBtr0343041	130	+	22.4359	1.12e-07	6.5e-05	QQQQQ
1	QQQQQ	FBgn0035713	FBtr0076950	131	+	22.4359	1.12e-07	6.5e-05	QQQQQ
1	QQQQQ	FBgn0052677	FBtr0071493	131	+	22.4359	1.12e-07	6.5e-05	QQQQQ
1	QQQQQ	FBgn0035713	FBtr0076952	131	+	22.4359	1.12e-07	6.5e-05	QQQQQ
1	QQQQQ	FBgn0052677	FBtr0343041	131	+	22.4359	1.12e-07	6.5e-05	QQQQQ
1	QQQQQ	FBgn0052677	FBtr0343042	131	+	22.4359	1.12e-07	6.5e-05	QQQQQ
1	QQQQQ	FBgn0052677	FBtr0343041	132	+	22.4359	1.12e-07	6.5e-05	QQQQQ
1	QQQQQ	FBgn0052677	FBtr0071493	132	+	22.4359	1.12e-07	6.5e-05	QQQQQ
1	QQQQQ	FBgn0052677	FBtr0343042	132	+	22.4359	1.12e-07	6.5e-05	QQQQQ
1	QQQQQ	FBgn0052677	FBtr0071493	133	+	22.4359	1.12e-07	6.5e-05	QQQQQ
1	QQQQQ	FBgn0052677	FBtr0343041	133	+	22.4359	1.12e-07	6.5e-05	QQQQQ
1	QQQQQ	FBgn0052677	FBtr0343042	133	+	22.4359	1.12e-07	6.5e-05	QQQQQ
1	QQQQQ	FBgn0052677	FBtr0343041	134	+	22.4359	1.12e-07	6.5e-05	QQQQQ
1	QQQQQ	FBgn0052677	FBtr0071493	134	+	22.4359	1.12e-07	6.5e-05	QQQQQ
1	QQQQQ	FBgn0260780	FBtr0342743	134	+	22.4359	1.12e-07	6.5e-05	QQQQQ
1	QQQQQ	FBgn0260780	FBtr0342742	134	+	22.4359	1.12e-07	6.5e-05	QQQQQ
1	QQQQQ	FBgn0260780	FBtr0073573	134	+	22.4359	1.12e-07	6.5e-05	QQQQQ
1	QQQQQ	FBgn0052677	FBtr0343042	134	+	22.4359	1.12e-07	6.5e-05	QQQQQ
1	QQQQQ	FBgn0052677	FBtr0071493	135	+	22.4359	1.12e-07	6.5e-05	QQQQQ
1	QQQQQ	FBgn0052677	FBtr0343042	135	+	22.4359	1.12e-07	6.5e-05	QQQQQ
1	QQQQQ	FBgn0052677	FBtr0343041	135	+	22.4359	1.12e-07	6.5e-05	QQQQQ
1	QQQQQ	FBgn0052677	FBtr0343041	136	+	22.4359	1.12e-07	6.5e-05	QQQQQ
1	QQQQQ	FBgn0052677	FBtr0343042	136	+	22.4359	1.12e-07	6.5e-05	QQQQQ
1	QQQQQ	FBgn0052677	FBtr0071493	136	+	22.4359	1.12e-07	6.5e-05	QQQQQ
1	QQQQQ	FBgn0052677	FBtr0071493	137	+	22.4359	1.12e-07	6.5e-05	QQQQQ
1	QQQQQ	FBgn0052677	FBtr0343042	137	+	22.4359	1.12e-07	6.5e-05	QQQQQ
1	QQQQQ	FBgn0052677	FBtr0343041	137	+	22.4359	1.12e-07	6.5e-05	QQQQQ
1	QQQQQ	FBgn0052677	FBtr0071493	138	+	22.4359	1.12e-07	6.5e-05	QQQQQ
1	QQQQQ	FBgn0035713	FBtr0076952	138	+	22.4359	1.12e-07	6.5e-05	QQQQQ
1	QQQQQ	FBgn0035713	FBtr0076950	138	+	22.4359	1.12e-07	6.5e-05	QQQQQ
1	QQQQQ	FBgn0052677	FBtr0343041	138	+	22.4359	1.12e-07	6.5e-05	QQQQQ
1	QQQQQ	FBgn0052677	FBtr0343042	138	+	22.4359	1.12e-07	6.5e-05	QQQQQ
1	QQQQQ	FBgn0035713	FBtr0076952	139	+	22.4359	1.12e-07	6.5e-05	QQQQQ
1	QQQQQ	FBgn0052677	FBtr0071493	139	+	22.4359	1.12e-07	6.5e-05	QQQQQ
1	QQQQQ	FBgn0052677	FBtr0343041	139	+	22.4359	1.12e-07	6.5e-05	QQQQQ
1	QQQQQ	FBgn0052677	FBtr0343042	139	+	22.4359	1.12e-07	6.5e-05	QQQQQ
1	QQQQQ	FBgn0035713	FBtr0076950	139	+	22.4359	1.12e-07	6.5e-05	QQQQQ
1	QQQQQ	FBgn0052677	FBtr0343041	140	+	22.4359	1.12e-07	6.5e-05	QQQQQ
1	QQQQQ	FBgn0052677	FBtr0343042	140	+	22.4359	1.12e-07	6.5e-05	QQQQQ
1	QQQQQ	FBgn0052677	FBtr0071493	140	+	22.4359	1.12e-07	6.5e-05	QQQQQ
1	QQQQQ	FBgn0052677	FBtr0071493	141	+	22.4359	1.12e-07	6.5e-05	QQQQQ
1	QQQQQ	FBgn0052677	FBtr0343041	141	+	22.4359	1.12e-07	6.5e-05	QQQQQ
1	QQQQQ	FBgn0052677	FBtr0343042	141	+	22.4359	1.12e-07	6.5e-05	QQQQQ
1	QQQQQ	FBgn0052677	FBtr0343042	142	+	22.4359	1.12e-07	6.5e-05	QQQQQ
1	QQQQQ	FBgn0052677	FBtr0071493	142	+	22.4359	1.12e-07	6.5e-05	QQQQQ
1	QQQQQ	FBgn0052677	FBtr0343041	142	+	22.4359	1.12e-07	6.5e-05	QQQQQ
1	QQQQQ	FBgn0052677	FBtr0343041	143	+	22.4359	1.12e-07	6.5e-05	QQQQQ
1	QQQQQ	FBgn0052677	FBtr0071493	143	+	22.4359	1.12e-07	6.5e-05	QQQQQ
1	QQQQQ	FBgn0052677	FBtr0343042	143	+	22.4359	1.12e-07	6.5e-05	QQQQQ
1	QQQQQ	FBgn0035713	FBtr0076952	148	+	22.4359	1.12e-07	6.5e-05	QQQQQ
1	QQQQQ	FBgn0035713	FBtr0076950	148	+	22.4359	1.12e-07	6.5e-05	QQQQQ
1	QQQQQ	FBgn0035713	FBtr0076950	149	+	22.4359	1.12e-07	6.5e-05	QQQQQ
1	QQQQQ	FBgn0035713	FBtr0076952	149	+	22.4359	1.12e-07	6.5e-05	QQQQQ
1	QQQQQ	FBgn0035713	FBtr0076952	150	+	22.4359	1.12e-07	6.5e-05	QQQQQ
1	QQQQQ	FBgn0035713	FBtr0076950	150	+	22.4359	1.12e-07	6.5e-05	QQQQQ
1	QQQQQ	FBgn0035713	FBtr0076950	151	+	22.4359	1.12e-07	6.5e-05	QQQQQ
1	QQQQQ	FBgn0035713	FBtr0076952	151	+	22.4359	1.12e-07	6.5e-05	QQQQQ
1	QQQQQ	FBgn0011760	FBtr0474174	151	+	22.4359	1.12e-07	6.5e-05	QQQQQ
1	QQQQQ	FBgn0011760	FBtr0474174	152	+	22.4359	1.12e-07	6.5e-05	QQQQQ
1	QQQQQ	FBgn0011760	FBtr0474174	153	+	22.4359	1.12e-07	6.5e-05	QQQQQ
1	QQQQQ	FBgn0011760	FBtr0474174	154	+	22.4359	1.12e-07	6.5e-05	QQQQQ
1	QQQQQ	FBgn0011760	FBtr0474174	155	+	22.4359	1.12e-07	6.5e-05	QQQQQ
1	QQQQQ	FBgn0011760	FBtr0474174	156	+	22.4359	1.12e-07	6.5e-05	QQQQQ
1	QQQQQ	FBgn0011760	FBtr0474174	157	+	22.4359	1.12e-07	6.5e-05	QQQQQ
1	QQQQQ	FBgn0011760	FBtr0474174	158	+	22.4359	1.12e-07	6.5e-05	QQQQQ
1	QQQQQ	FBgn0004050	FBtr0100380	162	+	22.4359	1.12e-07	6.5e-05	QQQQQ
1	QQQQQ	FBgn0004050	FBtr0331161	162	+	22.4359	1.12e-07	6.5e-05	QQQQQ
1	QQQQQ	FBgn0004050	FBtr0070435	162	+	22.4359	1.12e-07	6.5e-05	QQQQQ
1	QQQQQ	FBgn0004050	FBtr0070435	163	+	22.4359	1.12e-07	6.5e-05	QQQQQ
1	QQQQQ	FBgn0004050	FBtr0100380	163	+	22.4359	1.12e-07	6.5e-05	QQQQQ
1	QQQQQ	FBgn0004050	FBtr0331161	163	+	22.4359	1.12e-07	6.5e-05	QQQQQ
1	QQQQQ	FBgn0031696	FBtr0346455	191	+	22.4359	1.12e-07	6.5e-05	QQQQQ
1	QQQQQ	FBgn0031696	FBtr0342934	191	+	22.4359	1.12e-07	6.5e-05	QQQQQ
1	QQQQQ	FBgn0031696	FBtr0079069	191	+	22.4359	1.12e-07	6.5e-05	QQQQQ
1	QQQQQ	FBgn0031696	FBtr0342934	192	+	22.4359	1.12e-07	6.5e-05	QQQQQ
1	QQQQQ	FBgn0031696	FBtr0346455	192	+	22.4359	1.12e-07	6.5e-05	QQQQQ
1	QQQQQ	FBgn0031696	FBtr0079069	192	+	22.4359	1.12e-07	6.5e-05	QQQQQ
1	QQQQQ	FBgn0031696	FBtr0342934	193	+	22.4359	1.12e-07	6.5e-05	QQQQQ
1	QQQQQ	FBgn0031696	FBtr0079069	193	+	22.4359	1.12e-07	6.5e-05	QQQQQ
1	QQQQQ	FBgn0031696	FBtr0346455	193	+	22.4359	1.12e-07	6.5e-05	QQQQQ
1	QQQQQ	FBgn0031696	FBtr0346455	194	+	22.4359	1.12e-07	6.5e-05	QQQQQ
1	QQQQQ	FBgn0031696	FBtr0342934	194	+	22.4359	1.12e-07	6.5e-05	QQQQQ
1	QQQQQ	FBgn0031696	FBtr0079069	194	+	22.4359	1.12e-07	6.5e-05	QQQQQ
1	QQQQQ	FBgn0031696	FBtr0346455	195	+	22.4359	1.12e-07	6.5e-05	QQQQQ
1	QQQQQ	FBgn0031696	FBtr0342934	195	+	22.4359	1.12e-07	6.5e-05	QQQQQ
1	QQQQQ	FBgn0031696	FBtr0079069	195	+	22.4359	1.12e-07	6.5e-05	QQQQQ
1	QQQQQ	FBgn0031696	FBtr0342934	196	+	22.4359	1.12e-07	6.5e-05	QQQQQ
1	QQQQQ	FBgn0031696	FBtr0079069	196	+	22.4359	1.12e-07	6.5e-05	QQQQQ
1	QQQQQ	FBgn0031696	FBtr0346455	196	+	22.4359	1.12e-07	6.5e-05	QQQQQ
1	QQQQQ	FBgn0035713	FBtr0076952	200	+	22.4359	1.12e-07	6.5e-05	QQQQQ
1	QQQQQ	FBgn0035713	FBtr0076950	200	+	22.4359	1.12e-07	6.5e-05	QQQQQ
1	QQQQQ	FBgn0035713	FBtr0076950	201	+	22.4359	1.12e-07	6.5e-05	QQQQQ
1	QQQQQ	FBgn0035713	FBtr0076952	201	+	22.4359	1.12e-07	6.5e-05	QQQQQ
1	QQQQQ	FBgn0035713	FBtr0076952	202	+	22.4359	1.12e-07	6.5e-05	QQQQQ
1	QQQQQ	FBgn0035713	FBtr0076950	202	+	22.4359	1.12e-07	6.5e-05	QQQQQ
1	QQQQQ	FBgn0035713	FBtr0076950	203	+	22.4359	1.12e-07	6.5e-05	QQQQQ
1	QQQQQ	FBgn0035713	FBtr0076952	203	+	22.4359	1.12e-07	6.5e-05	QQQQQ
1	QQQQQ	FBgn0035713	FBtr0076952	204	+	22.4359	1.12e-07	6.5e-05	QQQQQ
1	QQQQQ	FBgn0035713	FBtr0076950	204	+	22.4359	1.12e-07	6.5e-05	QQQQQ
1	QQQQQ	FBgn0036152	FBtr0333389	205	+	22.4359	1.12e-07	6.5e-05	QQQQQ
1	QQQQQ	FBgn0036152	FBtr0076183	205	+	22.4359	1.12e-07	6.5e-05	QQQQQ
1	QQQQQ	FBgn0036152	FBtr0333388	205	+	22.4359	1.12e-07	6.5e-05	QQQQQ
1	QQQQQ	FBgn0031762	FBtr0079229	207	+	22.4359	1.12e-07	6.5e-05	QQQQQ
1	QQQQQ	FBgn0031762	FBtr0332602	207	+	22.4359	1.12e-07	6.5e-05	QQQQQ
1	QQQQQ	FBgn0000166	FBtr0081667	207	+	22.4359	1.12e-07	6.5e-05	QQQQQ
1	QQQQQ	FBgn0000166	FBtr0081667	208	+	22.4359	1.12e-07	6.5e-05	QQQQQ
1	QQQQQ	FBgn0031762	FBtr0332602	208	+	22.4359	1.12e-07	6.5e-05	QQQQQ
1	QQQQQ	FBgn0031762	FBtr0079229	208	+	22.4359	1.12e-07	6.5e-05	QQQQQ
1	QQQQQ	FBgn0031762	FBtr0079229	209	+	22.4359	1.12e-07	6.5e-05	QQQQQ
1	QQQQQ	FBgn0031762	FBtr0332602	209	+	22.4359	1.12e-07	6.5e-05	QQQQQ
1	QQQQQ	FBgn0000166	FBtr0081666	212	+	22.4359	1.12e-07	6.5e-05	QQQQQ
1	QQQQQ	FBgn0000008	FBtr0071763	213	+	22.4359	1.12e-07	6.5e-05	QQQQQ
1	QQQQQ	FBgn0000166	FBtr0081666	213	+	22.4359	1.12e-07	6.5e-05	QQQQQ
1	QQQQQ	FBgn0000008	FBtr0342981	213	+	22.4359	1.12e-07	6.5e-05	QQQQQ
1	QQQQQ	FBgn0000008	FBtr0100521	213	+	22.4359	1.12e-07	6.5e-05	QQQQQ
1	QQQQQ	FBgn0000008	FBtr0071764	213	+	22.4359	1.12e-07	6.5e-05	QQQQQ
1	QQQQQ	FBgn0052425	FBtr0113436	213	+	22.4359	1.12e-07	6.5e-05	QQQQQ
1	QQQQQ	FBgn0000008	FBtr0071764	214	+	22.4359	1.12e-07	6.5e-05	QQQQQ
1	QQQQQ	FBgn0000008	FBtr0071763	214	+	22.4359	1.12e-07	6.5e-05	QQQQQ
1	QQQQQ	FBgn0000008	FBtr0342981	214	+	22.4359	1.12e-07	6.5e-05	QQQQQ
1	QQQQQ	FBgn0000008	FBtr0100521	214	+	22.4359	1.12e-07	6.5e-05	QQQQQ
1	QQQQQ	FBgn0015239	FBtr0078391	217	+	22.4359	1.12e-07	6.5e-05	QQQQQ
1	QQQQQ	FBgn0004050	FBtr0100380	217	+	22.4359	1.12e-07	6.5e-05	QQQQQ
1	QQQQQ	FBgn0004050	FBtr0331161	217	+	22.4359	1.12e-07	6.5e-05	QQQQQ
1	QQQQQ	FBgn0004050	FBtr0070435	217	+	22.4359	1.12e-07	6.5e-05	QQQQQ
1	QQQQQ	FBgn0004050	FBtr0100380	218	+	22.4359	1.12e-07	6.5e-05	QQQQQ
1	QQQQQ	FBgn0015239	FBtr0078391	218	+	22.4359	1.12e-07	6.5e-05	QQQQQ
1	QQQQQ	FBgn0004050	FBtr0331161	218	+	22.4359	1.12e-07	6.5e-05	QQQQQ
1	QQQQQ	FBgn0004050	FBtr0070435	218	+	22.4359	1.12e-07	6.5e-05	QQQQQ
1	QQQQQ	FBgn0015239	FBtr0078392	219	+	22.4359	1.12e-07	6.5e-05	QQQQQ
1	QQQQQ	FBgn0015239	FBtr0303653	219	+	22.4359	1.12e-07	6.5e-05	QQQQQ
1	QQQQQ	FBgn0004050	FBtr0331161	219	+	22.4359	1.12e-07	6.5e-05	QQQQQ
1	QQQQQ	FBgn0004050	FBtr0070435	219	+	22.4359	1.12e-07	6.5e-05	QQQQQ
1	QQQQQ	FBgn0015239	FBtr0078390	219	+	22.4359	1.12e-07	6.5e-05	QQQQQ
1	QQQQQ	FBgn0015239	FBtr0303654	219	+	22.4359	1.12e-07	6.5e-05	QQQQQ
1	QQQQQ	FBgn0004050	FBtr0100380	219	+	22.4359	1.12e-07	6.5e-05	QQQQQ
1	QQQQQ	FBgn0015239	FBtr0078391	219	+	22.4359	1.12e-07	6.5e-05	QQQQQ
1	QQQQQ	FBgn0015239	FBtr0078389	219	+	22.4359	1.12e-07	6.5e-05	QQQQQ
1	QQQQQ	FBgn0015239	FBtr0078392	220	+	22.4359	1.12e-07	6.5e-05	QQQQQ
1	QQQQQ	FBgn0015239	FBtr0078389	220	+	22.4359	1.12e-07	6.5e-05	QQQQQ
1	QQQQQ	FBgn0015239	FBtr0303654	220	+	22.4359	1.12e-07	6.5e-05	QQQQQ
1	QQQQQ	FBgn0015239	FBtr0078390	220	+	22.4359	1.12e-07	6.5e-05	QQQQQ
1	QQQQQ	FBgn0015239	FBtr0078391	220	+	22.4359	1.12e-07	6.5e-05	QQQQQ
1	QQQQQ	FBgn0015239	FBtr0303653	220	+	22.4359	1.12e-07	6.5e-05	QQQQQ
1	QQQQQ	FBgn0015239	FBtr0078392	221	+	22.4359	1.12e-07	6.5e-05	QQQQQ
1	QQQQQ	FBgn0015239	FBtr0078389	221	+	22.4359	1.12e-07	6.5e-05	QQQQQ
1	QQQQQ	FBgn0015239	FBtr0078391	221	+	22.4359	1.12e-07	6.5e-05	QQQQQ
1	QQQQQ	FBgn0015239	FBtr0078390	221	+	22.4359	1.12e-07	6.5e-05	QQQQQ
1	QQQQQ	FBgn0015239	FBtr0303653	221	+	22.4359	1.12e-07	6.5e-05	QQQQQ
1	QQQQQ	FBgn0015239	FBtr0303654	221	+	22.4359	1.12e-07	6.5e-05	QQQQQ
1	QQQQQ	FBgn0015239	FBtr0303654	222	+	22.4359	1.12e-07	6.5e-05	QQQQQ
1	QQQQQ	FBgn0015239	FBtr0078390	222	+	22.4359	1.12e-07	6.5e-05	QQQQQ
1	QQQQQ	FBgn0015239	FBtr0078392	222	+	22.4359	1.12e-07	6.5e-05	QQQQQ
1	QQQQQ	FBgn0015239	FBtr0078389	222	+	22.4359	1.12e-07	6.5e-05	QQQQQ
1	QQQQQ	FBgn0015239	FBtr0303653	222	+	22.4359	1.12e-07	6.5e-05	QQQQQ
1	QQQQQ	FBgn0015239	FBtr0303654	223	+	22.4359	1.12e-07	6.5e-05	QQQQQ
1	QQQQQ	FBgn0015239	FBtr0303653	223	+	22.4359	1.12e-07	6.5e-05	QQQQQ
1	QQQQQ	FBgn0015239	FBtr0078392	223	+	22.4359	1.12e-07	6.5e-05	QQQQQ
1	QQQQQ	FBgn0015239	FBtr0078389	223	+	22.4359	1.12e-07	6.5e-05	QQQQQ
1	QQQQQ	FBgn0015239	FBtr0078390	223	+	22.4359	1.12e-07	6.5e-05	QQQQQ
1	QQQQQ	FBgn0052425	FBtr0078204	229	+	22.4359	1.12e-07	6.5e-05	QQQQQ
1	QQQQQ	FBgn0052425	FBtr0078205	229	+	22.4359	1.12e-07	6.5e-05	QQQQQ
1	QQQQQ	FBgn0052425	FBtr0078203	229	+	22.4359	1.12e-07	6.5e-05	QQQQQ
1	QQQQQ	FBgn0052425	FBtr0078203	230	+	22.4359	1.12e-07	6.5e-05	QQQQQ
1	QQQQQ	FBgn0052425	FBtr0078205	230	+	22.4359	1.12e-07	6.5e-05	QQQQQ
1	QQQQQ	FBgn0052425	FBtr0078204	230	+	22.4359	1.12e-07	6.5e-05	QQQQQ
1	QQQQQ	FBgn0032587	FBtr0301144	236	+	22.4359	1.12e-07	6.5e-05	QQQQQ
1	QQQQQ	FBgn0032587	FBtr0301144	237	+	22.4359	1.12e-07	6.5e-05	QQQQQ
1	QQQQQ	FBgn0032587	FBtr0301144	258	+	22.4359	1.12e-07	6.5e-05	QQQQQ
1	QQQQQ	FBgn0000927	FBtr0070485	274	+	22.4359	1.12e-07	6.5e-05	QQQQQ
1	QQQQQ	FBgn0000524	FBtr0070914	275	+	22.4359	1.12e-07	6.5e-05	QQQQQ
1	QQQQQ	FBgn0000927	FBtr0070485	275	+	22.4359	1.12e-07	6.5e-05	QQQQQ
1	QQQQQ	FBgn0000524	FBtr0070914	276	+	22.4359	1.12e-07	6.5e-05	QQQQQ
1	QQQQQ	FBgn0000927	FBtr0070485	276	+	22.4359	1.12e-07	6.5e-05	QQQQQ
1	QQQQQ	FBgn0000927	FBtr0070485	277	+	22.4359	1.12e-07	6.5e-05	QQQQQ
1	QQQQQ	FBgn0000524	FBtr0070914	277	+	22.4359	1.12e-07	6.5e-05	QQQQQ
1	QQQQQ	FBgn0000166	FBtr0081665	283	+	22.4359	1.12e-07	6.5e-05	QQQQQ
1	QQQQQ	FBgn0000166	FBtr0081665	284	+	22.4359	1.12e-07	6.5e-05	QQQQQ
1	QQQQQ	FBgn0000166	FBtr0081668	288	+	22.4359	1.12e-07	6.5e-05	QQQQQ
1	QQQQQ	FBgn0000166	FBtr0081668	289	+	22.4359	1.12e-07	6.5e-05	QQQQQ
1	QQQQQ	FBgn0000524	FBtr0070914	292	+	22.4359	1.12e-07	6.5e-05	QQQQQ
1	QQQQQ	FBgn0003028	FBtr0070740	298	+	22.4359	1.12e-07	6.5e-05	QQQQQ
1	QQQQQ	FBgn0003028	FBtr0070740	299	+	22.4359	1.12e-07	6.5e-05	QQQQQ
1	QQQQQ	FBgn0003028	FBtr0070740	300	+	22.4359	1.12e-07	6.5e-05	QQQQQ
1	QQQQQ	FBgn0036369	FBtr0331535	307	+	22.4359	1.12e-07	6.5e-05	QQQQQ
1	QQQQQ	FBgn0036369	FBtr0075820	307	+	22.4359	1.12e-07	6.5e-05	QQQQQ
1	QQQQQ	FBgn0036369	FBtr0345364	307	+	22.4359	1.12e-07	6.5e-05	QQQQQ
1	QQQQQ	FBgn0003028	FBtr0070740	308	+	22.4359	1.12e-07	6.5e-05	QQQQQ
1	QQQQQ	FBgn0035713	FBtr0076952	321	+	22.4359	1.12e-07	6.5e-05	QQQQQ
1	QQQQQ	FBgn0035713	FBtr0076950	321	+	22.4359	1.12e-07	6.5e-05	QQQQQ
1	QQQQQ	FBgn0035713	FBtr0076950	322	+	22.4359	1.12e-07	6.5e-05	QQQQQ
1	QQQQQ	FBgn0035713	FBtr0076952	322	+	22.4359	1.12e-07	6.5e-05	QQQQQ
1	QQQQQ	FBgn0035713	FBtr0076950	323	+	22.4359	1.12e-07	6.5e-05	QQQQQ
1	QQQQQ	FBgn0035713	FBtr0076952	323	+	22.4359	1.12e-07	6.5e-05	QQQQQ
1	QQQQQ	FBgn0029893	FBtr0339491	325	+	22.4359	1.12e-07	6.5e-05	QQQQQ
1	QQQQQ	FBgn0029893	FBtr0070988	325	+	22.4359	1.12e-07	6.5e-05	QQQQQ
1	QQQQQ	FBgn0029893	FBtr0339492	325	+	22.4359	1.12e-07	6.5e-05	QQQQQ
1	QQQQQ	FBgn0029893	FBtr0339491	326	+	22.4359	1.12e-07	6.5e-05	QQQQQ
1	QQQQQ	FBgn0029893	FBtr0339492	326	+	22.4359	1.12e-07	6.5e-05	QQQQQ
1	QQQQQ	FBgn0029893	FBtr0070988	326	+	22.4359	1.12e-07	6.5e-05	QQQQQ
1	QQQQQ	FBgn0029893	FBtr0070988	327	+	22.4359	1.12e-07	6.5e-05	QQQQQ
1	QQQQQ	FBgn0029893	FBtr0339491	327	+	22.4359	1.12e-07	6.5e-05	QQQQQ
1	QQQQQ	FBgn0029893	FBtr0339492	327	+	22.4359	1.12e-07	6.5e-05	QQQQQ
1	QQQQQ	FBgn0029893	FBtr0070988	328	+	22.4359	1.12e-07	6.5e-05	QQQQQ
1	QQQQQ	FBgn0029893	FBtr0339492	328	+	22.4359	1.12e-07	6.5e-05	QQQQQ
1	QQQQQ	FBgn0029893	FBtr0339491	328	+	22.4359	1.12e-07	6.5e-05	QQQQQ
1	QQQQQ	FBgn0029893	FBtr0339492	329	+	22.4359	1.12e-07	6.5e-05	QQQQQ
1	QQQQQ	FBgn0029893	FBtr0070988	329	+	22.4359	1.12e-07	6.5e-05	QQQQQ
1	QQQQQ	FBgn0029893	FBtr0339491	329	+	22.4359	1.12e-07	6.5e-05	QQQQQ
1	QQQQQ	FBgn0029893	FBtr0070988	330	+	22.4359	1.12e-07	6.5e-05	QQQQQ
1	QQQQQ	FBgn0029893	FBtr0339491	330	+	22.4359	1.12e-07	6.5e-05	QQQQQ
1	QQQQQ	FBgn0029893	FBtr0339492	330	+	22.4359	1.12e-07	6.5e-05	QQQQQ
1	QQQQQ	FBgn0029893	FBtr0339491	331	+	22.4359	1.12e-07	6.5e-05	QQQQQ
1	QQQQQ	FBgn0029893	FBtr0070988	331	+	22.4359	1.12e-07	6.5e-05	QQQQQ
1	QQQQQ	FBgn0029893	FBtr0339492	331	+	22.4359	1.12e-07	6.5e-05	QQQQQ
1	QQQQQ	FBgn0029893	FBtr0070988	332	+	22.4359	1.12e-07	6.5e-05	QQQQQ
1	QQQQQ	FBgn0029893	FBtr0339491	332	+	22.4359	1.12e-07	6.5e-05	QQQQQ
1	QQQQQ	FBgn0029893	FBtr0339492	332	+	22.4359	1.12e-07	6.5e-05	QQQQQ
1	QQQQQ	FBgn0029893	FBtr0339492	333	+	22.4359	1.12e-07	6.5e-05	QQQQQ
1	QQQQQ	FBgn0029893	FBtr0339491	333	+	22.4359	1.12e-07	6.5e-05	QQQQQ
1	QQQQQ	FBgn0029893	FBtr0070988	333	+	22.4359	1.12e-07	6.5e-05	QQQQQ
1	QQQQQ	FBgn0029893	FBtr0339492	334	+	22.4359	1.12e-07	6.5e-05	QQQQQ
1	QQQQQ	FBgn0029893	FBtr0339491	334	+	22.4359	1.12e-07	6.5e-05	QQQQQ
1	QQQQQ	FBgn0029893	FBtr0070988	334	+	22.4359	1.12e-07	6.5e-05	QQQQQ
1	QQQQQ	FBgn0029893	FBtr0339491	335	+	22.4359	1.12e-07	6.5e-05	QQQQQ
1	QQQQQ	FBgn0029893	FBtr0339492	335	+	22.4359	1.12e-07	6.5e-05	QQQQQ
1	QQQQQ	FBgn0029893	FBtr0070988	335	+	22.4359	1.12e-07	6.5e-05	QQQQQ
1	QQQQQ	FBgn0029893	FBtr0339492	336	+	22.4359	1.12e-07	6.5e-05	QQQQQ
1	QQQQQ	FBgn0029893	FBtr0339491	336	+	22.4359	1.12e-07	6.5e-05	QQQQQ
1	QQQQQ	FBgn0029893	FBtr0070988	336	+	22.4359	1.12e-07	6.5e-05	QQQQQ
1	QQQQQ	FBgn0029893	FBtr0339492	337	+	22.4359	1.12e-07	6.5e-05	QQQQQ
1	QQQQQ	FBgn0029893	FBtr0070988	337	+	22.4359	1.12e-07	6.5e-05	QQQQQ
1	QQQQQ	FBgn0029893	FBtr0339491	337	+	22.4359	1.12e-07	6.5e-05	QQQQQ
1	QQQQQ	FBgn0029939	FBtr0339815	337	+	22.4359	1.12e-07	6.5e-05	QQQQQ
1	QQQQQ	FBgn0029893	FBtr0070988	338	+	22.4359	1.12e-07	6.5e-05	QQQQQ
1	QQQQQ	FBgn0029893	FBtr0339491	338	+	22.4359	1.12e-07	6.5e-05	QQQQQ
1	QQQQQ	FBgn0029893	FBtr0339492	338	+	22.4359	1.12e-07	6.5e-05	QQQQQ
1	QQQQQ	FBgn0035713	FBtr0076952	346	+	22.4359	1.12e-07	6.5e-05	QQQQQ
1	QQQQQ	FBgn0035713	FBtr0076950	346	+	22.4359	1.12e-07	6.5e-05	QQQQQ
1	QQQQQ	FBgn0004956	FBtr0112847	350	+	22.4359	1.12e-07	6.5e-05	QQQQQ
1	QQQQQ	FBgn0004956	FBtr0343592	350	+	22.4359	1.12e-07	6.5e-05	QQQQQ
1	QQQQQ	FBgn0004956	FBtr0074581	350	+	22.4359	1.12e-07	6.5e-05	QQQQQ
1	QQQQQ	FBgn0003028	FBtr0100408	351	+	22.4359	1.12e-07	6.5e-05	QQQQQ
1	QQQQQ	FBgn0004050	FBtr0331161	352	+	22.4359	1.12e-07	6.5e-05	QQQQQ
1	QQQQQ	FBgn0003028	FBtr0100408	352	+	22.4359	1.12e-07	6.5e-05	QQQQQ
1	QQQQQ	FBgn0004050	FBtr0100380	352	+	22.4359	1.12e-07	6.5e-05	QQQQQ
1	QQQQQ	FBgn0004050	FBtr0070435	352	+	22.4359	1.12e-07	6.5e-05	QQQQQ
1	QQQQQ	FBgn0003028	FBtr0100408	353	+	22.4359	1.12e-07	6.5e-05	QQQQQ
1	QQQQQ	FBgn0003053	FBtr0070680	355	+	22.4359	1.12e-07	6.5e-05	QQQQQ
1	QQQQQ	FBgn0003053	FBtr0100265	355	+	22.4359	1.12e-07	6.5e-05	QQQQQ
1	QQQQQ	FBgn0003028	FBtr0100408	361	+	22.4359	1.12e-07	6.5e-05	QQQQQ
1	QQQQQ	FBgn0003028	FBtr0070740	361	+	22.4359	1.12e-07	6.5e-05	QQQQQ
1	QQQQQ	FBgn0036152	FBtr0076183	365	+	22.4359	1.12e-07	6.5e-05	QQQQQ
1	QQQQQ	FBgn0036152	FBtr0333388	365	+	22.4359	1.12e-07	6.5e-05	QQQQQ
1	QQQQQ	FBgn0003028	FBtr0070740	369	+	22.4359	1.12e-07	6.5e-05	QQQQQ
1	QQQQQ	FBgn0029893	FBtr0300772	375	+	22.4359	1.12e-07	6.5e-05	QQQQQ
1	QQQQQ	FBgn0036152	FBtr0333389	376	+	22.4359	1.12e-07	6.5e-05	QQQQQ
1	QQQQQ	FBgn0003028	FBtr0070740	377	+	22.4359	1.12e-07	6.5e-05	QQQQQ
1	QQQQQ	FBgn0003028	FBtr0070740	378	+	22.4359	1.12e-07	6.5e-05	QQQQQ
1	QQQQQ	FBgn0003028	FBtr0070740	379	+	22.4359	1.12e-07	6.5e-05	QQQQQ
1	QQQQQ	FBgn0260780	FBtr0342742	380	+	22.4359	1.12e-07	6.5e-05	QQQQQ
1	QQQQQ	FBgn0260780	FBtr0073573	381	+	22.4359	1.12e-07	6.5e-05	QQQQQ
1	QQQQQ	FBgn0029893	FBtr0339493	381	+	22.4359	1.12e-07	6.5e-05	QQQQQ
1	QQQQQ	FBgn0260780	FBtr0342742	381	+	22.4359	1.12e-07	6.5e-05	QQQQQ
1	QQQQQ	FBgn0260780	FBtr0342743	381	+	22.4359	1.12e-07	6.5e-05	QQQQQ
1	QQQQQ	FBgn0260780	FBtr0073573	382	+	22.4359	1.12e-07	6.5e-05	QQQQQ
1	QQQQQ	FBgn0260780	FBtr0342743	382	+	22.4359	1.12e-07	6.5e-05	QQQQQ
1	QQQQQ	FBgn0052677	FBtr0343042	385	+	22.4359	1.12e-07	6.5e-05	QQQQQ
1	QQQQQ	FBgn0052677	FBtr0071493	385	+	22.4359	1.12e-07	6.5e-05	QQQQQ
1	QQQQQ	FBgn0052677	FBtr0343041	385	+	22.4359	1.12e-07	6.5e-05	QQQQQ
1	QQQQQ	FBgn0035713	FBtr0076952	388	+	22.4359	1.12e-07	6.5e-05	QQQQQ
1	QQQQQ	FBgn0035713	FBtr0076950	388	+	22.4359	1.12e-07	6.5e-05	QQQQQ
1	QQQQQ	FBgn0052677	FBtr0343041	391	+	22.4359	1.12e-07	6.5e-05	QQQQQ
1	QQQQQ	FBgn0052677	FBtr0343042	391	+	22.4359	1.12e-07	6.5e-05	QQQQQ
1	QQQQQ	FBgn0263355	FBtr0330204	391	+	22.4359	1.12e-07	6.5e-05	QQQQQ
1	QQQQQ	FBgn0052677	FBtr0071493	391	+	22.4359	1.12e-07	6.5e-05	QQQQQ
1	QQQQQ	FBgn0052677	FBtr0343041	392	+	22.4359	1.12e-07	6.5e-05	QQQQQ
1	QQQQQ	FBgn0263355	FBtr0330204	392	+	22.4359	1.12e-07	6.5e-05	QQQQQ
1	QQQQQ	FBgn0052677	FBtr0071493	392	+	22.4359	1.12e-07	6.5e-05	QQQQQ
1	QQQQQ	FBgn0052677	FBtr0343042	392	+	22.4359	1.12e-07	6.5e-05	QQQQQ
1	QQQQQ	FBgn0052677	FBtr0343041	393	+	22.4359	1.12e-07	6.5e-05	QQQQQ
1	QQQQQ	FBgn0052677	FBtr0343042	393	+	22.4359	1.12e-07	6.5e-05	QQQQQ
1	QQQQQ	FBgn0263355	FBtr0330204	393	+	22.4359	1.12e-07	6.5e-05	QQQQQ
1	QQQQQ	FBgn0052677	FBtr0071493	393	+	22.4359	1.12e-07	6.5e-05	QQQQQ
1	QQQQQ	FBgn0263355	FBtr0330204	394	+	22.4359	1.12e-07	6.5e-05	QQQQQ
1	QQQQQ	FBgn0052677	FBtr0343041	394	+	22.4359	1.12e-07	6.5e-05	QQQQQ
1	QQQQQ	FBgn0052677	FBtr0343042	394	+	22.4359	1.12e-07	6.5e-05	QQQQQ
1	QQQQQ	FBgn0052677	FBtr0071493	394	+	22.4359	1.12e-07	6.5e-05	QQQQQ
1	QQQQQ	FBgn0052677	FBtr0343042	395	+	22.4359	1.12e-07	6.5e-05	QQQQQ
1	QQQQQ	FBgn0052677	FBtr0071493	395	+	22.4359	1.12e-07	6.5e-05	QQQQQ
1	QQQQQ	FBgn0052677	FBtr0343041	395	+	22.4359	1.12e-07	6.5e-05	QQQQQ
1	QQQQQ	FBgn0052677	FBtr0343042	396	+	22.4359	1.12e-07	6.5e-05	QQQQQ
1	QQQQQ	FBgn0052677	FBtr0071493	396	+	22.4359	1.12e-07	6.5e-05	QQQQQ
1	QQQQQ	FBgn0052677	FBtr0343041	396	+	22.4359	1.12e-07	6.5e-05	QQQQQ
1	QQQQQ	FBgn0003028	FBtr0070740	396	+	22.4359	1.12e-07	6.5e-05	QQQQQ
1	QQQQQ	FBgn0003028	FBtr0070740	397	+	22.4359	1.12e-07	6.5e-05	QQQQQ
1	QQQQQ	FBgn0052677	FBtr0343041	397	+	22.4359	1.12e-07	6.5e-05	QQQQQ
1	QQQQQ	FBgn0052677	FBtr0343042	397	+	22.4359	1.12e-07	6.5e-05	QQQQQ
1	QQQQQ	FBgn0052677	FBtr0071493	397	+	22.4359	1.12e-07	6.5e-05	QQQQQ
1	QQQQQ	FBgn0031762	FBtr0079228	398	+	22.4359	1.12e-07	6.5e-05	QQQQQ
1	QQQQQ	FBgn0003028	FBtr0070740	398	+	22.4359	1.12e-07	6.5e-05	QQQQQ
1	QQQQQ	FBgn0052677	FBtr0071493	398	+	22.4359	1.12e-07	6.5e-05	QQQQQ
1	QQQQQ	FBgn0052677	FBtr0343041	398	+	22.4359	1.12e-07	6.5e-05	QQQQQ
1	QQQQQ	FBgn0052677	FBtr0343042	398	+	22.4359	1.12e-07	6.5e-05	QQQQQ
1	QQQQQ	FBgn0031762	FBtr0079228	399	+	22.4359	1.12e-07	6.5e-05	QQQQQ
1	QQQQQ	FBgn0052677	FBtr0343042	399	+	22.4359	1.12e-07	6.5e-05	QQQQQ
1	QQQQQ	FBgn0052677	FBtr0071493	399	+	22.4359	1.12e-07	6.5e-05	QQQQQ
1	QQQQQ	FBgn0003028	FBtr0070740	399	+	22.4359	1.12e-07	6.5e-05	QQQQQ
1	QQQQQ	FBgn0052677	FBtr0343041	399	+	22.4359	1.12e-07	6.5e-05	QQQQQ
1	QQQQQ	FBgn0052677	FBtr0343041	400	+	22.4359	1.12e-07	6.5e-05	QQQQQ
1	QQQQQ	FBgn0052677	FBtr0343042	400	+	22.4359	1.12e-07	6.5e-05	QQQQQ
1	QQQQQ	FBgn0031762	FBtr0079228	400	+	22.4359	1.12e-07	6.5e-05	QQQQQ
1	QQQQQ	FBgn0052677	FBtr0071493	400	+	22.4359	1.12e-07	6.5e-05	QQQQQ
1	QQQQQ	FBgn0003028	FBtr0070740	400	+	22.4359	1.12e-07	6.5e-05	QQQQQ
1	QQQQQ	FBgn0052677	FBtr0343041	401	+	22.4359	1.12e-07	6.5e-05	QQQQQ
1	QQQQQ	FBgn0052677	FBtr0343042	401	+	22.4359	1.12e-07	6.5e-05	QQQQQ
1	QQQQQ	FBgn0052677	FBtr0071493	401	+	22.4359	1.12e-07	6.5e-05	QQQQQ
1	QQQQQ	FBgn0052677	FBtr0343041	402	+	22.4359	1.12e-07	6.5e-05	QQQQQ
1	QQQQQ	FBgn0052677	FBtr0343042	402	+	22.4359	1.12e-07	6.5e-05	QQQQQ
1	QQQQQ	FBgn0052677	FBtr0071493	402	+	22.4359	1.12e-07	6.5e-05	QQQQQ
1	QQQQQ	FBgn0052677	FBtr0343042	403	+	22.4359	1.12e-07	6.5e-05	QQQQQ
1	QQQQQ	FBgn0052677	FBtr0071493	403	+	22.4359	1.12e-07	6.5e-05	QQQQQ
1	QQQQQ	FBgn0052677	FBtr0343041	403	+	22.4359	1.12e-07	6.5e-05	QQQQQ
1	QQQQQ	FBgn0052677	FBtr0343042	404	+	22.4359	1.12e-07	6.5e-05	QQQQQ
1	QQQQQ	FBgn0052677	FBtr0343041	404	+	22.4359	1.12e-07	6.5e-05	QQQQQ
1	QQQQQ	FBgn0052677	FBtr0071493	404	+	22.4359	1.12e-07	6.5e-05	QQQQQ
1	QQQQQ	FBgn0029939	FBtr0309030	404	+	22.4359	1.12e-07	6.5e-05	QQQQQ
1	QQQQQ	FBgn0052677	FBtr0343041	405	+	22.4359	1.12e-07	6.5e-05	QQQQQ
1	QQQQQ	FBgn0052677	FBtr0071493	405	+	22.4359	1.12e-07	6.5e-05	QQQQQ
1	QQQQQ	FBgn0036152	FBtr0333388	405	+	22.4359	1.12e-07	6.5e-05	QQQQQ
1	QQQQQ	FBgn0036152	FBtr0076183	405	+	22.4359	1.12e-07	6.5e-05	QQQQQ
1	QQQQQ	FBgn0052677	FBtr0343042	405	+	22.4359	1.12e-07	6.5e-05	QQQQQ
1	QQQQQ	FBgn0052677	FBtr0071493	406	+	22.4359	1.12e-07	6.5e-05	QQQQQ
1	QQQQQ	FBgn0004050	FBtr0331161	406	+	22.4359	1.12e-07	6.5e-05	QQQQQ
1	QQQQQ	FBgn0004050	FBtr0100380	406	+	22.4359	1.12e-07	6.5e-05	QQQQQ
1	QQQQQ	FBgn0029939	FBtr0301240	406	+	22.4359	1.12e-07	6.5e-05	QQQQQ
1	QQQQQ	FBgn0004050	FBtr0070435	406	+	22.4359	1.12e-07	6.5e-05	QQQQQ
1	QQQQQ	FBgn0052677	FBtr0343042	406	+	22.4359	1.12e-07	6.5e-05	QQQQQ
1	QQQQQ	FBgn0036152	FBtr0333388	406	+	22.4359	1.12e-07	6.5e-05	QQQQQ
1	QQQQQ	FBgn0052677	FBtr0343041	406	+	22.4359	1.12e-07	6.5e-05	QQQQQ
1	QQQQQ	FBgn0036152	FBtr0076183	406	+	22.4359	1.12e-07	6.5e-05	QQQQQ
1	QQQQQ	FBgn0004050	FBtr0331161	407	+	22.4359	1.12e-07	6.5e-05	QQQQQ
1	QQQQQ	FBgn0004050	FBtr0100380	407	+	22.4359	1.12e-07	6.5e-05	QQQQQ
1	QQQQQ	FBgn0003028	FBtr0070740	407	+	22.4359	1.12e-07	6.5e-05	QQQQQ
1	QQQQQ	FBgn0004050	FBtr0070435	407	+	22.4359	1.12e-07	6.5e-05	QQQQQ
1	QQQQQ	FBgn0004050	FBtr0070435	408	+	22.4359	1.12e-07	6.5e-05	QQQQQ
1	QQQQQ	FBgn0003028	FBtr0070740	408	+	22.4359	1.12e-07	6.5e-05	QQQQQ
1	QQQQQ	FBgn0004050	FBtr0100380	408	+	22.4359	1.12e-07	6.5e-05	QQQQQ
1	QQQQQ	FBgn0004050	FBtr0331161	408	+	22.4359	1.12e-07	6.5e-05	QQQQQ
1	QQQQQ	FBgn0003028	FBtr0070740	409	+	22.4359	1.12e-07	6.5e-05	QQQQQ
1	QQQQQ	FBgn0029939	FBtr0474235	410	+	22.4359	1.12e-07	6.5e-05	QQQQQ
1	QQQQQ	FBgn0029939	FBtr0474234	410	+	22.4359	1.12e-07	6.5e-05	QQQQQ
1	QQQQQ	FBgn0003028	FBtr0100408	414	+	22.4359	1.12e-07	6.5e-05	QQQQQ
1	QQQQQ	FBgn0036152	FBtr0333389	416	+	22.4359	1.12e-07	6.5e-05	QQQQQ
1	QQQQQ	FBgn0036152	FBtr0333389	417	+	22.4359	1.12e-07	6.5e-05	QQQQQ
1	QQQQQ	FBgn0036152	FBtr0333388	418	+	22.4359	1.12e-07	6.5e-05	QQQQQ
1	QQQQQ	FBgn0036152	FBtr0076183	418	+	22.4359	1.12e-07	6.5e-05	QQQQQ
1	QQQQQ	FBgn0036152	FBtr0076183	419	+	22.4359	1.12e-07	6.5e-05	QQQQQ
1	QQQQQ	FBgn0036152	FBtr0333388	419	+	22.4359	1.12e-07	6.5e-05	QQQQQ
1	QQQQQ	FBgn0036152	FBtr0076183	420	+	22.4359	1.12e-07	6.5e-05	QQQQQ
1	QQQQQ	FBgn0036152	FBtr0333388	420	+	22.4359	1.12e-07	6.5e-05	QQQQQ
1	QQQQQ	FBgn0003028	FBtr0070740	420	+	22.4359	1.12e-07	6.5e-05	QQQQQ
1	QQQQQ	FBgn0003028	FBtr0100408	422	+	22.4359	1.12e-07	6.5e-05	QQQQQ
1	QQQQQ	FBgn0000008	FBtr0342981	424	+	22.4359	1.12e-07	6.5e-05	QQQQQ
1	QQQQQ	FBgn0000008	FBtr0071764	424	+	22.4359	1.12e-07	6.5e-05	QQQQQ
1	QQQQQ	FBgn0000008	FBtr0100521	424	+	22.4359	1.12e-07	6.5e-05	QQQQQ
1	QQQQQ	FBgn0000008	FBtr0071763	424	+	22.4359	1.12e-07	6.5e-05	QQQQQ
1	QQQQQ	FBgn0000008	FBtr0071763	425	+	22.4359	1.12e-07	6.5e-05	QQQQQ
1	QQQQQ	FBgn0000008	FBtr0071764	425	+	22.4359	1.12e-07	6.5e-05	QQQQQ
1	QQQQQ	FBgn0000008	FBtr0100521	425	+	22.4359	1.12e-07	6.5e-05	QQQQQ
1	QQQQQ	FBgn0000008	FBtr0342981	425	+	22.4359	1.12e-07	6.5e-05	QQQQQ
1	QQQQQ	FBgn0000008	FBtr0100521	426	+	22.4359	1.12e-07	6.5e-05	QQQQQ
1	QQQQQ	FBgn0000008	FBtr0071764	426	+	22.4359	1.12e-07	6.5e-05	QQQQQ
1	QQQQQ	FBgn0000008	FBtr0071763	426	+	22.4359	1.12e-07	6.5e-05	QQQQQ
1	QQQQQ	FBgn0000008	FBtr0342981	426	+	22.4359	1.12e-07	6.5e-05	QQQQQ
1	QQQQQ	FBgn0000008	FBtr0071764	427	+	22.4359	1.12e-07	6.5e-05	QQQQQ
1	QQQQQ	FBgn0000008	FBtr0071763	427	+	22.4359	1.12e-07	6.5e-05	QQQQQ
1	QQQQQ	FBgn0000008	FBtr0342981	427	+	22.4359	1.12e-07	6.5e-05	QQQQQ
1	QQQQQ	FBgn0000008	FBtr0100521	427	+	22.4359	1.12e-07	6.5e-05	QQQQQ
1	QQQQQ	FBgn0036152	FBtr0333389	429	+	22.4359	1.12e-07	6.5e-05	QQQQQ
1	QQQQQ	FBgn0003028	FBtr0100408	430	+	22.4359	1.12e-07	6.5e-05	QQQQQ
1	QQQQQ	FBgn0036152	FBtr0333389	430	+	22.4359	1.12e-07	6.5e-05	QQQQQ
1	QQQQQ	FBgn0036152	FBtr0333388	431	+	22.4359	1.12e-07	6.5e-05	QQQQQ
1	QQQQQ	FBgn0036152	FBtr0333389	431	+	22.4359	1.12e-07	6.5e-05	QQQQQ
1	QQQQQ	FBgn0029893	FBtr0339491	431	+	22.4359	1.12e-07	6.5e-05	QQQQQ
1	QQQQQ	FBgn0003028	FBtr0100408	431	+	22.4359	1.12e-07	6.5e-05	QQQQQ
1	QQQQQ	FBgn0036152	FBtr0076183	431	+	22.4359	1.12e-07	6.5e-05	QQQQQ
1	QQQQQ	FBgn0003028	FBtr0100408	432	+	22.4359	1.12e-07	6.5e-05	QQQQQ
1	QQQQQ	FBgn0052677	FBtr0343041	435	+	22.4359	1.12e-07	6.5e-05	QQQQQ
1	QQQQQ	FBgn0052677	FBtr0343042	435	+	22.4359	1.12e-07	6.5e-05	QQQQQ
1	QQQQQ	FBgn0052677	FBtr0071493	435	+	22.4359	1.12e-07	6.5e-05	QQQQQ
1	QQQQQ	FBgn0052677	FBtr0343041	436	+	22.4359	1.12e-07	6.5e-05	QQQQQ
1	QQQQQ	FBgn0052677	FBtr0071493	436	+	22.4359	1.12e-07	6.5e-05	QQQQQ
1	QQQQQ	FBgn0052677	FBtr0343042	436	+	22.4359	1.12e-07	6.5e-05	QQQQQ
1	QQQQQ	FBgn0036152	FBtr0333389	442	+	22.4359	1.12e-07	6.5e-05	QQQQQ
1	QQQQQ	FBgn0003028	FBtr0100408	449	+	22.4359	1.12e-07	6.5e-05	QQQQQ
1	QQQQQ	FBgn0003028	FBtr0100408	450	+	22.4359	1.12e-07	6.5e-05	QQQQQ
1	QQQQQ	FBgn0003028	FBtr0100408	451	+	22.4359	1.12e-07	6.5e-05	QQQQQ
1	QQQQQ	FBgn0003028	FBtr0100408	452	+	22.4359	1.12e-07	6.5e-05	QQQQQ
1	QQQQQ	FBgn0003028	FBtr0100408	453	+	22.4359	1.12e-07	6.5e-05	QQQQQ
1	QQQQQ	FBgn0029893	FBtr0070988	457	+	22.4359	1.12e-07	6.5e-05	QQQQQ
1	QQQQQ	FBgn0029893	FBtr0339492	457	+	22.4359	1.12e-07	6.5e-05	QQQQQ
1	QQQQQ	FBgn0052677	FBtr0343042	459	+	22.4359	1.12e-07	6.5e-05	QQQQQ
1	QQQQQ	FBgn0052677	FBtr0071493	459	+	22.4359	1.12e-07	6.5e-05	QQQQQ
1	QQQQQ	FBgn0052677	FBtr0343041	459	+	22.4359	1.12e-07	6.5e-05	QQQQQ
1	QQQQQ	FBgn0052677	FBtr0343041	460	+	22.4359	1.12e-07	6.5e-05	QQQQQ
1	QQQQQ	FBgn0003028	FBtr0100408	460	+	22.4359	1.12e-07	6.5e-05	QQQQQ
1	QQQQQ	FBgn0052677	FBtr0071493	460	+	22.4359	1.12e-07	6.5e-05	QQQQQ
1	QQQQQ	FBgn0052677	FBtr0343042	460	+	22.4359	1.12e-07	6.5e-05	QQQQQ
1	QQQQQ	FBgn0052677	FBtr0343042	461	+	22.4359	1.12e-07	6.5e-05	QQQQQ
1	QQQQQ	FBgn0003028	FBtr0100408	461	+	22.4359	1.12e-07	6.5e-05	QQQQQ
1	QQQQQ	FBgn0052677	FBtr0343041	461	+	22.4359	1.12e-07	6.5e-05	QQQQQ
1	QQQQQ	FBgn0052677	FBtr0071493	461	+	22.4359	1.12e-07	6.5e-05	QQQQQ
1	QQQQQ	FBgn0003028	FBtr0100408	462	+	22.4359	1.12e-07	6.5e-05	QQQQQ
1	QQQQQ	FBgn0052677	FBtr0343042	462	+	22.4359	1.12e-07	6.5e-05	QQQQQ
1	QQQQQ	FBgn0052677	FBtr0343041	462	+	22.4359	1.12e-07	6.5e-05	QQQQQ
1	QQQQQ	FBgn0052677	FBtr0071493	462	+	22.4359	1.12e-07	6.5e-05	QQQQQ
1	QQQQQ	FBgn0052677	FBtr0343042	463	+	22.4359	1.12e-07	6.5e-05	QQQQQ
1	QQQQQ	FBgn0052677	FBtr0071493	463	+	22.4359	1.12e-07	6.5e-05	QQQQQ
1	QQQQQ	FBgn0052677	FBtr0343041	463	+	22.4359	1.12e-07	6.5e-05	QQQQQ
1	QQQQQ	FBgn0052677	FBtr0343041	464	+	22.4359	1.12e-07	6.5e-05	QQQQQ
1	QQQQQ	FBgn0032587	FBtr0080873	464	+	22.4359	1.12e-07	6.5e-05	QQQQQ
1	QQQQQ	FBgn0032587	FBtr0337091	464	+	22.4359	1.12e-07	6.5e-05	QQQQQ
1	QQQQQ	FBgn0032587	FBtr0080874	464	+	22.4359	1.12e-07	6.5e-05	QQQQQ
1	QQQQQ	FBgn0052677	FBtr0343042	464	+	22.4359	1.12e-07	6.5e-05	QQQQQ
1	QQQQQ	FBgn0052677	FBtr0071493	464	+	22.4359	1.12e-07	6.5e-05	QQQQQ
1	QQQQQ	FBgn0052677	FBtr0071493	465	+	22.4359	1.12e-07	6.5e-05	QQQQQ
1	QQQQQ	FBgn0032587	FBtr0080873	465	+	22.4359	1.12e-07	6.5e-05	QQQQQ
1	QQQQQ	FBgn0032587	FBtr0337091	465	+	22.4359	1.12e-07	6.5e-05	QQQQQ
1	QQQQQ	FBgn0052677	FBtr0343041	465	+	22.4359	1.12e-07	6.5e-05	QQQQQ
1	QQQQQ	FBgn0032587	FBtr0080874	465	+	22.4359	1.12e-07	6.5e-05	QQQQQ
1	QQQQQ	FBgn0052677	FBtr0343042	465	+	22.4359	1.12e-07	6.5e-05	QQQQQ
1	QQQQQ	FBgn0052677	FBtr0071493	466	+	22.4359	1.12e-07	6.5e-05	QQQQQ
1	QQQQQ	FBgn0052677	FBtr0343041	466	+	22.4359	1.12e-07	6.5e-05	QQQQQ
1	QQQQQ	FBgn0052677	FBtr0343042	466	+	22.4359	1.12e-07	6.5e-05	QQQQQ
1	QQQQQ	FBgn0052677	FBtr0343041	467	+	22.4359	1.12e-07	6.5e-05	QQQQQ
1	QQQQQ	FBgn0052677	FBtr0071493	467	+	22.4359	1.12e-07	6.5e-05	QQQQQ
1	QQQQQ	FBgn0052677	FBtr0343042	467	+	22.4359	1.12e-07	6.5e-05	QQQQQ
1	QQQQQ	FBgn0052677	FBtr0071493	468	+	22.4359	1.12e-07	6.5e-05	QQQQQ
1	QQQQQ	FBgn0052677	FBtr0343042	468	+	22.4359	1.12e-07	6.5e-05	QQQQQ
1	QQQQQ	FBgn0052677	FBtr0343041	468	+	22.4359	1.12e-07	6.5e-05	QQQQQ
1	QQQQQ	FBgn0052677	FBtr0343042	469	+	22.4359	1.12e-07	6.5e-05	QQQQQ
1	QQQQQ	FBgn0260780	FBtr0342742	469	+	22.4359	1.12e-07	6.5e-05	QQQQQ
1	QQQQQ	FBgn0052677	FBtr0071493	469	+	22.4359	1.12e-07	6.5e-05	QQQQQ
1	QQQQQ	FBgn0052677	FBtr0343041	469	+	22.4359	1.12e-07	6.5e-05	QQQQQ
1	QQQQQ	FBgn0260780	FBtr0073573	470	+	22.4359	1.12e-07	6.5e-05	QQQQQ
1	QQQQQ	FBgn0260780	FBtr0342743	470	+	22.4359	1.12e-07	6.5e-05	QQQQQ
1	QQQQQ	FBgn0052677	FBtr0343041	470	+	22.4359	1.12e-07	6.5e-05	QQQQQ
1	QQQQQ	FBgn0052677	FBtr0343042	470	+	22.4359	1.12e-07	6.5e-05	QQQQQ
1	QQQQQ	FBgn0052677	FBtr0071493	470	+	22.4359	1.12e-07	6.5e-05	QQQQQ
1	QQQQQ	FBgn0052677	FBtr0343041	471	+	22.4359	1.12e-07	6.5e-05	QQQQQ
1	QQQQQ	FBgn0052677	FBtr0343042	471	+	22.4359	1.12e-07	6.5e-05	QQQQQ
1	QQQQQ	FBgn0052677	FBtr0071493	471	+	22.4359	1.12e-07	6.5e-05	QQQQQ
1	QQQQQ	FBgn0052677	FBtr0071493	472	+	22.4359	1.12e-07	6.5e-05	QQQQQ
1	QQQQQ	FBgn0052677	FBtr0343041	472	+	22.4359	1.12e-07	6.5e-05	QQQQQ
1	QQQQQ	FBgn0052677	FBtr0343042	472	+	22.4359	1.12e-07	6.5e-05	QQQQQ
1	QQQQQ	FBgn0052677	FBtr0071493	473	+	22.4359	1.12e-07	6.5e-05	QQQQQ
1	QQQQQ	FBgn0003028	FBtr0100408	473	+	22.4359	1.12e-07	6.5e-05	QQQQQ
1	QQQQQ	FBgn0052677	FBtr0343042	473	+	22.4359	1.12e-07	6.5e-05	QQQQQ
1	QQQQQ	FBgn0052677	FBtr0343041	473	+	22.4359	1.12e-07	6.5e-05	QQQQQ
1	QQQQQ	FBgn0029939	FBtr0339815	483	+	22.4359	1.12e-07	6.5e-05	QQQQQ
1	QQQQQ	FBgn0029939	FBtr0339815	484	+	22.4359	1.12e-07	6.5e-05	QQQQQ
1	QQQQQ	FBgn0029939	FBtr0339815	485	+	22.4359	1.12e-07	6.5e-05	QQQQQ
1	QQQQQ	FBgn0032587	FBtr0337091	486	+	22.4359	1.12e-07	6.5e-05	QQQQQ
1	QQQQQ	FBgn0029939	FBtr0339815	486	+	22.4359	1.12e-07	6.5e-05	QQQQQ
1	QQQQQ	FBgn0032587	FBtr0080874	486	+	22.4359	1.12e-07	6.5e-05	QQQQQ
1	QQQQQ	FBgn0032587	FBtr0080873	486	+	22.4359	1.12e-07	6.5e-05	QQQQQ
1	QQQQQ	FBgn0029939	FBtr0339815	493	+	22.4359	1.12e-07	6.5e-05	QQQQQ
1	QQQQQ	FBgn0000524	FBtr0070914	493	+	22.4359	1.12e-07	6.5e-05	QQQQQ
1	QQQQQ	FBgn0029939	FBtr0339815	494	+	22.4359	1.12e-07	6.5e-05	QQQQQ
1	QQQQQ	FBgn0000524	FBtr0070914	494	+	22.4359	1.12e-07	6.5e-05	QQQQQ
1	QQQQQ	FBgn0000524	FBtr0070914	495	+	22.4359	1.12e-07	6.5e-05	QQQQQ
1	QQQQQ	FBgn0000524	FBtr0070914	496	+	22.4359	1.12e-07	6.5e-05	QQQQQ
1	QQQQQ	FBgn0000524	FBtr0070914	497	+	22.4359	1.12e-07	6.5e-05	QQQQQ
1	QQQQQ	FBgn0000524	FBtr0070914	498	+	22.4359	1.12e-07	6.5e-05	QQQQQ
1	QQQQQ	FBgn0000524	FBtr0070914	499	+	22.4359	1.12e-07	6.5e-05	QQQQQ
1	QQQQQ	FBgn0000524	FBtr0070914	507	+	22.4359	1.12e-07	6.5e-05	QQQQQ
1	QQQQQ	FBgn0029939	FBtr0339815	508	+	22.4359	1.12e-07	6.5e-05	QQQQQ
1	QQQQQ	FBgn0052425	FBtr0113436	513	+	22.4359	1.12e-07	6.5e-05	QQQQQ
1	QQQQQ	FBgn0000524	FBtr0070914	513	+	22.4359	1.12e-07	6.5e-05	QQQQQ
1	QQQQQ	FBgn0052425	FBtr0113436	514	+	22.4359	1.12e-07	6.5e-05	QQQQQ
1	QQQQQ	FBgn0000524	FBtr0070914	514	+	22.4359	1.12e-07	6.5e-05	QQQQQ
1	QQQQQ	FBgn0033668	FBtr0088039	516	+	22.4359	1.12e-07	6.5e-05	QQQQQ
1	QQQQQ	FBgn0035713	FBtr0076950	517	+	22.4359	1.12e-07	6.5e-05	QQQQQ
1	QQQQQ	FBgn0035713	FBtr0076952	517	+	22.4359	1.12e-07	6.5e-05	QQQQQ
1	QQQQQ	FBgn0035713	FBtr0076950	518	+	22.4359	1.12e-07	6.5e-05	QQQQQ
1	QQQQQ	FBgn0029939	FBtr0339815	518	+	22.4359	1.12e-07	6.5e-05	QQQQQ
1	QQQQQ	FBgn0035713	FBtr0076952	518	+	22.4359	1.12e-07	6.5e-05	QQQQQ
1	QQQQQ	FBgn0035713	FBtr0076952	519	+	22.4359	1.12e-07	6.5e-05	QQQQQ
1	QQQQQ	FBgn0035713	FBtr0076950	519	+	22.4359	1.12e-07	6.5e-05	QQQQQ
1	QQQQQ	FBgn0035713	FBtr0076950	543	+	22.4359	1.12e-07	6.5e-05	QQQQQ
1	QQQQQ	FBgn0035713	FBtr0076952	543	+	22.4359	1.12e-07	6.5e-05	QQQQQ
1	QQQQQ	FBgn0035713	FBtr0076950	544	+	22.4359	1.12e-07	6.5e-05	QQQQQ
1	QQQQQ	FBgn0035713	FBtr0076952	544	+	22.4359	1.12e-07	6.5e-05	QQQQQ
1	QQQQQ	FBgn0029939	FBtr0309030	550	+	22.4359	1.12e-07	6.5e-05	QQQQQ
1	QQQQQ	FBgn0029939	FBtr0309030	551	+	22.4359	1.12e-07	6.5e-05	QQQQQ
1	QQQQQ	FBgn0029939	FBtr0301240	552	+	22.4359	1.12e-07	6.5e-05	QQQQQ
1	QQQQQ	FBgn0029939	FBtr0309030	552	+	22.4359	1.12e-07	6.5e-05	QQQQQ
1	QQQQQ	FBgn0029939	FBtr0309030	553	+	22.4359	1.12e-07	6.5e-05	QQQQQ
1	QQQQQ	FBgn0029939	FBtr0301240	553	+	22.4359	1.12e-07	6.5e-05	QQQQQ
1	QQQQQ	FBgn0029939	FBtr0301240	554	+	22.4359	1.12e-07	6.5e-05	QQQQQ
1	QQQQQ	FBgn0031696	FBtr0079069	555	+	22.4359	1.12e-07	6.5e-05	QQQQQ
1	QQQQQ	FBgn0029939	FBtr0301240	555	+	22.4359	1.12e-07	6.5e-05	QQQQQ
1	QQQQQ	FBgn0031696	FBtr0346455	555	+	22.4359	1.12e-07	6.5e-05	QQQQQ
1	QQQQQ	FBgn0031696	FBtr0342934	555	+	22.4359	1.12e-07	6.5e-05	QQQQQ
1	QQQQQ	FBgn0029939	FBtr0474235	556	+	22.4359	1.12e-07	6.5e-05	QQQQQ
1	QQQQQ	FBgn0031696	FBtr0079069	556	+	22.4359	1.12e-07	6.5e-05	QQQQQ
1	QQQQQ	FBgn0031696	FBtr0342934	556	+	22.4359	1.12e-07	6.5e-05	QQQQQ
1	QQQQQ	FBgn0029939	FBtr0474234	556	+	22.4359	1.12e-07	6.5e-05	QQQQQ
1	QQQQQ	FBgn0031696	FBtr0346455	556	+	22.4359	1.12e-07	6.5e-05	QQQQQ
1	QQQQQ	FBgn0031696	FBtr0346455	557	+	22.4359	1.12e-07	6.5e-05	QQQQQ
1	QQQQQ	FBgn0029939	FBtr0474234	557	+	22.4359	1.12e-07	6.5e-05	QQQQQ
1	QQQQQ	FBgn0029939	FBtr0474235	557	+	22.4359	1.12e-07	6.5e-05	QQQQQ
1	QQQQQ	FBgn0031696	FBtr0079069	557	+	22.4359	1.12e-07	6.5e-05	QQQQQ
1	QQQQQ	FBgn0031696	FBtr0342934	557	+	22.4359	1.12e-07	6.5e-05	QQQQQ
1	QQQQQ	FBgn0031696	FBtr0342934	558	+	22.4359	1.12e-07	6.5e-05	QQQQQ
1	QQQQQ	FBgn0031696	FBtr0079069	558	+	22.4359	1.12e-07	6.5e-05	QQQQQ
1	QQQQQ	FBgn0031696	FBtr0346455	558	+	22.4359	1.12e-07	6.5e-05	QQQQQ
1	QQQQQ	FBgn0029939	FBtr0474234	558	+	22.4359	1.12e-07	6.5e-05	QQQQQ
1	QQQQQ	FBgn0029939	FBtr0474235	558	+	22.4359	1.12e-07	6.5e-05	QQQQQ
1	QQQQQ	FBgn0029939	FBtr0474235	559	+	22.4359	1.12e-07	6.5e-05	QQQQQ
1	QQQQQ	FBgn0029939	FBtr0474234	559	+	22.4359	1.12e-07	6.5e-05	QQQQQ
1	QQQQQ	FBgn0029939	FBtr0309030	560	+	22.4359	1.12e-07	6.5e-05	QQQQQ
1	QQQQQ	FBgn0029939	FBtr0309030	561	+	22.4359	1.12e-07	6.5e-05	QQQQQ
1	QQQQQ	FBgn0029939	FBtr0301240	562	+	22.4359	1.12e-07	6.5e-05	QQQQQ
1	QQQQQ	FBgn0029939	FBtr0301240	563	+	22.4359	1.12e-07	6.5e-05	QQQQQ
1	QQQQQ	FBgn0029939	FBtr0474234	566	+	22.4359	1.12e-07	6.5e-05	QQQQQ
1	QQQQQ	FBgn0029939	FBtr0474235	566	+	22.4359	1.12e-07	6.5e-05	QQQQQ
1	QQQQQ	FBgn0029939	FBtr0474235	567	+	22.4359	1.12e-07	6.5e-05	QQQQQ
1	QQQQQ	FBgn0029939	FBtr0474234	567	+	22.4359	1.12e-07	6.5e-05	QQQQQ
1	QQQQQ	FBgn0029939	FBtr0309030	575	+	22.4359	1.12e-07	6.5e-05	QQQQQ
1	QQQQQ	FBgn0052677	FBtr0343042	576	+	22.4359	1.12e-07	6.5e-05	QQQQQ
1	QQQQQ	FBgn0052677	FBtr0071493	576	+	22.4359	1.12e-07	6.5e-05	QQQQQ
1	QQQQQ	FBgn0052677	FBtr0343041	576	+	22.4359	1.12e-07	6.5e-05	QQQQQ
1	QQQQQ	FBgn0029939	FBtr0301240	577	+	22.4359	1.12e-07	6.5e-05	QQQQQ
1	QQQQQ	FBgn0052677	FBtr0343042	577	+	22.4359	1.12e-07	6.5e-05	QQQQQ
1	QQQQQ	FBgn0052677	FBtr0343041	577	+	22.4359	1.12e-07	6.5e-05	QQQQQ
1	QQQQQ	FBgn0052677	FBtr0071493	577	+	22.4359	1.12e-07	6.5e-05	QQQQQ
1	QQQQQ	FBgn0052677	FBtr0343041	578	+	22.4359	1.12e-07	6.5e-05	QQQQQ
1	QQQQQ	FBgn0052677	FBtr0071493	578	+	22.4359	1.12e-07	6.5e-05	QQQQQ
1	QQQQQ	FBgn0052677	FBtr0343042	578	+	22.4359	1.12e-07	6.5e-05	QQQQQ
1	QQQQQ	FBgn0029939	FBtr0474235	581	+	22.4359	1.12e-07	6.5e-05	QQQQQ
1	QQQQQ	FBgn0029939	FBtr0474234	581	+	22.4359	1.12e-07	6.5e-05	QQQQQ
1	QQQQQ	FBgn0029939	FBtr0309030	585	+	22.4359	1.12e-07	6.5e-05	QQQQQ
1	QQQQQ	FBgn0029939	FBtr0339815	586	+	22.4359	1.12e-07	6.5e-05	QQQQQ
1	QQQQQ	FBgn0029939	FBtr0301240	587	+	22.4359	1.12e-07	6.5e-05	QQQQQ
1	QQQQQ	FBgn0029939	FBtr0339815	587	+	22.4359	1.12e-07	6.5e-05	QQQQQ
1	QQQQQ	FBgn0029939	FBtr0474234	591	+	22.4359	1.12e-07	6.5e-05	QQQQQ
1	QQQQQ	FBgn0029939	FBtr0474235	591	+	22.4359	1.12e-07	6.5e-05	QQQQQ
1	QQQQQ	FBgn0033668	FBtr0088039	599	+	22.4359	1.12e-07	6.5e-05	QQQQQ
1	QQQQQ	FBgn0039862	FBtr0330107	643	+	22.4359	1.12e-07	6.5e-05	QQQQQ
1	QQQQQ	FBgn0039862	FBtr0085821	643	+	22.4359	1.12e-07	6.5e-05	QQQQQ
1	QQQQQ	FBgn0039862	FBtr0330107	644	+	22.4359	1.12e-07	6.5e-05	QQQQQ
1	QQQQQ	FBgn0039862	FBtr0085821	644	+	22.4359	1.12e-07	6.5e-05	QQQQQ
1	QQQQQ	FBgn0029939	FBtr0309030	653	+	22.4359	1.12e-07	6.5e-05	QQQQQ
1	QQQQQ	FBgn0029939	FBtr0309030	654	+	22.4359	1.12e-07	6.5e-05	QQQQQ
1	QQQQQ	FBgn0029939	FBtr0301240	655	+	22.4359	1.12e-07	6.5e-05	QQQQQ
1	QQQQQ	FBgn0039862	FBtr0085821	656	+	22.4359	1.12e-07	6.5e-05	QQQQQ
1	QQQQQ	FBgn0039862	FBtr0330107	656	+	22.4359	1.12e-07	6.5e-05	QQQQQ
1	QQQQQ	FBgn0029939	FBtr0301240	656	+	22.4359	1.12e-07	6.5e-05	QQQQQ
1	QQQQQ	FBgn0035713	FBtr0076950	657	+	22.4359	1.12e-07	6.5e-05	QQQQQ
1	QQQQQ	FBgn0039862	FBtr0085821	657	+	22.4359	1.12e-07	6.5e-05	QQQQQ
1	QQQQQ	FBgn0039862	FBtr0330107	657	+	22.4359	1.12e-07	6.5e-05	QQQQQ
1	QQQQQ	FBgn0035713	FBtr0076952	657	+	22.4359	1.12e-07	6.5e-05	QQQQQ
1	QQQQQ	FBgn0039862	FBtr0330107	658	+	22.4359	1.12e-07	6.5e-05	QQQQQ
1	QQQQQ	FBgn0035713	FBtr0076950	658	+	22.4359	1.12e-07	6.5e-05	QQQQQ
1	QQQQQ	FBgn0035713	FBtr0076952	658	+	22.4359	1.12e-07	6.5e-05	QQQQQ
1	QQQQQ	FBgn0039862	FBtr0085821	658	+	22.4359	1.12e-07	6.5e-05	QQQQQ
1	QQQQQ	FBgn0035713	FBtr0076952	659	+	22.4359	1.12e-07	6.5e-05	QQQQQ
1	QQQQQ	FBgn0039862	FBtr0330107	659	+	22.4359	1.12e-07	6.5e-05	QQQQQ
1	QQQQQ	FBgn0029939	FBtr0474235	659	+	22.4359	1.12e-07	6.5e-05	QQQQQ
1	QQQQQ	FBgn0039862	FBtr0085821	659	+	22.4359	1.12e-07	6.5e-05	QQQQQ
1	QQQQQ	FBgn0029939	FBtr0474234	659	+	22.4359	1.12e-07	6.5e-05	QQQQQ
1	QQQQQ	FBgn0035713	FBtr0076950	659	+	22.4359	1.12e-07	6.5e-05	QQQQQ
1	QQQQQ	FBgn0029939	FBtr0474234	660	+	22.4359	1.12e-07	6.5e-05	QQQQQ
1	QQQQQ	FBgn0035713	FBtr0076950	660	+	22.4359	1.12e-07	6.5e-05	QQQQQ
1	QQQQQ	FBgn0035713	FBtr0076952	660	+	22.4359	1.12e-07	6.5e-05	QQQQQ
1	QQQQQ	FBgn0029939	FBtr0474235	660	+	22.4359	1.12e-07	6.5e-05	QQQQQ
1	QQQQQ	FBgn0035713	FBtr0076950	661	+	22.4359	1.12e-07	6.5e-05	QQQQQ
1	QQQQQ	FBgn0035713	FBtr0076952	661	+	22.4359	1.12e-07	6.5e-05	QQQQQ
1	QQQQQ	FBgn0035713	FBtr0076952	662	+	22.4359	1.12e-07	6.5e-05	QQQQQ
1	QQQQQ	FBgn0035713	FBtr0076950	662	+	22.4359	1.12e-07	6.5e-05	QQQQQ
1	QQQQQ	FBgn0035713	FBtr0076950	663	+	22.4359	1.12e-07	6.5e-05	QQQQQ
1	QQQQQ	FBgn0035713	FBtr0076952	663	+	22.4359	1.12e-07	6.5e-05	QQQQQ
1	QQQQQ	FBgn0035713	FBtr0076952	664	+	22.4359	1.12e-07	6.5e-05	QQQQQ
1	QQQQQ	FBgn0035713	FBtr0076950	664	+	22.4359	1.12e-07	6.5e-05	QQQQQ
1	QQQQQ	FBgn0035713	FBtr0076952	665	+	22.4359	1.12e-07	6.5e-05	QQQQQ
1	QQQQQ	FBgn0035713	FBtr0076950	665	+	22.4359	1.12e-07	6.5e-05	QQQQQ
1	QQQQQ	FBgn0035713	FBtr0076952	666	+	22.4359	1.12e-07	6.5e-05	QQQQQ
1	QQQQQ	FBgn0035713	FBtr0076950	666	+	22.4359	1.12e-07	6.5e-05	QQQQQ
1	QQQQQ	FBgn0035713	FBtr0076950	667	+	22.4359	1.12e-07	6.5e-05	QQQQQ
1	QQQQQ	FBgn0035713	FBtr0076952	667	+	22.4359	1.12e-07	6.5e-05	QQQQQ
1	QQQQQ	FBgn0035713	FBtr0076950	668	+	22.4359	1.12e-07	6.5e-05	QQQQQ
1	QQQQQ	FBgn0035713	FBtr0076952	668	+	22.4359	1.12e-07	6.5e-05	QQQQQ
1	QQQQQ	FBgn0035713	FBtr0076950	669	+	22.4359	1.12e-07	6.5e-05	QQQQQ
1	QQQQQ	FBgn0035713	FBtr0076952	669	+	22.4359	1.12e-07	6.5e-05	QQQQQ
1	QQQQQ	FBgn0003028	FBtr0070739	723	+	22.4359	1.12e-07	6.5e-05	QQQQQ
1	QQQQQ	FBgn0003028	FBtr0070739	724	+	22.4359	1.12e-07	6.5e-05	QQQQQ
1	QQQQQ	FBgn0003028	FBtr0070739	725	+	22.4359	1.12e-07	6.5e-05	QQQQQ
1	QQQQQ	FBgn0003028	FBtr0070739	733	+	22.4359	1.12e-07	6.5e-05	QQQQQ
1	QQQQQ	FBgn0260780	FBtr0342742	738	+	22.4359	1.12e-07	6.5e-05	QQQQQ
1	QQQQQ	FBgn0260780	FBtr0342742	739	+	22.4359	1.12e-07	6.5e-05	QQQQQ
1	QQQQQ	FBgn0260780	FBtr0073573	739	+	22.4359	1.12e-07	6.5e-05	QQQQQ
1	QQQQQ	FBgn0260780	FBtr0342743	739	+	22.4359	1.12e-07	6.5e-05	QQQQQ
1	QQQQQ	FBgn0260780	FBtr0342743	740	+	22.4359	1.12e-07	6.5e-05	QQQQQ
1	QQQQQ	FBgn0260780	FBtr0342742	740	+	22.4359	1.12e-07	6.5e-05	QQQQQ
1	QQQQQ	FBgn0260780	FBtr0073573	740	+	22.4359	1.12e-07	6.5e-05	QQQQQ
1	QQQQQ	FBgn0260780	FBtr0073573	741	+	22.4359	1.12e-07	6.5e-05	QQQQQ
1	QQQQQ	FBgn0260780	FBtr0342743	741	+	22.4359	1.12e-07	6.5e-05	QQQQQ
1	QQQQQ	FBgn0052677	FBtr0343041	770	+	22.4359	1.12e-07	6.5e-05	QQQQQ
1	QQQQQ	FBgn0052677	FBtr0343041	771	+	22.4359	1.12e-07	6.5e-05	QQQQQ
1	QQQQQ	FBgn0052677	FBtr0343041	772	+	22.4359	1.12e-07	6.5e-05	QQQQQ
1	QQQQQ	FBgn0003028	FBtr0070740	777	+	22.4359	1.12e-07	6.5e-05	QQQQQ
1	QQQQQ	FBgn0003028	FBtr0070740	778	+	22.4359	1.12e-07	6.5e-05	QQQQQ
1	QQQQQ	FBgn0003028	FBtr0070740	779	+	22.4359	1.12e-07	6.5e-05	QQQQQ
1	QQQQQ	FBgn0003028	FBtr0070739	786	+	22.4359	1.12e-07	6.5e-05	QQQQQ
1	QQQQQ	FBgn0003028	FBtr0070739	794	+	22.4359	1.12e-07	6.5e-05	QQQQQ
1	QQQQQ	FBgn0003028	FBtr0070739	802	+	22.4359	1.12e-07	6.5e-05	QQQQQ
1	QQQQQ	FBgn0003028	FBtr0070739	803	+	22.4359	1.12e-07	6.5e-05	QQQQQ
1	QQQQQ	FBgn0003028	FBtr0070739	804	+	22.4359	1.12e-07	6.5e-05	QQQQQ
1	QQQQQ	FBgn0003028	FBtr0070739	821	+	22.4359	1.12e-07	6.5e-05	QQQQQ
1	QQQQQ	FBgn0003028	FBtr0070739	822	+	22.4359	1.12e-07	6.5e-05	QQQQQ
1	QQQQQ	FBgn0003028	FBtr0070739	823	+	22.4359	1.12e-07	6.5e-05	QQQQQ
1	QQQQQ	FBgn0003028	FBtr0070739	824	+	22.4359	1.12e-07	6.5e-05	QQQQQ
1	QQQQQ	FBgn0003028	FBtr0070739	825	+	22.4359	1.12e-07	6.5e-05	QQQQQ
1	QQQQQ	FBgn0003028	FBtr0100408	830	+	22.4359	1.12e-07	6.5e-05	QQQQQ
1	QQQQQ	FBgn0003028	FBtr0100408	831	+	22.4359	1.12e-07	6.5e-05	QQQQQ
1	QQQQQ	FBgn0003028	FBtr0070739	832	+	22.4359	1.12e-07	6.5e-05	QQQQQ
1	QQQQQ	FBgn0003028	FBtr0100408	832	+	22.4359	1.12e-07	6.5e-05	QQQQQ
1	QQQQQ	FBgn0003028	FBtr0070739	833	+	22.4359	1.12e-07	6.5e-05	QQQQQ
1	QQQQQ	FBgn0003028	FBtr0070739	834	+	22.4359	1.12e-07	6.5e-05	QQQQQ
1	QQQQQ	FBgn0052677	FBtr0071493	836	+	22.4359	1.12e-07	6.5e-05	QQQQQ
1	QQQQQ	FBgn0052677	FBtr0343042	836	+	22.4359	1.12e-07	6.5e-05	QQQQQ
1	QQQQQ	FBgn0262593	FBtr0305201	837	+	22.4359	1.12e-07	6.5e-05	QQQQQ
1	QQQQQ	FBgn0052677	FBtr0343042	837	+	22.4359	1.12e-07	6.5e-05	QQQQQ
1	QQQQQ	FBgn0262593	FBtr0305205	837	+	22.4359	1.12e-07	6.5e-05	QQQQQ
1	QQQQQ	FBgn0262593	FBtr0305203	837	+	22.4359	1.12e-07	6.5e-05	QQQQQ
1	QQQQQ	FBgn0052677	FBtr0071493	837	+	22.4359	1.12e-07	6.5e-05	QQQQQ
1	QQQQQ	FBgn0052677	FBtr0071493	838	+	22.4359	1.12e-07	6.5e-05	QQQQQ
1	QQQQQ	FBgn0052677	FBtr0343042	838	+	22.4359	1.12e-07	6.5e-05	QQQQQ
1	QQQQQ	FBgn0262593	FBtr0305201	838	+	22.4359	1.12e-07	6.5e-05	QQQQQ
1	QQQQQ	FBgn0262593	FBtr0305203	838	+	22.4359	1.12e-07	6.5e-05	QQQQQ
1	QQQQQ	FBgn0262593	FBtr0305205	838	+	22.4359	1.12e-07	6.5e-05	QQQQQ
1	QQQQQ	FBgn0262593	FBtr0305205	839	+	22.4359	1.12e-07	6.5e-05	QQQQQ
1	QQQQQ	FBgn0262593	FBtr0305203	839	+	22.4359	1.12e-07	6.5e-05	QQQQQ
1	QQQQQ	FBgn0262593	FBtr0305201	839	+	22.4359	1.12e-07	6.5e-05	QQQQQ
1	QQQQQ	FBgn0262593	FBtr0305203	840	+	22.4359	1.12e-07	6.5e-05	QQQQQ
1	QQQQQ	FBgn0262593	FBtr0305205	840	+	22.4359	1.12e-07	6.5e-05	QQQQQ
1	QQQQQ	FBgn0262593	FBtr0305201	840	+	22.4359	1.12e-07	6.5e-05	QQQQQ
1	QQQQQ	FBgn0262593	FBtr0305205	841	+	22.4359	1.12e-07	6.5e-05	QQQQQ
1	QQQQQ	FBgn0262593	FBtr0305203	841	+	22.4359	1.12e-07	6.5e-05	QQQQQ
1	QQQQQ	FBgn0262593	FBtr0305201	841	+	22.4359	1.12e-07	6.5e-05	QQQQQ
1	QQQQQ	FBgn0003028	FBtr0070739	845	+	22.4359	1.12e-07	6.5e-05	QQQQQ
1	QQQQQ	FBgn0003028	FBtr0301914	852	+	22.4359	1.12e-07	6.5e-05	QQQQQ
1	QQQQQ	FBgn0003028	FBtr0070738	852	+	22.4359	1.12e-07	6.5e-05	QQQQQ
1	QQQQQ	FBgn0003028	FBtr0070738	853	+	22.4359	1.12e-07	6.5e-05	QQQQQ
1	QQQQQ	FBgn0003028	FBtr0301914	853	+	22.4359	1.12e-07	6.5e-05	QQQQQ
1	QQQQQ	FBgn0003028	FBtr0070738	854	+	22.4359	1.12e-07	6.5e-05	QQQQQ
1	QQQQQ	FBgn0003028	FBtr0301914	854	+	22.4359	1.12e-07	6.5e-05	QQQQQ
1	QQQQQ	FBgn0262593	FBtr0305209	862	+	22.4359	1.12e-07	6.5e-05	QQQQQ
1	QQQQQ	FBgn0262593	FBtr0305208	862	+	22.4359	1.12e-07	6.5e-05	QQQQQ
1	QQQQQ	FBgn0262593	FBtr0305206	862	+	22.4359	1.12e-07	6.5e-05	QQQQQ
1	QQQQQ	FBgn0003028	FBtr0070738	862	+	22.4359	1.12e-07	6.5e-05	QQQQQ
1	QQQQQ	FBgn0262593	FBtr0333899	862	+	22.4359	1.12e-07	6.5e-05	QQQQQ
1	QQQQQ	FBgn0003028	FBtr0301914	862	+	22.4359	1.12e-07	6.5e-05	QQQQQ
1	QQQQQ	FBgn0262593	FBtr0305206	863	+	22.4359	1.12e-07	6.5e-05	QQQQQ
1	QQQQQ	FBgn0262593	FBtr0333899	863	+	22.4359	1.12e-07	6.5e-05	QQQQQ
1	QQQQQ	FBgn0262593	FBtr0305208	863	+	22.4359	1.12e-07	6.5e-05	QQQQQ
1	QQQQQ	FBgn0262593	FBtr0305209	863	+	22.4359	1.12e-07	6.5e-05	QQQQQ
1	QQQQQ	FBgn0262593	FBtr0305209	864	+	22.4359	1.12e-07	6.5e-05	QQQQQ
1	QQQQQ	FBgn0262593	FBtr0305206	864	+	22.4359	1.12e-07	6.5e-05	QQQQQ
1	QQQQQ	FBgn0262593	FBtr0333899	864	+	22.4359	1.12e-07	6.5e-05	QQQQQ
1	QQQQQ	FBgn0262593	FBtr0305208	864	+	22.4359	1.12e-07	6.5e-05	QQQQQ
1	QQQQQ	FBgn0262593	FBtr0305209	865	+	22.4359	1.12e-07	6.5e-05	QQQQQ
1	QQQQQ	FBgn0262593	FBtr0305208	865	+	22.4359	1.12e-07	6.5e-05	QQQQQ
1	QQQQQ	FBgn0262593	FBtr0305206	865	+	22.4359	1.12e-07	6.5e-05	QQQQQ
1	QQQQQ	FBgn0262593	FBtr0333899	865	+	22.4359	1.12e-07	6.5e-05	QQQQQ
1	QQQQQ	FBgn0262593	FBtr0305206	866	+	22.4359	1.12e-07	6.5e-05	QQQQQ
1	QQQQQ	FBgn0262593	FBtr0333899	866	+	22.4359	1.12e-07	6.5e-05	QQQQQ
1	QQQQQ	FBgn0262593	FBtr0305209	866	+	22.4359	1.12e-07	6.5e-05	QQQQQ
1	QQQQQ	FBgn0262593	FBtr0305208	866	+	22.4359	1.12e-07	6.5e-05	QQQQQ
1	QQQQQ	FBgn0262593	FBtr0333898	867	+	22.4359	1.12e-07	6.5e-05	QQQQQ
1	QQQQQ	FBgn0262593	FBtr0305202	867	+	22.4359	1.12e-07	6.5e-05	QQQQQ
1	QQQQQ	FBgn0262593	FBtr0305202	868	+	22.4359	1.12e-07	6.5e-05	QQQQQ
1	QQQQQ	FBgn0262593	FBtr0333898	868	+	22.4359	1.12e-07	6.5e-05	QQQQQ
1	QQQQQ	FBgn0262593	FBtr0333898	869	+	22.4359	1.12e-07	6.5e-05	QQQQQ
1	QQQQQ	FBgn0262593	FBtr0305202	869	+	22.4359	1.12e-07	6.5e-05	QQQQQ
1	QQQQQ	FBgn0262593	FBtr0333898	870	+	22.4359	1.12e-07	6.5e-05	QQQQQ
1	QQQQQ	FBgn0262593	FBtr0305202	870	+	22.4359	1.12e-07	6.5e-05	QQQQQ
1	QQQQQ	FBgn0262593	FBtr0305202	871	+	22.4359	1.12e-07	6.5e-05	QQQQQ
1	QQQQQ	FBgn0262593	FBtr0333898	871	+	22.4359	1.12e-07	6.5e-05	QQQQQ
1	QQQQQ	FBgn0003053	FBtr0100265	893	+	22.4359	1.12e-07	6.5e-05	QQQQQ
1	QQQQQ	FBgn0003053	FBtr0070680	893	+	22.4359	1.12e-07	6.5e-05	QQQQQ
1	QQQQQ	FBgn0003053	FBtr0070680	894	+	22.4359	1.12e-07	6.5e-05	QQQQQ
1	QQQQQ	FBgn0003053	FBtr0100265	894	+	22.4359	1.12e-07	6.5e-05	QQQQQ
1	QQQQQ	FBgn0003053	FBtr0100265	895	+	22.4359	1.12e-07	6.5e-05	QQQQQ
1	QQQQQ	FBgn0003053	FBtr0070680	895	+	22.4359	1.12e-07	6.5e-05	QQQQQ
1	QQQQQ	FBgn0003053	FBtr0100265	896	+	22.4359	1.12e-07	6.5e-05	QQQQQ
1	QQQQQ	FBgn0003053	FBtr0070680	896	+	22.4359	1.12e-07	6.5e-05	QQQQQ
1	QQQQQ	FBgn0003053	FBtr0100265	897	+	22.4359	1.12e-07	6.5e-05	QQQQQ
1	QQQQQ	FBgn0003053	FBtr0070680	897	+	22.4359	1.12e-07	6.5e-05	QQQQQ
1	QQQQQ	FBgn0003028	FBtr0070738	915	+	22.4359	1.12e-07	6.5e-05	QQQQQ
1	QQQQQ	FBgn0003028	FBtr0301914	915	+	22.4359	1.12e-07	6.5e-05	QQQQQ
1	QQQQQ	FBgn0003028	FBtr0301914	923	+	22.4359	1.12e-07	6.5e-05	QQQQQ
1	QQQQQ	FBgn0003028	FBtr0070738	923	+	22.4359	1.12e-07	6.5e-05	QQQQQ
1	QQQQQ	FBgn0003028	FBtr0070738	931	+	22.4359	1.12e-07	6.5e-05	QQQQQ
1	QQQQQ	FBgn0003028	FBtr0301914	931	+	22.4359	1.12e-07	6.5e-05	QQQQQ
1	QQQQQ	FBgn0003028	FBtr0070738	932	+	22.4359	1.12e-07	6.5e-05	QQQQQ
1	QQQQQ	FBgn0003028	FBtr0301914	932	+	22.4359	1.12e-07	6.5e-05	QQQQQ
1	QQQQQ	FBgn0003028	FBtr0070738	933	+	22.4359	1.12e-07	6.5e-05	QQQQQ
1	QQQQQ	FBgn0003028	FBtr0301914	933	+	22.4359	1.12e-07	6.5e-05	QQQQQ
1	QQQQQ	FBgn0003028	FBtr0301914	950	+	22.4359	1.12e-07	6.5e-05	QQQQQ
1	QQQQQ	FBgn0003028	FBtr0070738	950	+	22.4359	1.12e-07	6.5e-05	QQQQQ
1	QQQQQ	FBgn0003028	FBtr0301914	951	+	22.4359	1.12e-07	6.5e-05	QQQQQ
1	QQQQQ	FBgn0003028	FBtr0070738	951	+	22.4359	1.12e-07	6.5e-05	QQQQQ
1	QQQQQ	FBgn0003028	FBtr0070738	952	+	22.4359	1.12e-07	6.5e-05	QQQQQ
1	QQQQQ	FBgn0003028	FBtr0301914	952	+	22.4359	1.12e-07	6.5e-05	QQQQQ
1	QQQQQ	FBgn0003028	FBtr0301914	953	+	22.4359	1.12e-07	6.5e-05	QQQQQ
1	QQQQQ	FBgn0003028	FBtr0070738	953	+	22.4359	1.12e-07	6.5e-05	QQQQQ
1	QQQQQ	FBgn0003028	FBtr0070738	954	+	22.4359	1.12e-07	6.5e-05	QQQQQ
1	QQQQQ	FBgn0003028	FBtr0301914	954	+	22.4359	1.12e-07	6.5e-05	QQQQQ
1	QQQQQ	FBgn0003028	FBtr0070738	961	+	22.4359	1.12e-07	6.5e-05	QQQQQ
1	QQQQQ	FBgn0003028	FBtr0301914	961	+	22.4359	1.12e-07	6.5e-05	QQQQQ
1	QQQQQ	FBgn0016070	FBtr0290104	962	+	22.4359	1.12e-07	6.5e-05	QQQQQ
1	QQQQQ	FBgn0016070	FBtr0076551	962	+	22.4359	1.12e-07	6.5e-05	QQQQQ
1	QQQQQ	FBgn0016070	FBtr0076550	962	+	22.4359	1.12e-07	6.5e-05	QQQQQ
1	QQQQQ	FBgn0016070	FBtr0290103	962	+	22.4359	1.12e-07	6.5e-05	QQQQQ
1	QQQQQ	FBgn0016070	FBtr0076549	962	+	22.4359	1.12e-07	6.5e-05	QQQQQ
1	QQQQQ	FBgn0003028	FBtr0301914	962	+	22.4359	1.12e-07	6.5e-05	QQQQQ
1	QQQQQ	FBgn0003028	FBtr0070738	962	+	22.4359	1.12e-07	6.5e-05	QQQQQ
1	QQQQQ	FBgn0016070	FBtr0290103	963	+	22.4359	1.12e-07	6.5e-05	QQQQQ
1	QQQQQ	FBgn0016070	FBtr0076551	963	+	22.4359	1.12e-07	6.5e-05	QQQQQ
1	QQQQQ	FBgn0016070	FBtr0076550	963	+	22.4359	1.12e-07	6.5e-05	QQQQQ
1	QQQQQ	FBgn0003028	FBtr0301914	963	+	22.4359	1.12e-07	6.5e-05	QQQQQ
1	QQQQQ	FBgn0016070	FBtr0076549	963	+	22.4359	1.12e-07	6.5e-05	QQQQQ
1	QQQQQ	FBgn0016070	FBtr0290104	963	+	22.4359	1.12e-07	6.5e-05	QQQQQ
1	QQQQQ	FBgn0003028	FBtr0070738	963	+	22.4359	1.12e-07	6.5e-05	QQQQQ
1	QQQQQ	FBgn0003028	FBtr0301914	974	+	22.4359	1.12e-07	6.5e-05	QQQQQ
1	QQQQQ	FBgn0003028	FBtr0070738	974	+	22.4359	1.12e-07	6.5e-05	QQQQQ
1	QQQQQ	FBgn0003028	FBtr0070739	1024	+	22.4359	1.12e-07	6.5e-05	QQQQQ
1	QQQQQ	FBgn0003028	FBtr0070739	1025	+	22.4359	1.12e-07	6.5e-05	QQQQQ
1	QQQQQ	FBgn0003028	FBtr0070739	1026	+	22.4359	1.12e-07	6.5e-05	QQQQQ
1	QQQQQ	FBgn0029939	FBtr0339815	1090	+	22.4359	1.12e-07	6.5e-05	QQQQQ
1	QQQQQ	FBgn0029939	FBtr0339815	1091	+	22.4359	1.12e-07	6.5e-05	QQQQQ
1	QQQQQ	FBgn0026317	FBtr0084546	1096	+	22.4359	1.12e-07	6.5e-05	QQQQQ
1	QQQQQ	FBgn0000008	FBtr0071764	1140	+	22.4359	1.12e-07	6.5e-05	QQQQQ
1	QQQQQ	FBgn0000008	FBtr0071763	1140	+	22.4359	1.12e-07	6.5e-05	QQQQQ
1	QQQQQ	FBgn0000008	FBtr0100521	1140	+	22.4359	1.12e-07	6.5e-05	QQQQQ
1	QQQQQ	FBgn0000008	FBtr0100521	1141	+	22.4359	1.12e-07	6.5e-05	QQQQQ
1	QQQQQ	FBgn0000008	FBtr0071763	1141	+	22.4359	1.12e-07	6.5e-05	QQQQQ
1	QQQQQ	FBgn0000008	FBtr0071764	1141	+	22.4359	1.12e-07	6.5e-05	QQQQQ
1	QQQQQ	FBgn0003028	FBtr0301914	1153	+	22.4359	1.12e-07	6.5e-05	QQQQQ
1	QQQQQ	FBgn0003028	FBtr0070738	1153	+	22.4359	1.12e-07	6.5e-05	QQQQQ
1	QQQQQ	FBgn0003028	FBtr0301914	1154	+	22.4359	1.12e-07	6.5e-05	QQQQQ
1	QQQQQ	FBgn0003028	FBtr0070738	1154	+	22.4359	1.12e-07	6.5e-05	QQQQQ
1	QQQQQ	FBgn0003028	FBtr0301914	1155	+	22.4359	1.12e-07	6.5e-05	QQQQQ
1	QQQQQ	FBgn0003028	FBtr0070738	1155	+	22.4359	1.12e-07	6.5e-05	QQQQQ
1	QQQQQ	FBgn0029939	FBtr0309030	1157	+	22.4359	1.12e-07	6.5e-05	QQQQQ
1	QQQQQ	FBgn0029939	FBtr0309030	1158	+	22.4359	1.12e-07	6.5e-05	QQQQQ
1	QQQQQ	FBgn0029939	FBtr0301240	1159	+	22.4359	1.12e-07	6.5e-05	QQQQQ
1	QQQQQ	FBgn0029939	FBtr0301240	1160	+	22.4359	1.12e-07	6.5e-05	QQQQQ
1	QQQQQ	FBgn0029939	FBtr0474234	1163	+	22.4359	1.12e-07	6.5e-05	QQQQQ
1	QQQQQ	FBgn0029939	FBtr0474235	1163	+	22.4359	1.12e-07	6.5e-05	QQQQQ
1	QQQQQ	FBgn0029939	FBtr0474235	1164	+	22.4359	1.12e-07	6.5e-05	QQQQQ
1	QQQQQ	FBgn0029939	FBtr0474234	1164	+	22.4359	1.12e-07	6.5e-05	QQQQQ
1	QQQQQ	FBgn0020261	FBtr0302082	1464	+	22.4359	1.12e-07	6.5e-05	QQQQQ
1	QQQQQ	FBgn0020261	FBtr0074784	1464	+	22.4359	1.12e-07	6.5e-05	QQQQQ
1	QQQQQ	FBgn0020261	FBtr0302082	1465	+	22.4359	1.12e-07	6.5e-05	QQQQQ
1	QQQQQ	FBgn0020261	FBtr0074784	1465	+	22.4359	1.12e-07	6.5e-05	QQQQQ
1	QQQQQ	FBgn0020261	FBtr0074784	1466	+	22.4359	1.12e-07	6.5e-05	QQQQQ
1	QQQQQ	FBgn0020261	FBtr0302082	1466	+	22.4359	1.12e-07	6.5e-05	QQQQQ
1	QQQQQ	FBgn0020261	FBtr0302082	1467	+	22.4359	1.12e-07	6.5e-05	QQQQQ
1	QQQQQ	FBgn0020261	FBtr0074784	1467	+	22.4359	1.12e-07	6.5e-05	QQQQQ
1	QQQQQ	FBgn0020261	FBtr0302082	1468	+	22.4359	1.12e-07	6.5e-05	QQQQQ
1	QQQQQ	FBgn0020261	FBtr0074784	1468	+	22.4359	1.12e-07	6.5e-05	QQQQQ
1	QQQQQ	FBgn0003028	FBtr0301914	16	+	14.4872	1.33e-05	0.00273	HQQQQ
1	QQQQQ	FBgn0003028	FBtr0070738	16	+	14.4872	1.33e-05	0.00273	HQQQQ
1	QQQQQ	FBgn0003028	FBtr0070738	17	+	14.4872	1.33e-05	0.00273	QQQQR
1	QQQQQ	FBgn0003028	FBtr0301914	17	+	14.4872	1.33e-05	0.00273	QQQQR
1	QQQQQ	FBgn0000008	FBtr0342981	22	+	14.4872	1.33e-05	0.00273	AQQQQ
1	QQQQQ	FBgn0000008	FBtr0071763	22	+	14.4872	1.33e-05	0.00273	AQQQQ
1	QQQQQ	FBgn0000008	FBtr0071764	22	+	14.4872	1.33e-05	0.00273	AQQQQ
1	QQQQQ	FBgn0000008	FBtr0100521	22	+	14.4872	1.33e-05	0.00273	AQQQQ
1	QQQQQ	FBgn0003292	FBtr0076146	23	+	14.4872	1.33e-05	0.00273	RQQQQ
1	QQQQQ	FBgn0003292	FBtr0076146	24	+	14.4872	1.33e-05	0.00273	QQQQH
1	QQQQQ	FBgn0003292	FBtr0076146	25	+	14.4872	1.33e-05	0.00273	QQQHQ
1	QQQQQ	FBgn0030817	FBtr0334460	26	+	14.4872	1.33e-05	0.00273	TQQQQ
1	QQQQQ	FBgn0030817	FBtr0334460	27	+	14.4872	1.33e-05	0.00273	QQQQS
1	QQQQQ	FBgn0261698	FBtr0329938	29	+	14.4872	1.33e-05	0.00273	QQRQQ
1	QQQQQ	FBgn0000008	FBtr0071764	30	+	14.4872	1.33e-05	0.00273	QQQQH
1	QQQQQ	FBgn0000008	FBtr0342981	30	+	14.4872	1.33e-05	0.00273	QQQQH
1	QQQQQ	FBgn0000008	FBtr0071763	30	+	14.4872	1.33e-05	0.00273	QQQQH
1	QQQQQ	FBgn0261698	FBtr0329938	30	+	14.4872	1.33e-05	0.00273	QRQQQ
1	QQQQQ	FBgn0000008	FBtr0100521	30	+	14.4872	1.33e-05	0.00273	QQQQH
1	QQQQQ	FBgn0000008	FBtr0071764	31	+	14.4872	1.33e-05	0.00273	QQQHQ
1	QQQQQ	FBgn0000008	FBtr0100521	31	+	14.4872	1.33e-05	0.00273	QQQHQ
1	QQQQQ	FBgn0000008	FBtr0342981	31	+	14.4872	1.33e-05	0.00273	QQQHQ
1	QQQQQ	FBgn0000008	FBtr0071763	31	+	14.4872	1.33e-05	0.00273	QQQHQ
1	QQQQQ	FBgn0052677	FBtr0343041	32	+	14.4872	1.33e-05	0.00273	HQQQQ
1	QQQQQ	FBgn0052677	FBtr0343042	32	+	14.4872	1.33e-05	0.00273	HQQQQ
1	QQQQQ	FBgn0261698	FBtr0329938	32	+	14.4872	1.33e-05	0.00273	QQQRQ
1	QQQQQ	FBgn0052677	FBtr0071493	32	+	14.4872	1.33e-05	0.00273	HQQQQ
1	QQQQQ	FBgn0035290	FBtr0310545	33	+	14.4872	1.33e-05	0.00273	RQQQQ
1	QQQQQ	FBgn0035290	FBtr0273261	33	+	14.4872	1.33e-05	0.00273	RQQQQ
1	QQQQQ	FBgn0260780	FBtr0342743	34	+	14.4872	1.33e-05	0.00273	VQQQQ
1	QQQQQ	FBgn0260780	FBtr0342742	34	+	14.4872	1.33e-05	0.00273	VQQQQ
1	QQQQQ	FBgn0260780	FBtr0073573	34	+	14.4872	1.33e-05	0.00273	VQQQQ
1	QQQQQ	FBgn0260780	FBtr0073573	35	+	14.4872	1.33e-05	0.00273	QQQQS
1	QQQQQ	FBgn0260780	FBtr0342743	35	+	14.4872	1.33e-05	0.00273	QQQQS
1	QQQQQ	FBgn0260780	FBtr0342742	35	+	14.4872	1.33e-05	0.00273	QQQQS
1	QQQQQ	FBgn0260780	FBtr0073573	36	+	14.4872	1.33e-05	0.00273	QQQSQ
1	QQQQQ	FBgn0260780	FBtr0342743	36	+	14.4872	1.33e-05	0.00273	QQQSQ
1	QQQQQ	FBgn0260780	FBtr0342742	36	+	14.4872	1.33e-05	0.00273	QQQSQ
1	QQQQQ	FBgn0260780	FBtr0342743	37	+	14.4872	1.33e-05	0.00273	QQSQQ
1	QQQQQ	FBgn0260780	FBtr0073573	37	+	14.4872	1.33e-05	0.00273	QQSQQ
1	QQQQQ	FBgn0260780	FBtr0342742	37	+	14.4872	1.33e-05	0.00273	QQSQQ
1	QQQQQ	FBgn0052677	FBtr0343041	38	+	14.4872	1.33e-05	0.00273	QQQQD
1	QQQQQ	FBgn0052677	FBtr0343042	38	+	14.4872	1.33e-05	0.00273	QQQQD
1	QQQQQ	FBgn0052677	FBtr0071493	38	+	14.4872	1.33e-05	0.00273	QQQQD
1	QQQQQ	FBgn0035290	FBtr0310545	39	+	14.4872	1.33e-05	0.00273	QQQQT
1	QQQQQ	FBgn0035290	FBtr0273261	39	+	14.4872	1.33e-05	0.00273	QQQQT
1	QQQQQ	FBgn0052677	FBtr0071493	39	+	14.4872	1.33e-05	0.00273	QQQDQ
1	QQQQQ	FBgn0052677	FBtr0343042	39	+	14.4872	1.33e-05	0.00273	QQQDQ
1	QQQQQ	FBgn0052677	FBtr0343041	39	+	14.4872	1.33e-05	0.00273	QQQDQ
1	QQQQQ	FBgn0052677	FBtr0071493	43	+	14.4872	1.33e-05	0.00273	QSQQQ
1	QQQQQ	FBgn0052677	FBtr0343042	43	+	14.4872	1.33e-05	0.00273	QSQQQ
1	QQQQQ	FBgn0052677	FBtr0343041	43	+	14.4872	1.33e-05	0.00273	QSQQQ
1	QQQQQ	FBgn0029843	FBtr0070873	45	+	14.4872	1.33e-05	0.00273	QQQVQ
1	QQQQQ	FBgn0029843	FBtr0070872	45	+	14.4872	1.33e-05	0.00273	QQQVQ
1	QQQQQ	FBgn0029843	FBtr0343930	45	+	14.4872	1.33e-05	0.00273	QQQVQ
1	QQQQQ	FBgn0029843	FBtr0340032	45	+	14.4872	1.33e-05	0.00273	QQQVQ
1	QQQQQ	FBgn0262593	FBtr0305206	46	+	14.4872	1.33e-05	0.00273	GQQQQ
1	QQQQQ	FBgn0262593	FBtr0333898	46	+	14.4872	1.33e-05	0.00273	GQQQQ
1	QQQQQ	FBgn0262593	FBtr0305201	46	+	14.4872	1.33e-05	0.00273	GQQQQ
1	QQQQQ	FBgn0262593	FBtr0305205	46	+	14.4872	1.33e-05	0.00273	GQQQQ
1	QQQQQ	FBgn0262593	FBtr0305208	46	+	14.4872	1.33e-05	0.00273	GQQQQ
1	QQQQQ	FBgn0262593	FBtr0305203	46	+	14.4872	1.33e-05	0.00273	GQQQQ
1	QQQQQ	FBgn0262593	FBtr0305207	46	+	14.4872	1.33e-05	0.00273	GQQQQ
1	QQQQQ	FBgn0262593	FBtr0305209	46	+	14.4872	1.33e-05	0.00273	GQQQQ
1	QQQQQ	FBgn0262593	FBtr0305202	46	+	14.4872	1.33e-05	0.00273	GQQQQ
1	QQQQQ	FBgn0262593	FBtr0333899	46	+	14.4872	1.33e-05	0.00273	GQQQQ
1	QQQQQ	FBgn0032587	FBtr0337091	47	+	14.4872	1.33e-05	0.00273	QGQQQ
1	QQQQQ	FBgn0032587	FBtr0080874	47	+	14.4872	1.33e-05	0.00273	QGQQQ
1	QQQQQ	FBgn0032587	FBtr0080873	47	+	14.4872	1.33e-05	0.00273	QGQQQ
1	QQQQQ	FBgn0032587	FBtr0080874	48	+	14.4872	1.33e-05	0.00273	GQQQQ
1	QQQQQ	FBgn0032587	FBtr0337091	48	+	14.4872	1.33e-05	0.00273	GQQQQ
1	QQQQQ	FBgn0032587	FBtr0080873	48	+	14.4872	1.33e-05	0.00273	GQQQQ
1	QQQQQ	FBgn0032587	FBtr0080874	49	+	14.4872	1.33e-05	0.00273	QQQQL
1	QQQQQ	FBgn0032587	FBtr0080873	49	+	14.4872	1.33e-05	0.00273	QQQQL
1	QQQQQ	FBgn0032587	FBtr0337091	49	+	14.4872	1.33e-05	0.00273	QQQQL
1	QQQQQ	FBgn0262593	FBtr0333898	50	+	14.4872	1.33e-05	0.00273	QQQQA
1	QQQQQ	FBgn0262593	FBtr0333899	50	+	14.4872	1.33e-05	0.00273	QQQQA
1	QQQQQ	FBgn0262593	FBtr0305203	50	+	14.4872	1.33e-05	0.00273	QQQQA
1	QQQQQ	FBgn0262593	FBtr0305205	50	+	14.4872	1.33e-05	0.00273	QQQQA
1	QQQQQ	FBgn0262593	FBtr0305201	50	+	14.4872	1.33e-05	0.00273	QQQQA
1	QQQQQ	FBgn0262593	FBtr0305202	50	+	14.4872	1.33e-05	0.00273	QQQQA
1	QQQQQ	FBgn0262593	FBtr0305209	50	+	14.4872	1.33e-05	0.00273	QQQQA
1	QQQQQ	FBgn0262593	FBtr0305206	50	+	14.4872	1.33e-05	0.00273	QQQQA
1	QQQQQ	FBgn0262593	FBtr0305207	50	+	14.4872	1.33e-05	0.00273	QQQQA
1	QQQQQ	FBgn0262593	FBtr0305208	50	+	14.4872	1.33e-05	0.00273	QQQQA
1	QQQQQ	FBgn0004655	FBtr0070430	53	+	14.4872	1.33e-05	0.00273	DQQQQ
1	QQQQQ	FBgn0004655	FBtr0070430	54	+	14.4872	1.33e-05	0.00273	QQQQP
1	QQQQQ	FBgn0262593	FBtr0305207	55	+	14.4872	1.33e-05	0.00273	TQQQQ
1	QQQQQ	FBgn0029843	FBtr0070873	55	+	14.4872	1.33e-05	0.00273	QMQQQ
1	QQQQQ	FBgn0262593	FBtr0333899	55	+	14.4872	1.33e-05	0.00273	TQQQQ
1	QQQQQ	FBgn0262593	FBtr0305203	55	+	14.4872	1.33e-05	0.00273	TQQQQ
1	QQQQQ	FBgn0262593	FBtr0305208	55	+	14.4872	1.33e-05	0.00273	TQQQQ
1	QQQQQ	FBgn0029843	FBtr0340032	55	+	14.4872	1.33e-05	0.00273	QMQQQ
1	QQQQQ	FBgn0262593	FBtr0305205	55	+	14.4872	1.33e-05	0.00273	TQQQQ
1	QQQQQ	FBgn0029843	FBtr0070872	55	+	14.4872	1.33e-05	0.00273	QMQQQ
1	QQQQQ	FBgn0262593	FBtr0305206	55	+	14.4872	1.33e-05	0.00273	TQQQQ
1	QQQQQ	FBgn0029843	FBtr0343930	55	+	14.4872	1.33e-05	0.00273	QMQQQ
1	QQQQQ	FBgn0262593	FBtr0305209	55	+	14.4872	1.33e-05	0.00273	TQQQQ
1	QQQQQ	FBgn0262593	FBtr0305201	55	+	14.4872	1.33e-05	0.00273	TQQQQ
1	QQQQQ	FBgn0262593	FBtr0333898	55	+	14.4872	1.33e-05	0.00273	TQQQQ
1	QQQQQ	FBgn0262593	FBtr0305202	55	+	14.4872	1.33e-05	0.00273	TQQQQ
1	QQQQQ	FBgn0029893	FBtr0070988	56	+	14.4872	1.33e-05	0.00273	QLQQQ
1	QQQQQ	FBgn0262593	FBtr0305202	56	+	14.4872	1.33e-05	0.00273	QQQQH
1	QQQQQ	FBgn0262593	FBtr0333898	56	+	14.4872	1.33e-05	0.00273	QQQQH
1	QQQQQ	FBgn0262593	FBtr0305205	56	+	14.4872	1.33e-05	0.00273	QQQQH
1	QQQQQ	FBgn0262593	FBtr0305203	56	+	14.4872	1.33e-05	0.00273	QQQQH
1	QQQQQ	FBgn0262593	FBtr0333899	56	+	14.4872	1.33e-05	0.00273	QQQQH
1	QQQQQ	FBgn0262593	FBtr0305209	56	+	14.4872	1.33e-05	0.00273	QQQQH
1	QQQQQ	FBgn0029843	FBtr0343930	56	+	14.4872	1.33e-05	0.00273	MQQQQ
1	QQQQQ	FBgn0029843	FBtr0070872	56	+	14.4872	1.33e-05	0.00273	MQQQQ
1	QQQQQ	FBgn0029893	FBtr0339492	56	+	14.4872	1.33e-05	0.00273	QLQQQ
1	QQQQQ	FBgn0262593	FBtr0305201	56	+	14.4872	1.33e-05	0.00273	QQQQH
1	QQQQQ	FBgn0029843	FBtr0340032	56	+	14.4872	1.33e-05	0.00273	MQQQQ
1	QQQQQ	FBgn0029893	FBtr0300772	56	+	14.4872	1.33e-05	0.00273	QLQQQ
1	QQQQQ	FBgn0029893	FBtr0339493	56	+	14.4872	1.33e-05	0.00273	QLQQQ
1	QQQQQ	FBgn0262593	FBtr0305207	56	+	14.4872	1.33e-05	0.00273	QQQQH
1	QQQQQ	FBgn0029893	FBtr0339491	56	+	14.4872	1.33e-05	0.00273	QLQQQ
1	QQQQQ	FBgn0262593	FBtr0305206	56	+	14.4872	1.33e-05	0.00273	QQQQH
1	QQQQQ	FBgn0262593	FBtr0305208	56	+	14.4872	1.33e-05	0.00273	QQQQH
1	QQQQQ	FBgn0029843	FBtr0070873	56	+	14.4872	1.33e-05	0.00273	MQQQQ
1	QQQQQ	FBgn0029893	FBtr0339492	57	+	14.4872	1.33e-05	0.00273	LQQQQ
1	QQQQQ	FBgn0029893	FBtr0300772	57	+	14.4872	1.33e-05	0.00273	LQQQQ
1	QQQQQ	FBgn0029893	FBtr0070988	57	+	14.4872	1.33e-05	0.00273	LQQQQ
1	QQQQQ	FBgn0029893	FBtr0339491	57	+	14.4872	1.33e-05	0.00273	LQQQQ
1	QQQQQ	FBgn0029893	FBtr0339493	57	+	14.4872	1.33e-05	0.00273	LQQQQ
1	QQQQQ	FBgn0052425	FBtr0113436	58	+	14.4872	1.33e-05	0.00273	KQQQQ
1	QQQQQ	FBgn0035713	FBtr0076952	60	+	14.4872	1.33e-05	0.00273	QQPQQ
1	QQQQQ	FBgn0261698	FBtr0303082	60	+	14.4872	1.33e-05	0.00273	QQRQQ
1	QQQQQ	FBgn0035713	FBtr0076950	60	+	14.4872	1.33e-05	0.00273	QQPQQ
1	QQQQQ	FBgn0261698	FBtr0303082	61	+	14.4872	1.33e-05	0.00273	QRQQQ
1	QQQQQ	FBgn0029843	FBtr0070872	62	+	14.4872	1.33e-05	0.00273	QQQQN
1	QQQQQ	FBgn0262593	FBtr0305203	62	+	14.4872	1.33e-05	0.00273	KQQQQ
1	QQQQQ	FBgn0262593	FBtr0305201	62	+	14.4872	1.33e-05	0.00273	KQQQQ
1	QQQQQ	FBgn0029843	FBtr0343930	62	+	14.4872	1.33e-05	0.00273	QQQQN
1	QQQQQ	FBgn0029893	FBtr0339492	62	+	14.4872	1.33e-05	0.00273	QQQQH
1	QQQQQ	FBgn0262593	FBtr0305209	62	+	14.4872	1.33e-05	0.00273	KQQQQ
1	QQQQQ	FBgn0262593	FBtr0333898	62	+	14.4872	1.33e-05	0.00273	KQQQQ
1	QQQQQ	FBgn0029893	FBtr0339493	62	+	14.4872	1.33e-05	0.00273	QQQQH
1	QQQQQ	FBgn0262593	FBtr0333899	62	+	14.4872	1.33e-05	0.00273	KQQQQ
1	QQQQQ	FBgn0262593	FBtr0305207	62	+	14.4872	1.33e-05	0.00273	KQQQQ
1	QQQQQ	FBgn0262593	FBtr0305208	62	+	14.4872	1.33e-05	0.00273	KQQQQ
1	QQQQQ	FBgn0029893	FBtr0070988	62	+	14.4872	1.33e-05	0.00273	QQQQH
1	QQQQQ	FBgn0029843	FBtr0340032	62	+	14.4872	1.33e-05	0.00273	QQQQN
1	QQQQQ	FBgn0029893	FBtr0339491	62	+	14.4872	1.33e-05	0.00273	QQQQH
1	QQQQQ	FBgn0262593	FBtr0305202	62	+	14.4872	1.33e-05	0.00273	KQQQQ
1	QQQQQ	FBgn0262593	FBtr0305206	62	+	14.4872	1.33e-05	0.00273	KQQQQ
1	QQQQQ	FBgn0262593	FBtr0305205	62	+	14.4872	1.33e-05	0.00273	KQQQQ
1	QQQQQ	FBgn0029893	FBtr0300772	62	+	14.4872	1.33e-05	0.00273	QQQQH
1	QQQQQ	FBgn0029843	FBtr0070873	62	+	14.4872	1.33e-05	0.00273	QQQQN
1	QQQQQ	FBgn0052425	FBtr0113436	63	+	14.4872	1.33e-05	0.00273	QQQQL
1	QQQQQ	FBgn0261698	FBtr0303082	63	+	14.4872	1.33e-05	0.00273	QQQRQ
1	QQQQQ	FBgn0029893	FBtr0339492	68	+	14.4872	1.33e-05	0.00273	QQQHQ
1	QQQQQ	FBgn0029893	FBtr0300772	68	+	14.4872	1.33e-05	0.00273	QQQHQ
1	QQQQQ	FBgn0029893	FBtr0070988	68	+	14.4872	1.33e-05	0.00273	QQQHQ
1	QQQQQ	FBgn0029893	FBtr0339493	68	+	14.4872	1.33e-05	0.00273	QQQHQ
1	QQQQQ	FBgn0029893	FBtr0339491	68	+	14.4872	1.33e-05	0.00273	QQQHQ
1	QQQQQ	FBgn0029893	FBtr0339491	69	+	14.4872	1.33e-05	0.00273	QQHQQ
1	QQQQQ	FBgn0029893	FBtr0339492	69	+	14.4872	1.33e-05	0.00273	QQHQQ
1	QQQQQ	FBgn0029893	FBtr0300772	69	+	14.4872	1.33e-05	0.00273	QQHQQ
1	QQQQQ	FBgn0002592	FBtr0084981	69	+	14.4872	1.33e-05	0.00273	TQQQQ
1	QQQQQ	FBgn0029893	FBtr0070988	69	+	14.4872	1.33e-05	0.00273	QQHQQ
1	QQQQQ	FBgn0029893	FBtr0339493	69	+	14.4872	1.33e-05	0.00273	QQHQQ
1	QQQQQ	FBgn0029893	FBtr0339493	70	+	14.4872	1.33e-05	0.00273	QHQQQ
1	QQQQQ	FBgn0000114	FBtr0331645	70	+	14.4872	1.33e-05	0.00273	QQAQQ
1	QQQQQ	FBgn0000114	FBtr0080344	70	+	14.4872	1.33e-05	0.00273	QQAQQ
1	QQQQQ	FBgn0029893	FBtr0300772	70	+	14.4872	1.33e-05	0.00273	QHQQQ
1	QQQQQ	FBgn0029893	FBtr0339491	70	+	14.4872	1.33e-05	0.00273	QHQQQ
1	QQQQQ	FBgn0029893	FBtr0339492	70	+	14.4872	1.33e-05	0.00273	QHQQQ
1	QQQQQ	FBgn0029893	FBtr0070988	70	+	14.4872	1.33e-05	0.00273	QHQQQ
1	QQQQQ	FBgn0262593	FBtr0305208	71	+	14.4872	1.33e-05	0.00273	QQQQL
1	QQQQQ	FBgn0262593	FBtr0333898	71	+	14.4872	1.33e-05	0.00273	QQQQL
1	QQQQQ	FBgn0029893	FBtr0070988	71	+	14.4872	1.33e-05	0.00273	HQQQQ
1	QQQQQ	FBgn0262593	FBtr0305201	71	+	14.4872	1.33e-05	0.00273	QQQQL
1	QQQQQ	FBgn0262593	FBtr0305205	71	+	14.4872	1.33e-05	0.00273	QQQQL
1	QQQQQ	FBgn0262593	FBtr0305206	71	+	14.4872	1.33e-05	0.00273	QQQQL
1	QQQQQ	FBgn0262593	FBtr0305202	71	+	14.4872	1.33e-05	0.00273	QQQQL
1	QQQQQ	FBgn0029893	FBtr0339492	71	+	14.4872	1.33e-05	0.00273	HQQQQ
1	QQQQQ	FBgn0029893	FBtr0339493	71	+	14.4872	1.33e-05	0.00273	HQQQQ
1	QQQQQ	FBgn0029893	FBtr0339491	71	+	14.4872	1.33e-05	0.00273	HQQQQ
1	QQQQQ	FBgn0262593	FBtr0305203	71	+	14.4872	1.33e-05	0.00273	QQQQL
1	QQQQQ	FBgn0262593	FBtr0305209	71	+	14.4872	1.33e-05	0.00273	QQQQL
1	QQQQQ	FBgn0029893	FBtr0300772	71	+	14.4872	1.33e-05	0.00273	HQQQQ
1	QQQQQ	FBgn0262593	FBtr0333899	71	+	14.4872	1.33e-05	0.00273	QQQQL
1	QQQQQ	FBgn0262593	FBtr0305207	71	+	14.4872	1.33e-05	0.00273	QQQQL
1	QQQQQ	FBgn0262593	FBtr0305206	72	+	14.4872	1.33e-05	0.00273	QQQLQ
1	QQQQQ	FBgn0262593	FBtr0305203	72	+	14.4872	1.33e-05	0.00273	QQQLQ
1	QQQQQ	FBgn0262593	FBtr0333899	72	+	14.4872	1.33e-05	0.00273	QQQLQ
1	QQQQQ	FBgn0262593	FBtr0305205	72	+	14.4872	1.33e-05	0.00273	QQQLQ
1	QQQQQ	FBgn0262593	FBtr0305209	72	+	14.4872	1.33e-05	0.00273	QQQLQ
1	QQQQQ	FBgn0262593	FBtr0305207	72	+	14.4872	1.33e-05	0.00273	QQQLQ
1	QQQQQ	FBgn0262593	FBtr0333898	72	+	14.4872	1.33e-05	0.00273	QQQLQ
1	QQQQQ	FBgn0262593	FBtr0305202	72	+	14.4872	1.33e-05	0.00273	QQQLQ
1	QQQQQ	FBgn0262593	FBtr0305201	72	+	14.4872	1.33e-05	0.00273	QQQLQ
1	QQQQQ	FBgn0262593	FBtr0305208	72	+	14.4872	1.33e-05	0.00273	QQQLQ
1	QQQQQ	FBgn0263144	FBtr0336519	74	+	14.4872	1.33e-05	0.00273	PQQQQ
1	QQQQQ	FBgn0029893	FBtr0339491	74	+	14.4872	1.33e-05	0.00273	QQQQH
1	QQQQQ	FBgn0029893	FBtr0339493	74	+	14.4872	1.33e-05	0.00273	QQQQH
1	QQQQQ	FBgn0029893	FBtr0300772	74	+	14.4872	1.33e-05	0.00273	QQQQH
1	QQQQQ	FBgn0263144	FBtr0085993	74	+	14.4872	1.33e-05	0.00273	PQQQQ
1	QQQQQ	FBgn0263144	FBtr0346718	74	+	14.4872	1.33e-05	0.00273	PQQQQ
1	QQQQQ	FBgn0029893	FBtr0070988	74	+	14.4872	1.33e-05	0.00273	QQQQH
1	QQQQQ	FBgn0029893	FBtr0339492	74	+	14.4872	1.33e-05	0.00273	QQQQH
1	QQQQQ	FBgn0263144	FBtr0085992	74	+	14.4872	1.33e-05	0.00273	PQQQQ
1	QQQQQ	FBgn0029893	FBtr0070988	75	+	14.4872	1.33e-05	0.00273	QQQHQ
1	QQQQQ	FBgn0260440	FBtr0085651	75	+	14.4872	1.33e-05	0.00273	QHQQQ
1	QQQQQ	FBgn0002592	FBtr0084981	75	+	14.4872	1.33e-05	0.00273	QQQQE
1	QQQQQ	FBgn0029893	FBtr0339493	75	+	14.4872	1.33e-05	0.00273	QQQHQ
1	QQQQQ	FBgn0029893	FBtr0300772	75	+	14.4872	1.33e-05	0.00273	QQQHQ
1	QQQQQ	FBgn0263144	FBtr0346718	75	+	14.4872	1.33e-05	0.00273	QQQQG
1	QQQQQ	FBgn0263144	FBtr0085993	75	+	14.4872	1.33e-05	0.00273	QQQQG
1	QQQQQ	FBgn0029893	FBtr0339492	75	+	14.4872	1.33e-05	0.00273	QQQHQ
1	QQQQQ	FBgn0263144	FBtr0336519	75	+	14.4872	1.33e-05	0.00273	QQQQG
1	QQQQQ	FBgn0029893	FBtr0339491	75	+	14.4872	1.33e-05	0.00273	QQQHQ
1	QQQQQ	FBgn0263144	FBtr0085992	75	+	14.4872	1.33e-05	0.00273	QQQQG
1	QQQQQ	FBgn0260440	FBtr0085651	76	+	14.4872	1.33e-05	0.00273	HQQQQ
1	QQQQQ	FBgn0029893	FBtr0070988	76	+	14.4872	1.33e-05	0.00273	QQHQQ
1	QQQQQ	FBgn0029893	FBtr0339492	76	+	14.4872	1.33e-05	0.00273	QQHQQ
1	QQQQQ	FBgn0029893	FBtr0339491	76	+	14.4872	1.33e-05	0.00273	QQHQQ
1	QQQQQ	FBgn0029893	FBtr0300772	76	+	14.4872	1.33e-05	0.00273	QQHQQ
1	QQQQQ	FBgn0029893	FBtr0339493	76	+	14.4872	1.33e-05	0.00273	QQHQQ
1	QQQQQ	FBgn0029893	FBtr0339492	77	+	14.4872	1.33e-05	0.00273	QHQQQ
1	QQQQQ	FBgn0029893	FBtr0339493	77	+	14.4872	1.33e-05	0.00273	QHQQQ
1	QQQQQ	FBgn0029893	FBtr0339491	77	+	14.4872	1.33e-05	0.00273	QHQQQ
1	QQQQQ	FBgn0029893	FBtr0070988	77	+	14.4872	1.33e-05	0.00273	QHQQQ
1	QQQQQ	FBgn0033587	FBtr0088195	77	+	14.4872	1.33e-05	0.00273	QQQPQ
1	QQQQQ	FBgn0029893	FBtr0300772	77	+	14.4872	1.33e-05	0.00273	QHQQQ
1	QQQQQ	FBgn0029893	FBtr0339493	78	+	14.4872	1.33e-05	0.00273	HQQQQ
1	QQQQQ	FBgn0029893	FBtr0070988	78	+	14.4872	1.33e-05	0.00273	HQQQQ
1	QQQQQ	FBgn0029893	FBtr0300772	78	+	14.4872	1.33e-05	0.00273	HQQQQ
1	QQQQQ	FBgn0029893	FBtr0339491	78	+	14.4872	1.33e-05	0.00273	HQQQQ
1	QQQQQ	FBgn0261268	FBtr0302159	78	+	14.4872	1.33e-05	0.00273	QQHQQ
1	QQQQQ	FBgn0029893	FBtr0339492	78	+	14.4872	1.33e-05	0.00273	HQQQQ
1	QQQQQ	FBgn0262593	FBtr0305201	79	+	14.4872	1.33e-05	0.00273	QHQQQ
1	QQQQQ	FBgn0262593	FBtr0305207	79	+	14.4872	1.33e-05	0.00273	QHQQQ
1	QQQQQ	FBgn0262593	FBtr0333899	79	+	14.4872	1.33e-05	0.00273	QHQQQ
1	QQQQQ	FBgn0262593	FBtr0333898	79	+	14.4872	1.33e-05	0.00273	QHQQQ
1	QQQQQ	FBgn0262593	FBtr0305208	79	+	14.4872	1.33e-05	0.00273	QHQQQ
1	QQQQQ	FBgn0262593	FBtr0305205	79	+	14.4872	1.33e-05	0.00273	QHQQQ
1	QQQQQ	FBgn0262593	FBtr0305209	79	+	14.4872	1.33e-05	0.00273	QHQQQ
1	QQQQQ	FBgn0262593	FBtr0305206	79	+	14.4872	1.33e-05	0.00273	QHQQQ
1	QQQQQ	FBgn0262593	FBtr0305202	79	+	14.4872	1.33e-05	0.00273	QHQQQ
1	QQQQQ	FBgn0262593	FBtr0305203	79	+	14.4872	1.33e-05	0.00273	QHQQQ
1	QQQQQ	FBgn0262593	FBtr0333899	80	+	14.4872	1.33e-05	0.00273	HQQQQ
1	QQQQQ	FBgn0262593	FBtr0305208	80	+	14.4872	1.33e-05	0.00273	HQQQQ
1	QQQQQ	FBgn0035713	FBtr0076952	80	+	14.4872	1.33e-05	0.00273	HQQQQ
1	QQQQQ	FBgn0262593	FBtr0305202	80	+	14.4872	1.33e-05	0.00273	HQQQQ
1	QQQQQ	FBgn0035713	FBtr0076950	80	+	14.4872	1.33e-05	0.00273	HQQQQ
1	QQQQQ	FBgn0260440	FBtr0085651	80	+	14.4872	1.33e-05	0.00273	QQQQH
1	QQQQQ	FBgn0262593	FBtr0305203	80	+	14.4872	1.33e-05	0.00273	HQQQQ
1	QQQQQ	FBgn0262593	FBtr0305207	80	+	14.4872	1.33e-05	0.00273	HQQQQ
1	QQQQQ	FBgn0262593	FBtr0333898	80	+	14.4872	1.33e-05	0.00273	HQQQQ
1	QQQQQ	FBgn0262593	FBtr0305209	80	+	14.4872	1.33e-05	0.00273	HQQQQ
1	QQQQQ	FBgn0262593	FBtr0305201	80	+	14.4872	1.33e-05	0.00273	HQQQQ
1	QQQQQ	FBgn0262593	FBtr0305205	80	+	14.4872	1.33e-05	0.00273	HQQQQ
1	QQQQQ	FBgn0262593	FBtr0305206	80	+	14.4872	1.33e-05	0.00273	HQQQQ
1	QQQQQ	FBgn0029893	FBtr0339492	81	+	14.4872	1.33e-05	0.00273	QQQQF
1	QQQQQ	FBgn0035713	FBtr0076950	81	+	14.4872	1.33e-05	0.00273	QQQQH
1	QQQQQ	FBgn0029893	FBtr0339491	81	+	14.4872	1.33e-05	0.00273	QQQQF
1	QQQQQ	FBgn0029893	FBtr0300772	81	+	14.4872	1.33e-05	0.00273	QQQQF
1	QQQQQ	FBgn0260440	FBtr0085651	81	+	14.4872	1.33e-05	0.00273	QQQHQ
1	QQQQQ	FBgn0029893	FBtr0339493	81	+	14.4872	1.33e-05	0.00273	QQQQF
1	QQQQQ	FBgn0029893	FBtr0070988	81	+	14.4872	1.33e-05	0.00273	QQQQF
1	QQQQQ	FBgn0035713	FBtr0076952	81	+	14.4872	1.33e-05	0.00273	QQQQH
1	QQQQQ	FBgn0262593	FBtr0305205	82	+	14.4872	1.33e-05	0.00273	QQQQD
1	QQQQQ	FBgn0029893	FBtr0339492	82	+	14.4872	1.33e-05	0.00273	QQQFQ
1	QQQQQ	FBgn0029893	FBtr0070988	82	+	14.4872	1.33e-05	0.00273	QQQFQ
1	QQQQQ	FBgn0003053	FBtr0070680	82	+	14.4872	1.33e-05	0.00273	HQQQQ
1	QQQQQ	FBgn0262593	FBtr0333898	82	+	14.4872	1.33e-05	0.00273	QQQQD
1	QQQQQ	FBgn0035713	FBtr0076950	82	+	14.4872	1.33e-05	0.00273	QQQHQ
1	QQQQQ	FBgn0262593	FBtr0305208	82	+	14.4872	1.33e-05	0.00273	QQQQD
1	QQQQQ	FBgn0035713	FBtr0076952	82	+	14.4872	1.33e-05	0.00273	QQQHQ
1	QQQQQ	FBgn0029893	FBtr0339493	82	+	14.4872	1.33e-05	0.00273	QQQFQ
1	QQQQQ	FBgn0262593	FBtr0333899	82	+	14.4872	1.33e-05	0.00273	QQQQD
1	QQQQQ	FBgn0262593	FBtr0305209	82	+	14.4872	1.33e-05	0.00273	QQQQD
1	QQQQQ	FBgn0003053	FBtr0100265	82	+	14.4872	1.33e-05	0.00273	HQQQQ
1	QQQQQ	FBgn0260440	FBtr0085651	82	+	14.4872	1.33e-05	0.00273	QQHQQ
1	QQQQQ	FBgn0262593	FBtr0305203	82	+	14.4872	1.33e-05	0.00273	QQQQD
1	QQQQQ	FBgn0262593	FBtr0305207	82	+	14.4872	1.33e-05	0.00273	QQQQD
1	QQQQQ	FBgn0262593	FBtr0305201	82	+	14.4872	1.33e-05	0.00273	QQQQD
1	QQQQQ	FBgn0029893	FBtr0339491	82	+	14.4872	1.33e-05	0.00273	QQQFQ
1	QQQQQ	FBgn0262593	FBtr0305202	82	+	14.4872	1.33e-05	0.00273	QQQQD
1	QQQQQ	FBgn0029893	FBtr0300772	82	+	14.4872	1.33e-05	0.00273	QQQFQ
1	QQQQQ	FBgn0262593	FBtr0305206	82	+	14.4872	1.33e-05	0.00273	QQQQD
1	QQQQQ	FBgn0260440	FBtr0085651	83	+	14.4872	1.33e-05	0.00273	QHQQQ
1	QQQQQ	FBgn0029893	FBtr0070988	83	+	14.4872	1.33e-05	0.00273	QQFQQ
1	QQQQQ	FBgn0035713	FBtr0076950	83	+	14.4872	1.33e-05	0.00273	QQHQQ
1	QQQQQ	FBgn0029893	FBtr0339493	83	+	14.4872	1.33e-05	0.00273	QQFQQ
1	QQQQQ	FBgn0029893	FBtr0339491	83	+	14.4872	1.33e-05	0.00273	QQFQQ
1	QQQQQ	FBgn0003053	FBtr0070680	83	+	14.4872	1.33e-05	0.00273	QQQQH
1	QQQQQ	FBgn0035713	FBtr0076952	83	+	14.4872	1.33e-05	0.00273	QQHQQ
1	QQQQQ	FBgn0003053	FBtr0100265	83	+	14.4872	1.33e-05	0.00273	QQQQH
1	QQQQQ	FBgn0029893	FBtr0339492	83	+	14.4872	1.33e-05	0.00273	QQFQQ
1	QQQQQ	FBgn0029893	FBtr0300772	83	+	14.4872	1.33e-05	0.00273	QQFQQ
1	QQQQQ	FBgn0029893	FBtr0339492	84	+	14.4872	1.33e-05	0.00273	QFQQQ
1	QQQQQ	FBgn0029893	FBtr0339493	84	+	14.4872	1.33e-05	0.00273	QFQQQ
1	QQQQQ	FBgn0029893	FBtr0070988	84	+	14.4872	1.33e-05	0.00273	QFQQQ
1	QQQQQ	FBgn0029893	FBtr0339491	84	+	14.4872	1.33e-05	0.00273	QFQQQ
1	QQQQQ	FBgn0035713	FBtr0076950	84	+	14.4872	1.33e-05	0.00273	QHQQQ
1	QQQQQ	FBgn0035713	FBtr0076952	84	+	14.4872	1.33e-05	0.00273	QHQQQ
1	QQQQQ	FBgn0029893	FBtr0300772	84	+	14.4872	1.33e-05	0.00273	QFQQQ
1	QQQQQ	FBgn0035713	FBtr0076950	85	+	14.4872	1.33e-05	0.00273	HQQQQ
1	QQQQQ	FBgn0035713	FBtr0076952	85	+	14.4872	1.33e-05	0.00273	HQQQQ
1	QQQQQ	FBgn0052677	FBtr0071493	87	+	14.4872	1.33e-05	0.00273	QQHQQ
1	QQQQQ	FBgn0052677	FBtr0343042	87	+	14.4872	1.33e-05	0.00273	QQHQQ
1	QQQQQ	FBgn0010431	FBtr0076613	87	+	14.4872	1.33e-05	0.00273	KQQQQ
1	QQQQQ	FBgn0052677	FBtr0343041	87	+	14.4872	1.33e-05	0.00273	QQHQQ
1	QQQQQ	FBgn0052677	FBtr0343041	88	+	14.4872	1.33e-05	0.00273	QHQQQ
1	QQQQQ	FBgn0036522	FBtr0075570	88	+	14.4872	1.33e-05	0.00273	QQLQQ
1	QQQQQ	FBgn0052677	FBtr0071493	88	+	14.4872	1.33e-05	0.00273	QHQQQ
1	QQQQQ	FBgn0052677	FBtr0343042	88	+	14.4872	1.33e-05	0.00273	QHQQQ
1	QQQQQ	FBgn0052677	FBtr0343042	89	+	14.4872	1.33e-05	0.00273	HQQQQ
1	QQQQQ	FBgn0052677	FBtr0071493	89	+	14.4872	1.33e-05	0.00273	HQQQQ
1	QQQQQ	FBgn0052677	FBtr0343041	89	+	14.4872	1.33e-05	0.00273	HQQQQ
1	QQQQQ	FBgn0010431	FBtr0076613	90	+	14.4872	1.33e-05	0.00273	QQQQH
1	QQQQQ	FBgn0029893	FBtr0339492	91	+	14.4872	1.33e-05	0.00273	HQQQQ
1	QQQQQ	FBgn0029893	FBtr0339491	91	+	14.4872	1.33e-05	0.00273	HQQQQ
1	QQQQQ	FBgn0036522	FBtr0075570	91	+	14.4872	1.33e-05	0.00273	QQKQQ
1	QQQQQ	FBgn0029893	FBtr0070988	91	+	14.4872	1.33e-05	0.00273	HQQQQ
1	QQQQQ	FBgn0010431	FBtr0076613	91	+	14.4872	1.33e-05	0.00273	QQQHQ
1	QQQQQ	FBgn0029893	FBtr0339493	91	+	14.4872	1.33e-05	0.00273	HQQQQ
1	QQQQQ	FBgn0029893	FBtr0300772	91	+	14.4872	1.33e-05	0.00273	HQQQQ
1	QQQQQ	FBgn0029893	FBtr0339492	92	+	14.4872	1.33e-05	0.00273	QQQQD
1	QQQQQ	FBgn0029893	FBtr0070988	92	+	14.4872	1.33e-05	0.00273	QQQQD
1	QQQQQ	FBgn0029893	FBtr0339491	92	+	14.4872	1.33e-05	0.00273	QQQQD
1	QQQQQ	FBgn0029893	FBtr0339493	92	+	14.4872	1.33e-05	0.00273	QQQQD
1	QQQQQ	FBgn0029893	FBtr0300772	92	+	14.4872	1.33e-05	0.00273	QQQQD
1	QQQQQ	FBgn0029893	FBtr0070988	93	+	14.4872	1.33e-05	0.00273	QQQDQ
1	QQQQQ	FBgn0029893	FBtr0339491	93	+	14.4872	1.33e-05	0.00273	QQQDQ
1	QQQQQ	FBgn0029893	FBtr0339492	93	+	14.4872	1.33e-05	0.00273	QQQDQ
1	QQQQQ	FBgn0029893	FBtr0300772	93	+	14.4872	1.33e-05	0.00273	QQQDQ
1	QQQQQ	FBgn0029893	FBtr0339493	93	+	14.4872	1.33e-05	0.00273	QQQDQ
1	QQQQQ	FBgn0260440	FBtr0085651	94	+	14.4872	1.33e-05	0.00273	AQQQQ
1	QQQQQ	FBgn0052677	FBtr0343041	95	+	14.4872	1.33e-05	0.00273	QQQQP
1	QQQQQ	FBgn0052677	FBtr0071493	95	+	14.4872	1.33e-05	0.00273	QQQQP
1	QQQQQ	FBgn0260440	FBtr0085651	95	+	14.4872	1.33e-05	0.00273	QQQQH
1	QQQQQ	FBgn0052677	FBtr0343042	95	+	14.4872	1.33e-05	0.00273	QQQQP
1	QQQQQ	FBgn0260440	FBtr0085651	96	+	14.4872	1.33e-05	0.00273	QQQHQ
1	QQQQQ	FBgn0035713	FBtr0076952	98	+	14.4872	1.33e-05	0.00273	QQQQP
1	QQQQQ	FBgn0035713	FBtr0076950	98	+	14.4872	1.33e-05	0.00273	QQQQP
1	QQQQQ	FBgn0029893	FBtr0339491	99	+	14.4872	1.33e-05	0.00273	QFQQQ
1	QQQQQ	FBgn0029893	FBtr0339492	99	+	14.4872	1.33e-05	0.00273	QFQQQ
1	QQQQQ	FBgn0029893	FBtr0070988	99	+	14.4872	1.33e-05	0.00273	QFQQQ
1	QQQQQ	FBgn0035713	FBtr0076952	99	+	14.4872	1.33e-05	0.00273	QQQPQ
1	QQQQQ	FBgn0029893	FBtr0339493	99	+	14.4872	1.33e-05	0.00273	QFQQQ
1	QQQQQ	FBgn0035713	FBtr0076950	99	+	14.4872	1.33e-05	0.00273	QQQPQ
1	QQQQQ	FBgn0029893	FBtr0300772	99	+	14.4872	1.33e-05	0.00273	QFQQQ
1	QQQQQ	FBgn0260780	FBtr0342742	100	+	14.4872	1.33e-05	0.00273	GQQQQ
1	QQQQQ	FBgn0035713	FBtr0076950	100	+	14.4872	1.33e-05	0.00273	QQPQQ
1	QQQQQ	FBgn0035713	FBtr0076952	100	+	14.4872	1.33e-05	0.00273	QQPQQ
1	QQQQQ	FBgn0260780	FBtr0073573	100	+	14.4872	1.33e-05	0.00273	GQQQQ
1	QQQQQ	FBgn0260780	FBtr0342743	100	+	14.4872	1.33e-05	0.00273	GQQQQ
1	QQQQQ	FBgn0260780	FBtr0073573	101	+	14.4872	1.33e-05	0.00273	QQQQP
1	QQQQQ	FBgn0260780	FBtr0342742	101	+	14.4872	1.33e-05	0.00273	QQQQP
1	QQQQQ	FBgn0260780	FBtr0342743	101	+	14.4872	1.33e-05	0.00273	QQQQP
1	QQQQQ	FBgn0035713	FBtr0076952	101	+	14.4872	1.33e-05	0.00273	QPQQQ
1	QQQQQ	FBgn0035713	FBtr0076950	101	+	14.4872	1.33e-05	0.00273	QPQQQ
1	QQQQQ	FBgn0035713	FBtr0076952	103	+	14.4872	1.33e-05	0.00273	QQQHQ
1	QQQQQ	FBgn0035713	FBtr0076950	103	+	14.4872	1.33e-05	0.00273	QQQHQ
1	QQQQQ	FBgn0035713	FBtr0076950	104	+	14.4872	1.33e-05	0.00273	QQHQQ
1	QQQQQ	FBgn0035713	FBtr0076952	104	+	14.4872	1.33e-05	0.00273	QQHQQ
1	QQQQQ	FBgn0035713	FBtr0076952	105	+	14.4872	1.33e-05	0.00273	QHQQQ
1	QQQQQ	FBgn0035713	FBtr0076950	105	+	14.4872	1.33e-05	0.00273	QHQQQ
1	QQQQQ	FBgn0035713	FBtr0076952	106	+	14.4872	1.33e-05	0.00273	HQQQQ
1	QQQQQ	FBgn0035713	FBtr0076950	106	+	14.4872	1.33e-05	0.00273	HQQQQ
1	QQQQQ	FBgn0035713	FBtr0076952	109	+	14.4872	1.33e-05	0.00273	QQQQV
1	QQQQQ	FBgn0035713	FBtr0076950	109	+	14.4872	1.33e-05	0.00273	QQQQV
1	QQQQQ	FBgn0029893	FBtr0339493	113	+	14.4872	1.33e-05	0.00273	QQQLQ
1	QQQQQ	FBgn0029893	FBtr0339491	113	+	14.4872	1.33e-05	0.00273	QQQLQ
1	QQQQQ	FBgn0052425	FBtr0113436	113	+	14.4872	1.33e-05	0.00273	QQLQQ
1	QQQQQ	FBgn0029893	FBtr0300772	113	+	14.4872	1.33e-05	0.00273	QQQLQ
1	QQQQQ	FBgn0029893	FBtr0339492	113	+	14.4872	1.33e-05	0.00273	QQQLQ
1	QQQQQ	FBgn0029893	FBtr0070988	113	+	14.4872	1.33e-05	0.00273	QQQLQ
1	QQQQQ	FBgn0029893	FBtr0300772	114	+	14.4872	1.33e-05	0.00273	QQLQQ
1	QQQQQ	FBgn0029893	FBtr0339491	114	+	14.4872	1.33e-05	0.00273	QQLQQ
1	QQQQQ	FBgn0029893	FBtr0070988	114	+	14.4872	1.33e-05	0.00273	QQLQQ
1	QQQQQ	FBgn0029893	FBtr0339493	114	+	14.4872	1.33e-05	0.00273	QQLQQ
1	QQQQQ	FBgn0029893	FBtr0339492	114	+	14.4872	1.33e-05	0.00273	QQLQQ
1	QQQQQ	FBgn0029893	FBtr0070988	115	+	14.4872	1.33e-05	0.00273	QLQQQ
1	QQQQQ	FBgn0029893	FBtr0300772	115	+	14.4872	1.33e-05	0.00273	QLQQQ
1	QQQQQ	FBgn0029893	FBtr0339491	115	+	14.4872	1.33e-05	0.00273	QLQQQ
1	QQQQQ	FBgn0029893	FBtr0339492	115	+	14.4872	1.33e-05	0.00273	QLQQQ
1	QQQQQ	FBgn0029893	FBtr0339493	115	+	14.4872	1.33e-05	0.00273	QLQQQ
1	QQQQQ	FBgn0011760	FBtr0474174	115	+	14.4872	1.33e-05	0.00273	RQQQQ
1	QQQQQ	FBgn0029893	FBtr0339492	116	+	14.4872	1.33e-05	0.00273	LQQQQ
1	QQQQQ	FBgn0029893	FBtr0339493	116	+	14.4872	1.33e-05	0.00273	LQQQQ
1	QQQQQ	FBgn0029893	FBtr0070988	116	+	14.4872	1.33e-05	0.00273	LQQQQ
1	QQQQQ	FBgn0029893	FBtr0339491	116	+	14.4872	1.33e-05	0.00273	LQQQQ
1	QQQQQ	FBgn0029893	FBtr0300772	116	+	14.4872	1.33e-05	0.00273	LQQQQ
1	QQQQQ	FBgn0029893	FBtr0300772	117	+	14.4872	1.33e-05	0.00273	QQQQS
1	QQQQQ	FBgn0029893	FBtr0339491	117	+	14.4872	1.33e-05	0.00273	QQQQS
1	QQQQQ	FBgn0029893	FBtr0339493	117	+	14.4872	1.33e-05	0.00273	QQQQS
1	QQQQQ	FBgn0029893	FBtr0070988	117	+	14.4872	1.33e-05	0.00273	QQQQS
1	QQQQQ	FBgn0029893	FBtr0339492	117	+	14.4872	1.33e-05	0.00273	QQQQS
1	QQQQQ	FBgn0011760	FBtr0474174	118	+	14.4872	1.33e-05	0.00273	QQQQG
1	QQQQQ	FBgn0029893	FBtr0339491	118	+	14.4872	1.33e-05	0.00273	QQQSQ
1	QQQQQ	FBgn0029893	FBtr0300772	118	+	14.4872	1.33e-05	0.00273	QQQSQ
1	QQQQQ	FBgn0029893	FBtr0339492	118	+	14.4872	1.33e-05	0.00273	QQQSQ
1	QQQQQ	FBgn0029893	FBtr0339493	118	+	14.4872	1.33e-05	0.00273	QQQSQ
1	QQQQQ	FBgn0029893	FBtr0070988	118	+	14.4872	1.33e-05	0.00273	QQQSQ
1	QQQQQ	FBgn0261931	FBtr0303708	119	+	14.4872	1.33e-05	0.00273	EQQQQ
1	QQQQQ	FBgn0000008	FBtr0100521	119	+	14.4872	1.33e-05	0.00273	LQQQQ
1	QQQQQ	FBgn0029893	FBtr0339493	119	+	14.4872	1.33e-05	0.00273	QQSQQ
1	QQQQQ	FBgn0000008	FBtr0342981	119	+	14.4872	1.33e-05	0.00273	LQQQQ
1	QQQQQ	FBgn0000008	FBtr0071764	119	+	14.4872	1.33e-05	0.00273	LQQQQ
1	QQQQQ	FBgn0000008	FBtr0071763	119	+	14.4872	1.33e-05	0.00273	LQQQQ
1	QQQQQ	FBgn0029893	FBtr0339492	119	+	14.4872	1.33e-05	0.00273	QQSQQ
1	QQQQQ	FBgn0011760	FBtr0474174	119	+	14.4872	1.33e-05	0.00273	QQQGQ
1	QQQQQ	FBgn0029893	FBtr0339491	119	+	14.4872	1.33e-05	0.00273	QQSQQ
1	QQQQQ	FBgn0261931	FBtr0303710	119	+	14.4872	1.33e-05	0.00273	EQQQQ
1	QQQQQ	FBgn0029893	FBtr0070988	119	+	14.4872	1.33e-05	0.00273	QQSQQ
1	QQQQQ	FBgn0029893	FBtr0300772	119	+	14.4872	1.33e-05	0.00273	QQSQQ
1	QQQQQ	FBgn0261931	FBtr0303710	120	+	14.4872	1.33e-05	0.00273	QQQQL
1	QQQQQ	FBgn0261931	FBtr0303708	120	+	14.4872	1.33e-05	0.00273	QQQQL
1	QQQQQ	FBgn0011760	FBtr0474174	120	+	14.4872	1.33e-05	0.00273	QQGQQ
1	QQQQQ	FBgn0000114	FBtr0080344	121	+	14.4872	1.33e-05	0.00273	NQQQQ
1	QQQQQ	FBgn0000114	FBtr0331645	121	+	14.4872	1.33e-05	0.00273	NQQQQ
1	QQQQQ	FBgn0000008	FBtr0071764	122	+	14.4872	1.33e-05	0.00273	QQQQH
1	QQQQQ	FBgn0000008	FBtr0071763	122	+	14.4872	1.33e-05	0.00273	QQQQH
1	QQQQQ	FBgn0000008	FBtr0100521	122	+	14.4872	1.33e-05	0.00273	QQQQH
1	QQQQQ	FBgn0000008	FBtr0342981	122	+	14.4872	1.33e-05	0.00273	QQQQH
1	QQQQQ	FBgn0000114	FBtr0080344	123	+	14.4872	1.33e-05	0.00273	QQQQL
1	QQQQQ	FBgn0000114	FBtr0331645	123	+	14.4872	1.33e-05	0.00273	QQQQL
1	QQQQQ	FBgn0035713	FBtr0076950	123	+	14.4872	1.33e-05	0.00273	QQVQQ
1	QQQQQ	FBgn0035713	FBtr0076952	123	+	14.4872	1.33e-05	0.00273	QQVQQ
1	QQQQQ	FBgn0003979	FBtr0079239	127	+	14.4872	1.33e-05	0.00273	QHQQQ
1	QQQQQ	FBgn0003979	FBtr0333232	127	+	14.4872	1.33e-05	0.00273	QHQQQ
1	QQQQQ	FBgn0000008	FBtr0071764	128	+	14.4872	1.33e-05	0.00273	QHQQQ
1	QQQQQ	FBgn0000008	FBtr0100521	128	+	14.4872	1.33e-05	0.00273	QHQQQ
1	QQQQQ	FBgn0052677	FBtr0071493	128	+	14.4872	1.33e-05	0.00273	KQQQQ
1	QQQQQ	FBgn0052677	FBtr0343041	128	+	14.4872	1.33e-05	0.00273	KQQQQ
1	QQQQQ	FBgn0052677	FBtr0343042	128	+	14.4872	1.33e-05	0.00273	KQQQQ
1	QQQQQ	FBgn0000008	FBtr0342981	128	+	14.4872	1.33e-05	0.00273	QHQQQ
1	QQQQQ	FBgn0000008	FBtr0071763	128	+	14.4872	1.33e-05	0.00273	QHQQQ
1	QQQQQ	FBgn0000008	FBtr0071764	129	+	14.4872	1.33e-05	0.00273	HQQQQ
1	QQQQQ	FBgn0000008	FBtr0100521	129	+	14.4872	1.33e-05	0.00273	HQQQQ
1	QQQQQ	FBgn0000008	FBtr0071763	129	+	14.4872	1.33e-05	0.00273	HQQQQ
1	QQQQQ	FBgn0000008	FBtr0342981	129	+	14.4872	1.33e-05	0.00273	HQQQQ
1	QQQQQ	FBgn0035713	FBtr0076952	130	+	14.4872	1.33e-05	0.00273	YQQQQ
1	QQQQQ	FBgn0035713	FBtr0076950	130	+	14.4872	1.33e-05	0.00273	YQQQQ
1	QQQQQ	FBgn0000008	FBtr0071763	131	+	14.4872	1.33e-05	0.00273	QQQQP
1	QQQQQ	FBgn0000008	FBtr0100521	131	+	14.4872	1.33e-05	0.00273	QQQQP
1	QQQQQ	FBgn0000008	FBtr0071764	131	+	14.4872	1.33e-05	0.00273	QQQQP
1	QQQQQ	FBgn0000008	FBtr0342981	131	+	14.4872	1.33e-05	0.00273	QQQQP
1	QQQQQ	FBgn0035713	FBtr0076950	132	+	14.4872	1.33e-05	0.00273	QQQQE
1	QQQQQ	FBgn0035713	FBtr0076952	132	+	14.4872	1.33e-05	0.00273	QQQQE
1	QQQQQ	FBgn0260780	FBtr0342743	133	+	14.4872	1.33e-05	0.00273	LQQQQ
1	QQQQQ	FBgn0260780	FBtr0342742	133	+	14.4872	1.33e-05	0.00273	LQQQQ
1	QQQQQ	FBgn0260780	FBtr0073573	133	+	14.4872	1.33e-05	0.00273	LQQQQ
1	QQQQQ	FBgn0260780	FBtr0342742	135	+	14.4872	1.33e-05	0.00273	QQQQP
1	QQQQQ	FBgn0260780	FBtr0073573	135	+	14.4872	1.33e-05	0.00273	QQQQP
1	QQQQQ	FBgn0260780	FBtr0342743	135	+	14.4872	1.33e-05	0.00273	QQQQP
1	QQQQQ	FBgn0035713	FBtr0076950	137	+	14.4872	1.33e-05	0.00273	PQQQQ
1	QQQQQ	FBgn0035713	FBtr0076952	137	+	14.4872	1.33e-05	0.00273	PQQQQ
1	QQQQQ	FBgn0011760	FBtr0474174	137	+	14.4872	1.33e-05	0.00273	QKQQQ
1	QQQQQ	FBgn0011760	FBtr0474174	139	+	14.4872	1.33e-05	0.00273	QQQPQ
1	QQQQQ	FBgn0035713	FBtr0076952	140	+	14.4872	1.33e-05	0.00273	QQQQL
1	QQQQQ	FBgn0035713	FBtr0076950	140	+	14.4872	1.33e-05	0.00273	QQQQL
1	QQQQQ	FBgn0011760	FBtr0474174	140	+	14.4872	1.33e-05	0.00273	QQPQQ
1	QQQQQ	FBgn0002781	FBtr0084070	142	+	14.4872	1.33e-05	0.00273	VQQQQ
1	QQQQQ	FBgn0002781	FBtr0084077	142	+	14.4872	1.33e-05	0.00273	VQQQQ
1	QQQQQ	FBgn0002781	FBtr0084084	142	+	14.4872	1.33e-05	0.00273	VQQQQ
1	QQQQQ	FBgn0002781	FBtr0084060	142	+	14.4872	1.33e-05	0.00273	VQQQQ
1	QQQQQ	FBgn0002781	FBtr0307759	142	+	14.4872	1.33e-05	0.00273	VQQQQ
1	QQQQQ	FBgn0002781	FBtr0084085	142	+	14.4872	1.33e-05	0.00273	VQQQQ
1	QQQQQ	FBgn0002781	FBtr0084071	142	+	14.4872	1.33e-05	0.00273	VQQQQ
1	QQQQQ	FBgn0002781	FBtr0084068	142	+	14.4872	1.33e-05	0.00273	VQQQQ
1	QQQQQ	FBgn0002781	FBtr0084061	142	+	14.4872	1.33e-05	0.00273	VQQQQ
1	QQQQQ	FBgn0002781	FBtr0084074	142	+	14.4872	1.33e-05	0.00273	VQQQQ
1	QQQQQ	FBgn0002781	FBtr0084081	142	+	14.4872	1.33e-05	0.00273	VQQQQ
1	QQQQQ	FBgn0002781	FBtr0114361	142	+	14.4872	1.33e-05	0.00273	VQQQQ
1	QQQQQ	FBgn0002781	FBtr0084082	142	+	14.4872	1.33e-05	0.00273	VQQQQ
1	QQQQQ	FBgn0002781	FBtr0114360	142	+	14.4872	1.33e-05	0.00273	VQQQQ
1	QQQQQ	FBgn0002781	FBtr0084080	142	+	14.4872	1.33e-05	0.00273	VQQQQ
1	QQQQQ	FBgn0002781	FBtr0084083	142	+	14.4872	1.33e-05	0.00273	VQQQQ
1	QQQQQ	FBgn0002781	FBtr0084079	142	+	14.4872	1.33e-05	0.00273	VQQQQ
1	QQQQQ	FBgn0002781	FBtr0084073	142	+	14.4872	1.33e-05	0.00273	VQQQQ
1	QQQQQ	FBgn0002781	FBtr0084067	142	+	14.4872	1.33e-05	0.00273	VQQQQ
1	QQQQQ	FBgn0002781	FBtr0084063	142	+	14.4872	1.33e-05	0.00273	VQQQQ
1	QQQQQ	FBgn0002781	FBtr0307760	142	+	14.4872	1.33e-05	0.00273	VQQQQ
1	QQQQQ	FBgn0002781	FBtr0343765	142	+	14.4872	1.33e-05	0.00273	VQQQQ
1	QQQQQ	FBgn0002781	FBtr0084066	142	+	14.4872	1.33e-05	0.00273	VQQQQ
1	QQQQQ	FBgn0002781	FBtr0114359	142	+	14.4872	1.33e-05	0.00273	VQQQQ
1	QQQQQ	FBgn0002781	FBtr0084065	142	+	14.4872	1.33e-05	0.00273	VQQQQ
1	QQQQQ	FBgn0002781	FBtr0084062	142	+	14.4872	1.33e-05	0.00273	VQQQQ
1	QQQQQ	FBgn0002781	FBtr0084078	142	+	14.4872	1.33e-05	0.00273	VQQQQ
1	QQQQQ	FBgn0002781	FBtr0084064	142	+	14.4872	1.33e-05	0.00273	VQQQQ
1	QQQQQ	FBgn0002781	FBtr0084072	142	+	14.4872	1.33e-05	0.00273	VQQQQ
1	QQQQQ	FBgn0002781	FBtr0084069	142	+	14.4872	1.33e-05	0.00273	VQQQQ
1	QQQQQ	FBgn0002781	FBtr0084075	142	+	14.4872	1.33e-05	0.00273	VQQQQ
1	QQQQQ	FBgn0002781	FBtr0084070	143	+	14.4872	1.33e-05	0.00273	QQQQI
1	QQQQQ	FBgn0002781	FBtr0084080	143	+	14.4872	1.33e-05	0.00273	QQQQI
1	QQQQQ	FBgn0002781	FBtr0084065	143	+	14.4872	1.33e-05	0.00273	QQQQI
1	QQQQQ	FBgn0002781	FBtr0084077	143	+	14.4872	1.33e-05	0.00273	QQQQI
1	QQQQQ	FBgn0002781	FBtr0084060	143	+	14.4872	1.33e-05	0.00273	QQQQI
1	QQQQQ	FBgn0002781	FBtr0084064	143	+	14.4872	1.33e-05	0.00273	QQQQI
1	QQQQQ	FBgn0002781	FBtr0084079	143	+	14.4872	1.33e-05	0.00273	QQQQI
1	QQQQQ	FBgn0002781	FBtr0084072	143	+	14.4872	1.33e-05	0.00273	QQQQI
1	QQQQQ	FBgn0002781	FBtr0084082	143	+	14.4872	1.33e-05	0.00273	QQQQI
1	QQQQQ	FBgn0002781	FBtr0084067	143	+	14.4872	1.33e-05	0.00273	QQQQI
1	QQQQQ	FBgn0002781	FBtr0084084	143	+	14.4872	1.33e-05	0.00273	QQQQI
1	QQQQQ	FBgn0002781	FBtr0084068	143	+	14.4872	1.33e-05	0.00273	QQQQI
1	QQQQQ	FBgn0002781	FBtr0084078	143	+	14.4872	1.33e-05	0.00273	QQQQI
1	QQQQQ	FBgn0002781	FBtr0084071	143	+	14.4872	1.33e-05	0.00273	QQQQI
1	QQQQQ	FBgn0002781	FBtr0084066	143	+	14.4872	1.33e-05	0.00273	QQQQI
1	QQQQQ	FBgn0002781	FBtr0084081	143	+	14.4872	1.33e-05	0.00273	QQQQI
1	QQQQQ	FBgn0002781	FBtr0084074	143	+	14.4872	1.33e-05	0.00273	QQQQI
1	QQQQQ	FBgn0002781	FBtr0343765	143	+	14.4872	1.33e-05	0.00273	QQQQI
1	QQQQQ	FBgn0002781	FBtr0084062	143	+	14.4872	1.33e-05	0.00273	QQQQI
1	QQQQQ	FBgn0002781	FBtr0114360	143	+	14.4872	1.33e-05	0.00273	QQQQI
1	QQQQQ	FBgn0002781	FBtr0114359	143	+	14.4872	1.33e-05	0.00273	QQQQI
1	QQQQQ	FBgn0002781	FBtr0084061	143	+	14.4872	1.33e-05	0.00273	QQQQI
1	QQQQQ	FBgn0002781	FBtr0114361	143	+	14.4872	1.33e-05	0.00273	QQQQI
1	QQQQQ	FBgn0002781	FBtr0307759	143	+	14.4872	1.33e-05	0.00273	QQQQI
1	QQQQQ	FBgn0002781	FBtr0084083	143	+	14.4872	1.33e-05	0.00273	QQQQI
1	QQQQQ	FBgn0002781	FBtr0084075	143	+	14.4872	1.33e-05	0.00273	QQQQI
1	QQQQQ	FBgn0002781	FBtr0084069	143	+	14.4872	1.33e-05	0.00273	QQQQI
1	QQQQQ	FBgn0002781	FBtr0084085	143	+	14.4872	1.33e-05	0.00273	QQQQI
1	QQQQQ	FBgn0011760	FBtr0474174	143	+	14.4872	1.33e-05	0.00273	QQSQQ
1	QQQQQ	FBgn0002781	FBtr0084063	143	+	14.4872	1.33e-05	0.00273	QQQQI
1	QQQQQ	FBgn0002781	FBtr0307760	143	+	14.4872	1.33e-05	0.00273	QQQQI
1	QQQQQ	FBgn0002781	FBtr0084073	143	+	14.4872	1.33e-05	0.00273	QQQQI
1	QQQQQ	FBgn0260780	FBtr0073573	144	+	14.4872	1.33e-05	0.00273	QRQQQ
1	QQQQQ	FBgn0052677	FBtr0343041	144	+	14.4872	1.33e-05	0.00273	QQQQL
1	QQQQQ	FBgn0260780	FBtr0342742	144	+	14.4872	1.33e-05	0.00273	QRQQQ
1	QQQQQ	FBgn0260780	FBtr0342743	144	+	14.4872	1.33e-05	0.00273	QRQQQ
1	QQQQQ	FBgn0052677	FBtr0343042	144	+	14.4872	1.33e-05	0.00273	QQQQL
1	QQQQQ	FBgn0052677	FBtr0071493	144	+	14.4872	1.33e-05	0.00273	QQQQL
1	QQQQQ	FBgn0260780	FBtr0342743	145	+	14.4872	1.33e-05	0.00273	RQQQQ
1	QQQQQ	FBgn0260780	FBtr0073573	145	+	14.4872	1.33e-05	0.00273	RQQQQ
1	QQQQQ	FBgn0052677	FBtr0343042	145	+	14.4872	1.33e-05	0.00273	QQQLQ
1	QQQQQ	FBgn0260780	FBtr0342742	145	+	14.4872	1.33e-05	0.00273	RQQQQ
1	QQQQQ	FBgn0052677	FBtr0343041	145	+	14.4872	1.33e-05	0.00273	QQQLQ
1	QQQQQ	FBgn0052677	FBtr0071493	145	+	14.4872	1.33e-05	0.00273	QQQLQ
1	QQQQQ	FBgn0260780	FBtr0342742	146	+	14.4872	1.33e-05	0.00273	QQQQH
1	QQQQQ	FBgn0260780	FBtr0073573	146	+	14.4872	1.33e-05	0.00273	QQQQH
1	QQQQQ	FBgn0260780	FBtr0342743	146	+	14.4872	1.33e-05	0.00273	QQQQH
1	QQQQQ	FBgn0260780	FBtr0342742	147	+	14.4872	1.33e-05	0.00273	QQQHQ
1	QQQQQ	FBgn0260780	FBtr0073573	147	+	14.4872	1.33e-05	0.00273	QQQHQ
1	QQQQQ	FBgn0035713	FBtr0076950	147	+	14.4872	1.33e-05	0.00273	EQQQQ
1	QQQQQ	FBgn0260780	FBtr0342743	147	+	14.4872	1.33e-05	0.00273	QQQHQ
1	QQQQQ	FBgn0035713	FBtr0076952	147	+	14.4872	1.33e-05	0.00273	EQQQQ
1	QQQQQ	FBgn0011760	FBtr0474174	149	+	14.4872	1.33e-05	0.00273	QSQQQ
1	QQQQQ	FBgn0011760	FBtr0474174	150	+	14.4872	1.33e-05	0.00273	SQQQQ
1	QQQQQ	FBgn0035713	FBtr0076952	152	+	14.4872	1.33e-05	0.00273	QQQQY
1	QQQQQ	FBgn0052677	FBtr0343041	152	+	14.4872	1.33e-05	0.00273	QQHQQ
1	QQQQQ	FBgn0035713	FBtr0076950	152	+	14.4872	1.33e-05	0.00273	QQQQY
1	QQQQQ	FBgn0052677	FBtr0343042	152	+	14.4872	1.33e-05	0.00273	QQHQQ
1	QQQQQ	FBgn0052677	FBtr0071493	152	+	14.4872	1.33e-05	0.00273	QQHQQ
1	QQQQQ	FBgn0011760	FBtr0474174	159	+	14.4872	1.33e-05	0.00273	QQQQL
1	QQQQQ	FBgn0011760	FBtr0474174	160	+	14.4872	1.33e-05	0.00273	QQQLQ
1	QQQQQ	FBgn0004050	FBtr0070435	161	+	14.4872	1.33e-05	0.00273	PQQQQ
1	QQQQQ	FBgn0004050	FBtr0331161	161	+	14.4872	1.33e-05	0.00273	PQQQQ
1	QQQQQ	FBgn0004050	FBtr0100380	161	+	14.4872	1.33e-05	0.00273	PQQQQ
1	QQQQQ	FBgn0004050	FBtr0100380	164	+	14.4872	1.33e-05	0.00273	QQQQH
1	QQQQQ	FBgn0004050	FBtr0331161	164	+	14.4872	1.33e-05	0.00273	QQQQH
1	QQQQQ	FBgn0004050	FBtr0070435	164	+	14.4872	1.33e-05	0.00273	QQQQH
1	QQQQQ	FBgn0000008	FBtr0342981	167	+	14.4872	1.33e-05	0.00273	RQQQQ
1	QQQQQ	FBgn0000008	FBtr0100521	167	+	14.4872	1.33e-05	0.00273	RQQQQ
1	QQQQQ	FBgn0000008	FBtr0071763	167	+	14.4872	1.33e-05	0.00273	RQQQQ
1	QQQQQ	FBgn0000008	FBtr0071764	167	+	14.4872	1.33e-05	0.00273	RQQQQ
1	QQQQQ	FBgn0000008	FBtr0071764	168	+	14.4872	1.33e-05	0.00273	QQQQP
1	QQQQQ	FBgn0000008	FBtr0100521	168	+	14.4872	1.33e-05	0.00273	QQQQP
1	QQQQQ	FBgn0000008	FBtr0071763	168	+	14.4872	1.33e-05	0.00273	QQQQP
1	QQQQQ	FBgn0000008	FBtr0342981	168	+	14.4872	1.33e-05	0.00273	QQQQP
1	QQQQQ	FBgn0000166	FBtr0081667	183	+	14.4872	1.33e-05	0.00273	FQQQQ
1	QQQQQ	FBgn0000166	FBtr0081667	184	+	14.4872	1.33e-05	0.00273	QQQQV
1	QQQQQ	FBgn0031030	FBtr0074773	188	+	14.4872	1.33e-05	0.00273	QQLQQ
1	QQQQQ	FBgn0000166	FBtr0081666	188	+	14.4872	1.33e-05	0.00273	FQQQQ
1	QQQQQ	FBgn0031696	FBtr0342934	189	+	14.4872	1.33e-05	0.00273	QRQQQ
1	QQQQQ	FBgn0031696	FBtr0079069	189	+	14.4872	1.33e-05	0.00273	QRQQQ
1	QQQQQ	FBgn0000166	FBtr0081666	189	+	14.4872	1.33e-05	0.00273	QQQQV
1	QQQQQ	FBgn0031696	FBtr0346455	189	+	14.4872	1.33e-05	0.00273	QRQQQ
1	QQQQQ	FBgn0031696	FBtr0079069	190	+	14.4872	1.33e-05	0.00273	RQQQQ
1	QQQQQ	FBgn0031696	FBtr0342934	190	+	14.4872	1.33e-05	0.00273	RQQQQ
1	QQQQQ	FBgn0031696	FBtr0346455	190	+	14.4872	1.33e-05	0.00273	RQQQQ
1	QQQQQ	FBgn0011760	FBtr0474174	194	+	14.4872	1.33e-05	0.00273	KQQQQ
1	QQQQQ	FBgn0002781	FBtr0084074	195	+	14.4872	1.33e-05	0.00273	VQQQQ
1	QQQQQ	FBgn0002781	FBtr0084071	195	+	14.4872	1.33e-05	0.00273	VQQQQ
1	QQQQQ	FBgn0002781	FBtr0084084	195	+	14.4872	1.33e-05	0.00273	VQQQQ
1	QQQQQ	FBgn0002781	FBtr0084079	195	+	14.4872	1.33e-05	0.00273	VQQQQ
1	QQQQQ	FBgn0002781	FBtr0084077	195	+	14.4872	1.33e-05	0.00273	VQQQQ
1	QQQQQ	FBgn0002781	FBtr0084064	195	+	14.4872	1.33e-05	0.00273	VQQQQ
1	QQQQQ	FBgn0002781	FBtr0084080	195	+	14.4872	1.33e-05	0.00273	VQQQQ
1	QQQQQ	FBgn0011760	FBtr0474174	195	+	14.4872	1.33e-05	0.00273	QQQQK
1	QQQQQ	FBgn0002781	FBtr0084075	195	+	14.4872	1.33e-05	0.00273	VQQQQ
1	QQQQQ	FBgn0002781	FBtr0084061	195	+	14.4872	1.33e-05	0.00273	VQQQQ
1	QQQQQ	FBgn0002781	FBtr0084083	195	+	14.4872	1.33e-05	0.00273	VQQQQ
1	QQQQQ	FBgn0002781	FBtr0307759	195	+	14.4872	1.33e-05	0.00273	VQQQQ
1	QQQQQ	FBgn0002781	FBtr0114359	195	+	14.4872	1.33e-05	0.00273	VQQQQ
1	QQQQQ	FBgn0002781	FBtr0084065	195	+	14.4872	1.33e-05	0.00273	VQQQQ
1	QQQQQ	FBgn0002781	FBtr0084067	195	+	14.4872	1.33e-05	0.00273	VQQQQ
1	QQQQQ	FBgn0002781	FBtr0084085	195	+	14.4872	1.33e-05	0.00273	VQQQQ
1	QQQQQ	FBgn0002781	FBtr0084072	195	+	14.4872	1.33e-05	0.00273	VQQQQ
1	QQQQQ	FBgn0002781	FBtr0084062	195	+	14.4872	1.33e-05	0.00273	VQQQQ
1	QQQQQ	FBgn0002781	FBtr0084066	195	+	14.4872	1.33e-05	0.00273	VQQQQ
1	QQQQQ	FBgn0002781	FBtr0084063	195	+	14.4872	1.33e-05	0.00273	VQQQQ
1	QQQQQ	FBgn0002781	FBtr0114360	195	+	14.4872	1.33e-05	0.00273	VQQQQ
1	QQQQQ	FBgn0002781	FBtr0114361	195	+	14.4872	1.33e-05	0.00273	VQQQQ
1	QQQQQ	FBgn0033195	FBtr0088951	195	+	14.4872	1.33e-05	0.00273	QRQQQ
1	QQQQQ	FBgn0002781	FBtr0084070	195	+	14.4872	1.33e-05	0.00273	VQQQQ
1	QQQQQ	FBgn0002781	FBtr0084068	195	+	14.4872	1.33e-05	0.00273	VQQQQ
1	QQQQQ	FBgn0002781	FBtr0084069	195	+	14.4872	1.33e-05	0.00273	VQQQQ
1	QQQQQ	FBgn0002781	FBtr0084060	195	+	14.4872	1.33e-05	0.00273	VQQQQ
1	QQQQQ	FBgn0002781	FBtr0084081	195	+	14.4872	1.33e-05	0.00273	VQQQQ
1	QQQQQ	FBgn0002781	FBtr0084082	195	+	14.4872	1.33e-05	0.00273	VQQQQ
1	QQQQQ	FBgn0002781	FBtr0084078	195	+	14.4872	1.33e-05	0.00273	VQQQQ
1	QQQQQ	FBgn0002781	FBtr0343765	195	+	14.4872	1.33e-05	0.00273	VQQQQ
1	QQQQQ	FBgn0002781	FBtr0307760	195	+	14.4872	1.33e-05	0.00273	VQQQQ
1	QQQQQ	FBgn0002781	FBtr0084073	195	+	14.4872	1.33e-05	0.00273	VQQQQ
1	QQQQQ	FBgn0002781	FBtr0343765	196	+	14.4872	1.33e-05	0.00273	QQQQP
1	QQQQQ	FBgn0002781	FBtr0084062	196	+	14.4872	1.33e-05	0.00273	QQQQP
1	QQQQQ	FBgn0002781	FBtr0084070	196	+	14.4872	1.33e-05	0.00273	QQQQP
1	QQQQQ	FBgn0002781	FBtr0084077	196	+	14.4872	1.33e-05	0.00273	QQQQP
1	QQQQQ	FBgn0002781	FBtr0084079	196	+	14.4872	1.33e-05	0.00273	QQQQP
1	QQQQQ	FBgn0002781	FBtr0307759	196	+	14.4872	1.33e-05	0.00273	QQQQP
1	QQQQQ	FBgn0002781	FBtr0084074	196	+	14.4872	1.33e-05	0.00273	QQQQP
1	QQQQQ	FBgn0002781	FBtr0084075	196	+	14.4872	1.33e-05	0.00273	QQQQP
1	QQQQQ	FBgn0002781	FBtr0084082	196	+	14.4872	1.33e-05	0.00273	QQQQP
1	QQQQQ	FBgn0002781	FBtr0114359	196	+	14.4872	1.33e-05	0.00273	QQQQP
1	QQQQQ	FBgn0002781	FBtr0084061	196	+	14.4872	1.33e-05	0.00273	QQQQP
1	QQQQQ	FBgn0002781	FBtr0084071	196	+	14.4872	1.33e-05	0.00273	QQQQP
1	QQQQQ	FBgn0002781	FBtr0084072	196	+	14.4872	1.33e-05	0.00273	QQQQP
1	QQQQQ	FBgn0002781	FBtr0084084	196	+	14.4872	1.33e-05	0.00273	QQQQP
1	QQQQQ	FBgn0002781	FBtr0307760	196	+	14.4872	1.33e-05	0.00273	QQQQP
1	QQQQQ	FBgn0002781	FBtr0084066	196	+	14.4872	1.33e-05	0.00273	QQQQP
1	QQQQQ	FBgn0002781	FBtr0084063	196	+	14.4872	1.33e-05	0.00273	QQQQP
1	QQQQQ	FBgn0002781	FBtr0084067	196	+	14.4872	1.33e-05	0.00273	QQQQP
1	QQQQQ	FBgn0002781	FBtr0084065	196	+	14.4872	1.33e-05	0.00273	QQQQP
1	QQQQQ	FBgn0002781	FBtr0114361	196	+	14.4872	1.33e-05	0.00273	QQQQP
1	QQQQQ	FBgn0002781	FBtr0084083	196	+	14.4872	1.33e-05	0.00273	QQQQP
1	QQQQQ	FBgn0002781	FBtr0084078	196	+	14.4872	1.33e-05	0.00273	QQQQP
1	QQQQQ	FBgn0002781	FBtr0084068	196	+	14.4872	1.33e-05	0.00273	QQQQP
1	QQQQQ	FBgn0002781	FBtr0114360	196	+	14.4872	1.33e-05	0.00273	QQQQP
1	QQQQQ	FBgn0002781	FBtr0084081	196	+	14.4872	1.33e-05	0.00273	QQQQP
1	QQQQQ	FBgn0002781	FBtr0084073	196	+	14.4872	1.33e-05	0.00273	QQQQP
1	QQQQQ	FBgn0002781	FBtr0084064	196	+	14.4872	1.33e-05	0.00273	QQQQP
1	QQQQQ	FBgn0002781	FBtr0084080	196	+	14.4872	1.33e-05	0.00273	QQQQP
1	QQQQQ	FBgn0002781	FBtr0084085	196	+	14.4872	1.33e-05	0.00273	QQQQP
1	QQQQQ	FBgn0002781	FBtr0084069	196	+	14.4872	1.33e-05	0.00273	QQQQP
1	QQQQQ	FBgn0002781	FBtr0084060	196	+	14.4872	1.33e-05	0.00273	QQQQP
1	QQQQQ	FBgn0002781	FBtr0114359	197	+	14.4872	1.33e-05	0.00273	QQQPQ
1	QQQQQ	FBgn0002781	FBtr0307759	197	+	14.4872	1.33e-05	0.00273	QQQPQ
1	QQQQQ	FBgn0002781	FBtr0114361	197	+	14.4872	1.33e-05	0.00273	QQQPQ
1	QQQQQ	FBgn0002781	FBtr0084085	197	+	14.4872	1.33e-05	0.00273	QQQPQ
1	QQQQQ	FBgn0002781	FBtr0084072	197	+	14.4872	1.33e-05	0.00273	QQQPQ
1	QQQQQ	FBgn0002781	FBtr0084070	197	+	14.4872	1.33e-05	0.00273	QQQPQ
1	QQQQQ	FBgn0002781	FBtr0084074	197	+	14.4872	1.33e-05	0.00273	QQQPQ
1	QQQQQ	FBgn0031696	FBtr0079069	197	+	14.4872	1.33e-05	0.00273	QQQQH
1	QQQQQ	FBgn0002781	FBtr0084080	197	+	14.4872	1.33e-05	0.00273	QQQPQ
1	QQQQQ	FBgn0002781	FBtr0084060	197	+	14.4872	1.33e-05	0.00273	QQQPQ
1	QQQQQ	FBgn0002781	FBtr0084063	197	+	14.4872	1.33e-05	0.00273	QQQPQ
1	QQQQQ	FBgn0002781	FBtr0084075	197	+	14.4872	1.33e-05	0.00273	QQQPQ
1	QQQQQ	FBgn0002781	FBtr0084061	197	+	14.4872	1.33e-05	0.00273	QQQPQ
1	QQQQQ	FBgn0002781	FBtr0084083	197	+	14.4872	1.33e-05	0.00273	QQQPQ
1	QQQQQ	FBgn0002781	FBtr0084079	197	+	14.4872	1.33e-05	0.00273	QQQPQ
1	QQQQQ	FBgn0002781	FBtr0084066	197	+	14.4872	1.33e-05	0.00273	QQQPQ
1	QQQQQ	FBgn0002781	FBtr0084065	197	+	14.4872	1.33e-05	0.00273	QQQPQ
1	QQQQQ	FBgn0002781	FBtr0084069	197	+	14.4872	1.33e-05	0.00273	QQQPQ
1	QQQQQ	FBgn0002781	FBtr0084082	197	+	14.4872	1.33e-05	0.00273	QQQPQ
1	QQQQQ	FBgn0002781	FBtr0084067	197	+	14.4872	1.33e-05	0.00273	QQQPQ
1	QQQQQ	FBgn0002781	FBtr0343765	197	+	14.4872	1.33e-05	0.00273	QQQPQ
1	QQQQQ	FBgn0002781	FBtr0084062	197	+	14.4872	1.33e-05	0.00273	QQQPQ
1	QQQQQ	FBgn0031696	FBtr0346455	197	+	14.4872	1.33e-05	0.00273	QQQQH
1	QQQQQ	FBgn0002781	FBtr0084084	197	+	14.4872	1.33e-05	0.00273	QQQPQ
1	QQQQQ	FBgn0002781	FBtr0084081	197	+	14.4872	1.33e-05	0.00273	QQQPQ
1	QQQQQ	FBgn0002781	FBtr0084071	197	+	14.4872	1.33e-05	0.00273	QQQPQ
1	QQQQQ	FBgn0002781	FBtr0307760	197	+	14.4872	1.33e-05	0.00273	QQQPQ
1	QQQQQ	FBgn0002781	FBtr0084064	197	+	14.4872	1.33e-05	0.00273	QQQPQ
1	QQQQQ	FBgn0002781	FBtr0084068	197	+	14.4872	1.33e-05	0.00273	QQQPQ
1	QQQQQ	FBgn0002781	FBtr0084078	197	+	14.4872	1.33e-05	0.00273	QQQPQ
1	QQQQQ	FBgn0002781	FBtr0114360	197	+	14.4872	1.33e-05	0.00273	QQQPQ
1	QQQQQ	FBgn0002781	FBtr0084077	197	+	14.4872	1.33e-05	0.00273	QQQPQ
1	QQQQQ	FBgn0031696	FBtr0342934	197	+	14.4872	1.33e-05	0.00273	QQQQH
1	QQQQQ	FBgn0002781	FBtr0084073	197	+	14.4872	1.33e-05	0.00273	QQQPQ
1	QQQQQ	FBgn0002781	FBtr0343765	198	+	14.4872	1.33e-05	0.00273	QQPQQ
1	QQQQQ	FBgn0002781	FBtr0307759	198	+	14.4872	1.33e-05	0.00273	QQPQQ
1	QQQQQ	FBgn0002781	FBtr0084078	198	+	14.4872	1.33e-05	0.00273	QQPQQ
1	QQQQQ	FBgn0002781	FBtr0084067	198	+	14.4872	1.33e-05	0.00273	QQPQQ
1	QQQQQ	FBgn0002781	FBtr0084064	198	+	14.4872	1.33e-05	0.00273	QQPQQ
1	QQQQQ	FBgn0002781	FBtr0084072	198	+	14.4872	1.33e-05	0.00273	QQPQQ
1	QQQQQ	FBgn0002781	FBtr0084083	198	+	14.4872	1.33e-05	0.00273	QQPQQ
1	QQQQQ	FBgn0002781	FBtr0084074	198	+	14.4872	1.33e-05	0.00273	QQPQQ
1	QQQQQ	FBgn0002781	FBtr0114361	198	+	14.4872	1.33e-05	0.00273	QQPQQ
1	QQQQQ	FBgn0031696	FBtr0079069	198	+	14.4872	1.33e-05	0.00273	QQQHQ
1	QQQQQ	FBgn0002781	FBtr0114360	198	+	14.4872	1.33e-05	0.00273	QQPQQ
1	QQQQQ	FBgn0002781	FBtr0084060	198	+	14.4872	1.33e-05	0.00273	QQPQQ
1	QQQQQ	FBgn0002781	FBtr0084077	198	+	14.4872	1.33e-05	0.00273	QQPQQ
1	QQQQQ	FBgn0002781	FBtr0084062	198	+	14.4872	1.33e-05	0.00273	QQPQQ
1	QQQQQ	FBgn0002781	FBtr0084061	198	+	14.4872	1.33e-05	0.00273	QQPQQ
1	QQQQQ	FBgn0002781	FBtr0084085	198	+	14.4872	1.33e-05	0.00273	QQPQQ
1	QQQQQ	FBgn0002781	FBtr0084082	198	+	14.4872	1.33e-05	0.00273	QQPQQ
1	QQQQQ	FBgn0002781	FBtr0084070	198	+	14.4872	1.33e-05	0.00273	QQPQQ
1	QQQQQ	FBgn0031696	FBtr0346455	198	+	14.4872	1.33e-05	0.00273	QQQHQ
1	QQQQQ	FBgn0002781	FBtr0084068	198	+	14.4872	1.33e-05	0.00273	QQPQQ
1	QQQQQ	FBgn0002781	FBtr0084065	198	+	14.4872	1.33e-05	0.00273	QQPQQ
1	QQQQQ	FBgn0002781	FBtr0084081	198	+	14.4872	1.33e-05	0.00273	QQPQQ
1	QQQQQ	FBgn0002781	FBtr0084071	198	+	14.4872	1.33e-05	0.00273	QQPQQ
1	QQQQQ	FBgn0002781	FBtr0307760	198	+	14.4872	1.33e-05	0.00273	QQPQQ
1	QQQQQ	FBgn0002781	FBtr0084069	198	+	14.4872	1.33e-05	0.00273	QQPQQ
1	QQQQQ	FBgn0002781	FBtr0084084	198	+	14.4872	1.33e-05	0.00273	QQPQQ
1	QQQQQ	FBgn0002781	FBtr0084080	198	+	14.4872	1.33e-05	0.00273	QQPQQ
1	QQQQQ	FBgn0002781	FBtr0084075	198	+	14.4872	1.33e-05	0.00273	QQPQQ
1	QQQQQ	FBgn0002781	FBtr0114359	198	+	14.4872	1.33e-05	0.00273	QQPQQ
1	QQQQQ	FBgn0002781	FBtr0084066	198	+	14.4872	1.33e-05	0.00273	QQPQQ
1	QQQQQ	FBgn0002781	FBtr0084063	198	+	14.4872	1.33e-05	0.00273	QQPQQ
1	QQQQQ	FBgn0002781	FBtr0084079	198	+	14.4872	1.33e-05	0.00273	QQPQQ
1	QQQQQ	FBgn0031696	FBtr0342934	198	+	14.4872	1.33e-05	0.00273	QQQHQ
1	QQQQQ	FBgn0002781	FBtr0084073	198	+	14.4872	1.33e-05	0.00273	QQPQQ
1	QQQQQ	FBgn0035713	FBtr0076952	199	+	14.4872	1.33e-05	0.00273	LQQQQ
1	QQQQQ	FBgn0035713	FBtr0076950	199	+	14.4872	1.33e-05	0.00273	LQQQQ
1	QQQQQ	FBgn0031696	FBtr0346455	199	+	14.4872	1.33e-05	0.00273	QQHQQ
1	QQQQQ	FBgn0031696	FBtr0342934	199	+	14.4872	1.33e-05	0.00273	QQHQQ
1	QQQQQ	FBgn0031696	FBtr0079069	199	+	14.4872	1.33e-05	0.00273	QQHQQ
1	QQQQQ	FBgn0037021	FBtr0078277	202	+	14.4872	1.33e-05	0.00273	HQQQQ
1	QQQQQ	FBgn0037021	FBtr0078277	203	+	14.4872	1.33e-05	0.00273	QQQQH
1	QQQQQ	FBgn0036152	FBtr0333388	204	+	14.4872	1.33e-05	0.00273	EQQQQ
1	QQQQQ	FBgn0036152	FBtr0076183	204	+	14.4872	1.33e-05	0.00273	EQQQQ
1	QQQQQ	FBgn0036152	FBtr0333389	204	+	14.4872	1.33e-05	0.00273	EQQQQ
1	QQQQQ	FBgn0037021	FBtr0078277	204	+	14.4872	1.33e-05	0.00273	QQQHQ
1	QQQQQ	FBgn0000166	FBtr0081667	205	+	14.4872	1.33e-05	0.00273	QMQQQ
1	QQQQQ	FBgn0035713	FBtr0076952	205	+	14.4872	1.33e-05	0.00273	QQQQY
1	QQQQQ	FBgn0035713	FBtr0076950	205	+	14.4872	1.33e-05	0.00273	QQQQY
1	QQQQQ	FBgn0036152	FBtr0333389	206	+	14.4872	1.33e-05	0.00273	QQQQH
1	QQQQQ	FBgn0031762	FBtr0079229	206	+	14.4872	1.33e-05	0.00273	PQQQQ
1	QQQQQ	FBgn0035713	FBtr0076950	206	+	14.4872	1.33e-05	0.00273	QQQYQ
1	QQQQQ	FBgn0035713	FBtr0076952	206	+	14.4872	1.33e-05	0.00273	QQQYQ
1	QQQQQ	FBgn0000166	FBtr0081667	206	+	14.4872	1.33e-05	0.00273	MQQQQ
1	QQQQQ	FBgn0036152	FBtr0076183	206	+	14.4872	1.33e-05	0.00273	QQQQH
1	QQQQQ	FBgn0036152	FBtr0333388	206	+	14.4872	1.33e-05	0.00273	QQQQH
1	QQQQQ	FBgn0031762	FBtr0332602	206	+	14.4872	1.33e-05	0.00273	PQQQQ
1	QQQQQ	FBgn0035713	FBtr0076952	207	+	14.4872	1.33e-05	0.00273	QQYQQ
1	QQQQQ	FBgn0035713	FBtr0076950	207	+	14.4872	1.33e-05	0.00273	QQYQQ
1	QQQQQ	FBgn0000166	FBtr0081667	209	+	14.4872	1.33e-05	0.00273	QQQQA
1	QQQQQ	FBgn0031762	FBtr0079229	210	+	14.4872	1.33e-05	0.00273	QQQQL
1	QQQQQ	FBgn0000166	FBtr0081667	210	+	14.4872	1.33e-05	0.00273	QQQAQ
1	QQQQQ	FBgn0000166	FBtr0081666	210	+	14.4872	1.33e-05	0.00273	QMQQQ
1	QQQQQ	FBgn0031762	FBtr0332602	210	+	14.4872	1.33e-05	0.00273	QQQQL
1	QQQQQ	FBgn0031030	FBtr0304000	211	+	14.4872	1.33e-05	0.00273	QQLQQ
1	QQQQQ	FBgn0052425	FBtr0113436	211	+	14.4872	1.33e-05	0.00273	QVQQQ
1	QQQQQ	FBgn0000166	FBtr0081667	211	+	14.4872	1.33e-05	0.00273	QQAQQ
1	QQQQQ	FBgn0000166	FBtr0081666	211	+	14.4872	1.33e-05	0.00273	MQQQQ
1	QQQQQ	FBgn0031030	FBtr0074774	211	+	14.4872	1.33e-05	0.00273	QQLQQ
1	QQQQQ	FBgn0000008	FBtr0342981	212	+	14.4872	1.33e-05	0.00273	LQQQQ
1	QQQQQ	FBgn0000008	FBtr0071764	212	+	14.4872	1.33e-05	0.00273	LQQQQ
1	QQQQQ	FBgn0000008	FBtr0100521	212	+	14.4872	1.33e-05	0.00273	LQQQQ
1	QQQQQ	FBgn0052425	FBtr0113436	212	+	14.4872	1.33e-05	0.00273	VQQQQ
1	QQQQQ	FBgn0000166	FBtr0081667	212	+	14.4872	1.33e-05	0.00273	QAQQQ
1	QQQQQ	FBgn0000008	FBtr0071763	212	+	14.4872	1.33e-05	0.00273	LQQQQ
1	QQQQQ	FBgn0000166	FBtr0081667	213	+	14.4872	1.33e-05	0.00273	AQQQQ
1	QQQQQ	FBgn0052425	FBtr0113436	214	+	14.4872	1.33e-05	0.00273	QQQQL
1	QQQQQ	FBgn0000166	FBtr0081667	214	+	14.4872	1.33e-05	0.00273	QQQQY
1	QQQQQ	FBgn0000166	FBtr0081666	214	+	14.4872	1.33e-05	0.00273	QQQQA
1	QQQQQ	FBgn0000008	FBtr0071764	215	+	14.4872	1.33e-05	0.00273	QQQQH
1	QQQQQ	FBgn0000008	FBtr0100521	215	+	14.4872	1.33e-05	0.00273	QQQQH
1	QQQQQ	FBgn0000008	FBtr0071763	215	+	14.4872	1.33e-05	0.00273	QQQQH
1	QQQQQ	FBgn0000166	FBtr0081666	215	+	14.4872	1.33e-05	0.00273	QQQAQ
1	QQQQQ	FBgn0000008	FBtr0342981	215	+	14.4872	1.33e-05	0.00273	QQQQH
1	QQQQQ	FBgn0004050	FBtr0331161	216	+	14.4872	1.33e-05	0.00273	EQQQQ
1	QQQQQ	FBgn0015239	FBtr0078391	216	+	14.4872	1.33e-05	0.00273	TQQQQ
1	QQQQQ	FBgn0004050	FBtr0100380	216	+	14.4872	1.33e-05	0.00273	EQQQQ
1	QQQQQ	FBgn0004050	FBtr0070435	216	+	14.4872	1.33e-05	0.00273	EQQQQ
1	QQQQQ	FBgn0000166	FBtr0081666	216	+	14.4872	1.33e-05	0.00273	QQAQQ
1	QQQQQ	FBgn0000166	FBtr0081666	217	+	14.4872	1.33e-05	0.00273	QAQQQ
1	QQQQQ	FBgn0015239	FBtr0078392	218	+	14.4872	1.33e-05	0.00273	TQQQQ
1	QQQQQ	FBgn0015239	FBtr0078389	218	+	14.4872	1.33e-05	0.00273	TQQQQ
1	QQQQQ	FBgn0015239	FBtr0303654	218	+	14.4872	1.33e-05	0.00273	TQQQQ
1	QQQQQ	FBgn0015239	FBtr0303653	218	+	14.4872	1.33e-05	0.00273	TQQQQ
1	QQQQQ	FBgn0000166	FBtr0081666	218	+	14.4872	1.33e-05	0.00273	AQQQQ
1	QQQQQ	FBgn0015239	FBtr0078390	218	+	14.4872	1.33e-05	0.00273	TQQQQ
1	QQQQQ	FBgn0000166	FBtr0081666	219	+	14.4872	1.33e-05	0.00273	QQQQY
1	QQQQQ	FBgn0004050	FBtr0331161	220	+	14.4872	1.33e-05	0.00273	QQQQE
1	QQQQQ	FBgn0004050	FBtr0070435	220	+	14.4872	1.33e-05	0.00273	QQQQE
1	QQQQQ	FBgn0004050	FBtr0100380	220	+	14.4872	1.33e-05	0.00273	QQQQE
1	QQQQQ	FBgn0015239	FBtr0078391	222	+	14.4872	1.33e-05	0.00273	QQQQH
1	QQQQQ	FBgn0015239	FBtr0078391	223	+	14.4872	1.33e-05	0.00273	QQQHQ
1	QQQQQ	FBgn0015239	FBtr0303653	224	+	14.4872	1.33e-05	0.00273	QQQQH
1	QQQQQ	FBgn0015239	FBtr0078389	224	+	14.4872	1.33e-05	0.00273	QQQQH
1	QQQQQ	FBgn0015239	FBtr0303654	224	+	14.4872	1.33e-05	0.00273	QQQQH
1	QQQQQ	FBgn0015239	FBtr0078391	224	+	14.4872	1.33e-05	0.00273	QQHQQ
1	QQQQQ	FBgn0015239	FBtr0078390	224	+	14.4872	1.33e-05	0.00273	QQQQH
1	QQQQQ	FBgn0015239	FBtr0078392	224	+	14.4872	1.33e-05	0.00273	QQQQH
1	QQQQQ	FBgn0015239	FBtr0078389	225	+	14.4872	1.33e-05	0.00273	QQQHQ
1	QQQQQ	FBgn0015239	FBtr0303653	225	+	14.4872	1.33e-05	0.00273	QQQHQ
1	QQQQQ	FBgn0015239	FBtr0303654	225	+	14.4872	1.33e-05	0.00273	QQQHQ
1	QQQQQ	FBgn0015239	FBtr0078390	225	+	14.4872	1.33e-05	0.00273	QQQHQ
1	QQQQQ	FBgn0015239	FBtr0078392	225	+	14.4872	1.33e-05	0.00273	QQQHQ
1	QQQQQ	FBgn0015239	FBtr0078389	226	+	14.4872	1.33e-05	0.00273	QQHQQ
1	QQQQQ	FBgn0015239	FBtr0303653	226	+	14.4872	1.33e-05	0.00273	QQHQQ
1	QQQQQ	FBgn0015239	FBtr0303654	226	+	14.4872	1.33e-05	0.00273	QQHQQ
1	QQQQQ	FBgn0015239	FBtr0078390	226	+	14.4872	1.33e-05	0.00273	QQHQQ
1	QQQQQ	FBgn0015239	FBtr0078392	226	+	14.4872	1.33e-05	0.00273	QQHQQ
1	QQQQQ	FBgn0052425	FBtr0078203	227	+	14.4872	1.33e-05	0.00273	QPQQQ
1	QQQQQ	FBgn0052425	FBtr0078205	227	+	14.4872	1.33e-05	0.00273	QPQQQ
1	QQQQQ	FBgn0052425	FBtr0078204	227	+	14.4872	1.33e-05	0.00273	QPQQQ
1	QQQQQ	FBgn0052425	FBtr0078203	228	+	14.4872	1.33e-05	0.00273	PQQQQ
1	QQQQQ	FBgn0052425	FBtr0078204	228	+	14.4872	1.33e-05	0.00273	PQQQQ
1	QQQQQ	FBgn0052425	FBtr0078205	228	+	14.4872	1.33e-05	0.00273	PQQQQ
1	QQQQQ	FBgn0052425	FBtr0078203	231	+	14.4872	1.33e-05	0.00273	QQQQP
1	QQQQQ	FBgn0052425	FBtr0078205	231	+	14.4872	1.33e-05	0.00273	QQQQP
1	QQQQQ	FBgn0052425	FBtr0078204	231	+	14.4872	1.33e-05	0.00273	QQQQP
1	QQQQQ	FBgn0030320	FBtr0306135	233	+	14.4872	1.33e-05	0.00273	EQQQQ
1	QQQQQ	FBgn0035713	FBtr0076950	233	+	14.4872	1.33e-05	0.00273	QQQHQ
1	QQQQQ	FBgn0035713	FBtr0076952	233	+	14.4872	1.33e-05	0.00273	QQQHQ
1	QQQQQ	FBgn0030320	FBtr0306133	233	+	14.4872	1.33e-05	0.00273	EQQQQ
1	QQQQQ	FBgn0030320	FBtr0073536	233	+	14.4872	1.33e-05	0.00273	EQQQQ
1	QQQQQ	FBgn0030320	FBtr0306135	234	+	14.4872	1.33e-05	0.00273	QQQQP
1	QQQQQ	FBgn0030320	FBtr0306133	234	+	14.4872	1.33e-05	0.00273	QQQQP
1	QQQQQ	FBgn0035713	FBtr0076950	234	+	14.4872	1.33e-05	0.00273	QQHQQ
1	QQQQQ	FBgn0035713	FBtr0076952	234	+	14.4872	1.33e-05	0.00273	QQHQQ
1	QQQQQ	FBgn0030320	FBtr0073536	234	+	14.4872	1.33e-05	0.00273	QQQQP
1	QQQQQ	FBgn0032587	FBtr0301144	235	+	14.4872	1.33e-05	0.00273	LQQQQ
1	QQQQQ	FBgn0035713	FBtr0076952	237	+	14.4872	1.33e-05	0.00273	QQAQQ
1	QQQQQ	FBgn0035713	FBtr0076950	237	+	14.4872	1.33e-05	0.00273	QQAQQ
1	QQQQQ	FBgn0032587	FBtr0301144	238	+	14.4872	1.33e-05	0.00273	QQQQL
1	QQQQQ	FBgn0032587	FBtr0301144	239	+	14.4872	1.33e-05	0.00273	QQQLQ
1	QQQQQ	FBgn0032587	FBtr0301144	240	+	14.4872	1.33e-05	0.00273	QQLQQ
1	QQQQQ	FBgn0032587	FBtr0301144	241	+	14.4872	1.33e-05	0.00273	QLQQQ
1	QQQQQ	FBgn0032587	FBtr0301144	243	+	14.4872	1.33e-05	0.00273	QQQHQ
1	QQQQQ	FBgn0032587	FBtr0301144	244	+	14.4872	1.33e-05	0.00273	QQHQQ
1	QQQQQ	FBgn0032587	FBtr0301144	247	+	14.4872	1.33e-05	0.00273	QQLQQ
1	QQQQQ	FBgn0032587	FBtr0301144	248	+	14.4872	1.33e-05	0.00273	QLQQQ
1	QQQQQ	FBgn0032587	FBtr0301144	249	+	14.4872	1.33e-05	0.00273	LQQQQ
1	QQQQQ	FBgn0040465	FBtr0086734	249	+	14.4872	1.33e-05	0.00273	QQQTQ
1	QQQQQ	FBgn0032587	FBtr0301144	250	+	14.4872	1.33e-05	0.00273	QQQQL
1	QQQQQ	FBgn0032587	FBtr0301144	251	+	14.4872	1.33e-05	0.00273	QQQLQ
1	QQQQQ	FBgn0032587	FBtr0301144	252	+	14.4872	1.33e-05	0.00273	QQLQQ
1	QQQQQ	FBgn0035713	FBtr0076950	253	+	14.4872	1.33e-05	0.00273	QQQPQ
1	QQQQQ	FBgn0035713	FBtr0076952	253	+	14.4872	1.33e-05	0.00273	QQQPQ
1	QQQQQ	FBgn0035713	FBtr0076950	254	+	14.4872	1.33e-05	0.00273	QQPQQ
1	QQQQQ	FBgn0035713	FBtr0076952	254	+	14.4872	1.33e-05	0.00273	QQPQQ
1	QQQQQ	FBgn0032587	FBtr0301144	255	+	14.4872	1.33e-05	0.00273	QQHQQ
1	QQQQQ	FBgn0032587	FBtr0301144	256	+	14.4872	1.33e-05	0.00273	QHQQQ
1	QQQQQ	FBgn0038787	FBtr0083899	257	+	14.4872	1.33e-05	0.00273	QQQHQ
1	QQQQQ	FBgn0038787	FBtr0113252	257	+	14.4872	1.33e-05	0.00273	QQQHQ
1	QQQQQ	FBgn0035713	FBtr0076952	257	+	14.4872	1.33e-05	0.00273	QQHQQ
1	QQQQQ	FBgn0032587	FBtr0301144	257	+	14.4872	1.33e-05	0.00273	HQQQQ
1	QQQQQ	FBgn0035713	FBtr0076950	257	+	14.4872	1.33e-05	0.00273	QQHQQ
1	QQQQQ	FBgn0000166	FBtr0081665	259	+	14.4872	1.33e-05	0.00273	FQQQQ
1	QQQQQ	FBgn0032587	FBtr0301144	259	+	14.4872	1.33e-05	0.00273	QQQQL
1	QQQQQ	FBgn0000166	FBtr0081665	260	+	14.4872	1.33e-05	0.00273	QQQQV
1	QQQQQ	FBgn0052677	FBtr0343042	262	+	14.4872	1.33e-05	0.00273	QQQHQ
1	QQQQQ	FBgn0052677	FBtr0343041	262	+	14.4872	1.33e-05	0.00273	QQQHQ
1	QQQQQ	FBgn0052677	FBtr0071493	262	+	14.4872	1.33e-05	0.00273	QQQHQ
1	QQQQQ	FBgn0052677	FBtr0343041	263	+	14.4872	1.33e-05	0.00273	QQHQQ
1	QQQQQ	FBgn0052677	FBtr0343042	263	+	14.4872	1.33e-05	0.00273	QQHQQ
1	QQQQQ	FBgn0052677	FBtr0071493	263	+	14.4872	1.33e-05	0.00273	QQHQQ
1	QQQQQ	FBgn0000524	FBtr0070914	264	+	14.4872	1.33e-05	0.00273	QVQQQ
1	QQQQQ	FBgn0000166	FBtr0081668	264	+	14.4872	1.33e-05	0.00273	FQQQQ
1	QQQQQ	FBgn0000166	FBtr0081668	265	+	14.4872	1.33e-05	0.00273	QQQQV
1	QQQQQ	FBgn0000524	FBtr0070914	265	+	14.4872	1.33e-05	0.00273	VQQQQ
1	QQQQQ	FBgn0000524	FBtr0070914	266	+	14.4872	1.33e-05	0.00273	QQQQH
1	QQQQQ	FBgn0052677	FBtr0343041	266	+	14.4872	1.33e-05	0.00273	QQKQQ
1	QQQQQ	FBgn0052677	FBtr0343042	266	+	14.4872	1.33e-05	0.00273	QQKQQ
1	QQQQQ	FBgn0052677	FBtr0071493	266	+	14.4872	1.33e-05	0.00273	QQKQQ
1	QQQQQ	FBgn0052677	FBtr0343041	267	+	14.4872	1.33e-05	0.00273	QKQQQ
1	QQQQQ	FBgn0052677	FBtr0343042	267	+	14.4872	1.33e-05	0.00273	QKQQQ
1	QQQQQ	FBgn0052677	FBtr0071493	267	+	14.4872	1.33e-05	0.00273	QKQQQ
1	QQQQQ	FBgn0000524	FBtr0070914	267	+	14.4872	1.33e-05	0.00273	QQQHQ
1	QQQQQ	FBgn0035713	FBtr0076950	269	+	14.4872	1.33e-05	0.00273	TQQQQ
1	QQQQQ	FBgn0035713	FBtr0076952	269	+	14.4872	1.33e-05	0.00273	TQQQQ
1	QQQQQ	FBgn0035713	FBtr0076952	270	+	14.4872	1.33e-05	0.00273	QQQQR
1	QQQQQ	FBgn0035713	FBtr0076950	270	+	14.4872	1.33e-05	0.00273	QQQQR
1	QQQQQ	FBgn0000927	FBtr0070485	273	+	14.4872	1.33e-05	0.00273	VQQQQ
1	QQQQQ	FBgn0000524	FBtr0070914	273	+	14.4872	1.33e-05	0.00273	QHQQQ
1	QQQQQ	FBgn0000524	FBtr0070914	274	+	14.4872	1.33e-05	0.00273	HQQQQ
1	QQQQQ	FBgn0052677	FBtr0343041	277	+	14.4872	1.33e-05	0.00273	QTQQQ
1	QQQQQ	FBgn0052677	FBtr0343042	277	+	14.4872	1.33e-05	0.00273	QTQQQ
1	QQQQQ	FBgn0052677	FBtr0071493	277	+	14.4872	1.33e-05	0.00273	QTQQQ
1	QQQQQ	FBgn0000524	FBtr0070914	278	+	14.4872	1.33e-05	0.00273	QQQQH
1	QQQQQ	FBgn0000927	FBtr0070485	278	+	14.4872	1.33e-05	0.00273	QQQQP
1	QQQQQ	FBgn0052677	FBtr0343042	279	+	14.4872	1.33e-05	0.00273	QQQEQ
1	QQQQQ	FBgn0052677	FBtr0343041	279	+	14.4872	1.33e-05	0.00273	QQQEQ
1	QQQQQ	FBgn0052677	FBtr0071493	279	+	14.4872	1.33e-05	0.00273	QQQEQ
1	QQQQQ	FBgn0052677	FBtr0343042	280	+	14.4872	1.33e-05	0.00273	QQEQQ
1	QQQQQ	FBgn0052677	FBtr0343041	280	+	14.4872	1.33e-05	0.00273	QQEQQ
1	QQQQQ	FBgn0052677	FBtr0071493	280	+	14.4872	1.33e-05	0.00273	QQEQQ
1	QQQQQ	FBgn0000166	FBtr0081665	281	+	14.4872	1.33e-05	0.00273	QMQQQ
1	QQQQQ	FBgn0000166	FBtr0081665	282	+	14.4872	1.33e-05	0.00273	MQQQQ
1	QQQQQ	FBgn0000166	FBtr0081665	285	+	14.4872	1.33e-05	0.00273	QQQQA
1	QQQQQ	FBgn0000524	FBtr0070914	285	+	14.4872	1.33e-05	0.00273	QHQQQ
1	QQQQQ	FBgn0000166	FBtr0081668	286	+	14.4872	1.33e-05	0.00273	QMQQQ
1	QQQQQ	FBgn0003028	FBtr0070740	286	+	14.4872	1.33e-05	0.00273	NQQQQ
1	QQQQQ	FBgn0000524	FBtr0070914	286	+	14.4872	1.33e-05	0.00273	HQQQQ
1	QQQQQ	FBgn0261931	FBtr0303710	286	+	14.4872	1.33e-05	0.00273	RQQQQ
1	QQQQQ	FBgn0000166	FBtr0081665	286	+	14.4872	1.33e-05	0.00273	QQQAQ
1	QQQQQ	FBgn0000524	FBtr0070914	287	+	14.4872	1.33e-05	0.00273	QQQQH
1	QQQQQ	FBgn0003028	FBtr0070740	287	+	14.4872	1.33e-05	0.00273	QQQQH
1	QQQQQ	FBgn0000166	FBtr0081668	287	+	14.4872	1.33e-05	0.00273	MQQQQ
1	QQQQQ	FBgn0261931	FBtr0303710	287	+	14.4872	1.33e-05	0.00273	QQQQH
1	QQQQQ	FBgn0000166	FBtr0081665	287	+	14.4872	1.33e-05	0.00273	QQAQQ
1	QQQQQ	FBgn0000524	FBtr0070914	288	+	14.4872	1.33e-05	0.00273	QQQHQ
1	QQQQQ	FBgn0000166	FBtr0081665	288	+	14.4872	1.33e-05	0.00273	QAQQQ
1	QQQQQ	FBgn0000524	FBtr0070914	289	+	14.4872	1.33e-05	0.00273	QQHQQ
1	QQQQQ	FBgn0261931	FBtr0303708	289	+	14.4872	1.33e-05	0.00273	RQQQQ
1	QQQQQ	FBgn0000166	FBtr0081665	289	+	14.4872	1.33e-05	0.00273	AQQQQ
1	QQQQQ	FBgn0000524	FBtr0070914	290	+	14.4872	1.33e-05	0.00273	QHQQQ
1	QQQQQ	FBgn0000166	FBtr0081665	290	+	14.4872	1.33e-05	0.00273	QQQQY
1	QQQQQ	FBgn0261931	FBtr0303708	290	+	14.4872	1.33e-05	0.00273	QQQQH
1	QQQQQ	FBgn0000166	FBtr0081668	290	+	14.4872	1.33e-05	0.00273	QQQQA
1	QQQQQ	FBgn0000524	FBtr0070914	291	+	14.4872	1.33e-05	0.00273	HQQQQ
1	QQQQQ	FBgn0000166	FBtr0081668	291	+	14.4872	1.33e-05	0.00273	QQQAQ
1	QQQQQ	FBgn0000166	FBtr0081668	292	+	14.4872	1.33e-05	0.00273	QQAQQ
1	QQQQQ	FBgn0000524	FBtr0070914	293	+	14.4872	1.33e-05	0.00273	QQQQH
1	QQQQQ	FBgn0000166	FBtr0081668	293	+	14.4872	1.33e-05	0.00273	QAQQQ
1	QQQQQ	FBgn0000524	FBtr0070914	294	+	14.4872	1.33e-05	0.00273	QQQHQ
1	QQQQQ	FBgn0000166	FBtr0081668	294	+	14.4872	1.33e-05	0.00273	AQQQQ
1	QQQQQ	FBgn0000166	FBtr0081668	295	+	14.4872	1.33e-05	0.00273	QQQQY
1	QQQQQ	FBgn0031696	FBtr0346455	296	+	14.4872	1.33e-05	0.00273	QVQQQ
1	QQQQQ	FBgn0031696	FBtr0079069	296	+	14.4872	1.33e-05	0.00273	QVQQQ
1	QQQQQ	FBgn0031696	FBtr0342934	296	+	14.4872	1.33e-05	0.00273	QVQQQ
1	QQQQQ	FBgn0003028	FBtr0070740	297	+	14.4872	1.33e-05	0.00273	VQQQQ
1	QQQQQ	FBgn0011818	FBtr0077780	301	+	14.4872	1.33e-05	0.00273	QQQAQ
1	QQQQQ	FBgn0011818	FBtr0077778	301	+	14.4872	1.33e-05	0.00273	QQQAQ
[truncated: 5,553 more rows]

## Sheet: (C) Unique Genes
Unique Genes From Genome Analysis
FBgn0031047	Unique Genes	Total Genes	Percent
FBgn0016926	3665	17024	21.5284
FBgn0036099
FBgn0264493
FBgn0051092
FBgn0261618
FBgn0004924
FBgn0264491
FBgn0035397
FBgn0003520
FBgn0260934
FBgn0011837
FBgn0010431
FBgn0264489
FBgn0021979
FBgn0038829
FBgn0036735
FBgn0034918
FBgn0263352
FBgn0038043
FBgn0262081
FBgn0027506
FBgn0263231
FBgn0263102
FBgn0030710
FBgn0019960
FBgn0266557
FBgn0259176
FBgn0004795
FBgn0038535
FBgn0000927
FBgn0264894
FBgn0034072
FBgn0015778
FBgn0026575
FBgn0036134
FBgn0005694
FBgn0003028
FBgn0020304
FBgn0000636
FBgn0260780
FBgn0037655
FBgn0045862
FBgn0015766
FBgn0011766
FBgn0000964
FBgn0036534
FBgn0003204
FBgn0042134
FBgn0035720
FBgn0260794
FBgn0003870
FBgn0024555
FBgn0051716
FBgn0014037
FBgn0043884
FBgn0028474
FBgn0010909
FBgn0016070
FBgn0259212
FBgn0050122
FBgn0004370
FBgn0261710
FBgn0020306
FBgn0039136
FBgn0260745
FBgn0035639
FBgn0011648
FBgn0010877
FBgn0030038
FBgn0003721
FBgn0040600
FBgn0263144
FBgn0036004
FBgn0035388
FBgn0266918
FBgn0264785
FBgn0004875
FBgn0026083
FBgn0028343
FBgn0032341
FBgn0036557
FBgn0022959
FBgn0027779
FBgn0033886
FBgn0030320
FBgn0041775
FBgn0003044
FBgn0259682
FBgn0051908
FBgn0025455
FBgn0261822
FBgn0015903
FBgn0003525
FBgn0035001
FBgn0028360
FBgn0000251
FBgn0265991
FBgn0014133
FBgn0026479
FBgn0028734
FBgn0033757
FBgn0024364
FBgn0262872
FBgn0002783
FBgn0034313
FBgn0026076
FBgn0026576
FBgn0027492
FBgn0002930
FBgn0023215
FBgn0004882
FBgn0025633
FBgn0034430
FBgn0030850
FBgn0032293
FBgn0086708
FBgn0017550
FBgn0034091
FBgn0002962
FBgn0000721
FBgn0028953
FBgn0031836
FBgn0262114
FBgn0000114
FBgn0000499
FBgn0003979
FBgn0262579
FBgn0260748
FBgn0002609
FBgn0002645
FBgn0000575
FBgn0037235
FBgn0034181
FBgn0029873
FBgn0033264
FBgn0037262
FBgn0027055
FBgn0029801
FBgn0029568
FBgn0250869
FBgn0015229
FBgn0039110
FBgn0030502
FBgn0004903
FBgn0025800
FBgn0025626
FBgn0038787
FBgn0036761
FBgn0029944
FBgn0031637
FBgn0033349
FBgn0260795
FBgn0259174
FBgn0011754
FBgn0261283
FBgn0002638
FBgn0011481
FBgn0003557
FBgn0032940
FBgn0085436
FBgn0030869
FBgn0052190
FBgn0262975
FBgn0264075
FBgn0000289
FBgn0020309
FBgn0261793
FBgn0033224
FBgn0027549
FBgn0025639
FBgn0033029
FBgn0020279
FBgn0051998
FBgn0264693
FBgn0037074
FBgn0034087
FBgn0002044
FBgn0034258
FBgn0039302
FBgn0032717
FBgn0037336
FBgn0039227
FBgn0036668
FBgn0000541
FBgn0022764
FBgn0260442
FBgn0052311
FBgn0005632
FBgn0052512
FBgn0033050
FBgn0029092
FBgn0004047
FBgn0037539
FBgn0029176
FBgn0001316
FBgn0031008
FBgn0036272
FBgn0008635
FBgn0030293
FBgn0031759
FBgn0037261
FBgn0024183
FBgn0037482
FBgn0035811
FBgn0000360
FBgn0013726
FBgn0030944
FBgn0033015
FBgn0038275
FBgn0031148
FBgn0037760
FBgn0011746
FBgn0038244
FBgn0003261
FBgn0033021
FBgn0034897
FBgn0002413
FBgn0039379
FBgn0041342
FBgn0034021
FBgn0020497
FBgn0030093
FBgn0010434
FBgn0017581
FBgn0264975
FBgn0035016
FBgn0015625
FBgn0087035
FBgn0037443
FBgn0036505
FBgn0034118
FBgn0041789
FBgn0037891
FBgn0260747
FBgn0033236
FBgn0027951
FBgn0086350
FBgn0036702
FBgn0004045
FBgn0250786
FBgn0263396
FBgn0046258
FBgn0031030
FBgn0036257
FBgn0262125
FBgn0037182
FBgn0005674
FBgn0013753
FBgn0011760
FBgn0022985
FBgn0052685
FBgn0038388
FBgn0037442
FBgn0034921
FBgn0051729
FBgn0264270
FBgn0053094
FBgn0263198
FBgn0038286
FBgn0035696
FBgn0037135
FBgn0005617
FBgn0003612
FBgn0033476
FBgn0036450
FBgn0015396
FBgn0261016
FBgn0035793
FBgn0003598
FBgn0061200
FBgn0028982
FBgn0013756
FBgn0027512
FBgn0022027
FBgn0033926
FBgn0014028
FBgn0013576
FBgn0028695
FBgn0037024
FBgn0039858
FBgn0025839
FBgn0029941
FBgn0263830
FBgn0261067
FBgn0036341
FBgn0020443
FBgn0037556
FBgn0036888
FBgn0030241
FBgn0039337
FBgn0261243
FBgn0011570
FBgn0033988
FBgn0032870
FBgn0031020
FBgn0036515
FBgn0001291
FBgn0266053
FBgn0036318
FBgn0024509
FBgn0028494
FBgn0030468
FBgn0010328
FBgn0001308
FBgn0262739
FBgn0034418
FBgn0030035
FBgn0010382
FBgn0035771
FBgn0014006
FBgn0037344
FBgn0264695
FBgn0035232
FBgn0266409
FBgn0028480
FBgn0040394
FBgn0250874
FBgn0030749
FBgn0029152
FBgn0085188
FBgn0261268
FBgn0045823
FBgn0259143
FBgn0085362
FBgn0035766
FBgn0035904
FBgn0044826
FBgn0052428
FBgn0032979
FBgn0021872
FBgn0035772
FBgn0037021
FBgn0261113
FBgn0012058
FBgn0034051
FBgn0029891
FBgn0014411
FBgn0036376
FBgn0010315
FBgn0016756
FBgn0015949
FBgn0029979
FBgn0052016
FBgn0003891
FBgn0051992
FBgn0039907
FBgn0035533
FBgn0266449
FBgn0010352
FBgn0040011
FBgn0033917
FBgn0037073
FBgn0023143
FBgn0031231
FBgn0039465
FBgn0011289
FBgn0263987
FBgn0003206
FBgn0027607
FBgn0024986
FBgn0260991
FBgn0010488
FBgn0022349
FBgn0027356
FBgn0019972
FBgn0029867
FBgn0023515
FBgn0051342
FBgn0044324
FBgn0039207
FBgn0023529
FBgn0026879
FBgn0027590
FBgn0052418
FBgn0030692
FBgn0265180
FBgn0037933
FBgn0032849
FBgn0010551
FBgn0001222
FBgn0030054
FBgn0035205
FBgn0039923
FBgn0025373
FBgn0262733
FBgn0000358
FBgn0037020
FBgn0010342
FBgn0028969
FBgn0035872
FBgn0050011
FBgn0032643
FBgn0005649
FBgn0028992
FBgn0036685
FBgn0259785
FBgn0020655
FBgn0027335
FBgn0020496
FBgn0263594
FBgn0019637
FBgn0052438
FBgn0032000
FBgn0004921
FBgn0004864
FBgn0030026
FBgn0035542
FBgn0039155
FBgn0001224
FBgn0041709
FBgn0015268
FBgn0038989
FBgn0011692
FBgn0036522
FBgn0037094
FBgn0032475
FBgn0021895
FBgn0015359
FBgn0023213
FBgn0024285
FBgn0030976
FBgn0039213
FBgn0011305
FBgn0027567
FBgn0000427
FBgn0030941
FBgn0035715
FBgn0000083
FBgn0250814
FBgn0035526
FBgn0037580
FBgn0010786
FBgn0036059
FBgn0032479
FBgn0039120
FBgn0015838
FBgn0033581
FBgn0086346
FBgn0266917
FBgn0035402
FBgn0260399
FBgn0030685
FBgn0027568
FBgn0016075
FBgn0004649
FBgn0035121
FBgn0023525
FBgn0000283
FBgn0030318
FBgn0031883
FBgn0025582
FBgn0040942
FBgn0025549
FBgn0035917
FBgn0040285
FBgn0039204
FBgn0030582
FBgn0035425
FBgn0014189
FBgn0053229
FBgn0019830
FBgn0033225
FBgn0086707
FBgn0030753
FBgn0039743
FBgn0261955
FBgn0031493
FBgn0061492
FBgn0030432
FBgn0039561
FBgn0036837
FBgn0034598
FBgn0013764
FBgn0032075
FBgn0020764
FBgn0039776
FBgn0035173
FBgn0038862
FBgn0266518
FBgn0011661
FBgn0028526
FBgn0037027
FBgn0000183
FBgn0035236
FBgn0015615
FBgn0031057
FBgn0250788
FBgn0027616
FBgn0265003
FBgn0027948
FBgn0087013
FBgn0030504
FBgn0038320
FBgn0250789
FBgn0034362
FBgn0032694
FBgn0020545
FBgn0025638
FBgn0051739
FBgn0030478
FBgn0010415
FBgn0053129
FBgn0010379
FBgn0265274
FBgn0024362
FBgn0003607
FBgn0028965
FBgn0000412
FBgn0029937
FBgn0033374
FBgn0031590
FBgn0035936
FBgn0004363
FBgn0030328
FBgn0033919
FBgn0004838
FBgn0030086
FBgn0036742
FBgn0027493
FBgn0030007
FBgn0037719
FBgn0000052
FBgn0034970
FBgn0053523
FBgn0053113
FBgn0024987
FBgn0027521
FBgn0010282
FBgn0001994
FBgn0001139
FBgn0025742
FBgn0040207
FBgn0041180
FBgn0027588
FBgn0259214
FBgn0033889
FBgn0004901
FBgn0037843
FBgn0033081
FBgn0030817
FBgn0040777
FBgn0029155
FBgn0035107
FBgn0030366
FBgn0035374
FBgn0024315
FBgn0027053
FBgn0039338
FBgn0003391
FBgn0003423
FBgn0261477
FBgn0041094
FBgn0041205
FBgn0028327
FBgn0052473
FBgn0263237
FBgn0025629
FBgn0028429
FBgn0032378
FBgn0086856
FBgn0033624
FBgn0028648
FBgn0037248
FBgn0004584
FBgn0040235
FBgn0030834
FBgn0002914
FBgn0000158
FBgn0263832
FBgn0260407
FBgn0015298
FBgn0030991
FBgn0052354
FBgn0031190
FBgn0038976
FBgn0033179
FBgn0028490
FBgn0032789
FBgn0001215
FBgn0005672
FBgn0016697
FBgn0035110
FBgn0038950
FBgn0014009
FBgn0026261
FBgn0026620
FBgn0036545
FBgn0015296
FBgn0030321
FBgn0032919
FBgn0001978
FBgn0034989
FBgn0041781
FBgn0023514
FBgn0037707
FBgn0010397
FBgn0040346
FBgn0003882
FBgn0041171
FBgn0040382
FBgn0032924
FBgn0039562
FBgn0027094
FBgn0000404
FBgn0036301
FBgn0036340
FBgn0024728
FBgn0039936
FBgn0036574
FBgn0002431
FBgn0027529
FBgn0260962
FBgn0036279
FBgn0025725
FBgn0019938
FBgn0267348
FBgn0011230
FBgn0013720
FBgn0003074
FBgn0038277
FBgn0003660
FBgn0005390
FBgn0036580
FBgn0021814
FBgn0033317
FBgn0011296
FBgn0033351
FBgn0042111
FBgn0033716
FBgn0027603
FBgn0028331
FBgn0027565
FBgn0035473
FBgn0028836
FBgn0036298
FBgn0000996
FBgn0027280
FBgn0034914
FBgn0031988
FBgn0038183
FBgn0029996
FBgn0033446
FBgn0030245
FBgn0030996
FBgn0038869
FBgn0030718
FBgn0012037
FBgn0033528
FBgn0024558
FBgn0020626
FBgn0265297
FBgn0029134
FBgn0033377
FBgn0262734
FBgn0039186
FBgn0033272
FBgn0050359
FBgn0037718
FBgn0086357
FBgn0034728
FBgn0034962
FBgn0261396
FBgn0261258
FBgn0015509
FBgn0013953
FBgn0017566
FBgn0051690
FBgn0032455
FBgn0036333
FBgn0038805
FBgn0037313
FBgn0028325
FBgn0030481
FBgn0033183
FBgn0002719
FBgn0014141
FBgn0032454
FBgn0051855
FBgn0086355
FBgn0250850
FBgn0003015
FBgn0035283
FBgn0051852
FBgn0037489
FBgn0015391
FBgn0013432
FBgn0010213
FBgn0024291
FBgn0020370
FBgn0024841
FBgn0033777
FBgn0016126
FBgn0029819
FBgn0004598
FBgn0030607
FBgn0261458
FBgn0035024
FBgn0003023
FBgn0037565
FBgn0002183
FBgn0011708
FBgn0037504
FBgn0035371
FBgn0033897
FBgn0259139
FBgn0021967
FBgn0037779
FBgn0029785
FBgn0014163
FBgn0034727
FBgn0037770
FBgn0032886
FBgn0033741
FBgn0052056
FBgn0014465
FBgn0035228
FBgn0014464
FBgn0013269
FBgn0010611
FBgn0004698
FBgn0020305
FBgn0036299
FBgn0033188
FBgn0260462
FBgn0015828
FBgn0033486
FBgn0261276
FBgn0032388
FBgn0011584
FBgn0039402
FBgn0040850
FBgn0051363
FBgn0000250
FBgn0037637
FBgn0000246
FBgn0022709
FBgn0040340
FBgn0019644
FBgn0010770
FBgn0259740
FBgn0259238
FBgn0015288
FBgn0033160
FBgn0002525
FBgn0033844
FBgn0013770
FBgn0038839
FBgn0036915
FBgn0029897
FBgn0035207
FBgn0023167
FBgn0029629
FBgn0000357
FBgn0030791
FBgn0026566
FBgn0024371
FBgn0026259
FBgn0030061
FBgn0026418
FBgn0032138
FBgn0004397
FBgn0037607
FBgn0030786
FBgn0030292
FBgn0264848
FBgn0001142
FBgn0062442
FBgn0030973
FBgn0033871
FBgn0010217
FBgn0250746
FBgn0011638
FBgn0039555
FBgn0023519
FBgn0038923
FBgn0035947
FBgn0020369
FBgn0035830
FBgn0031188
FBgn0033209
FBgn0266570
FBgn0051195
FBgn0038857
FBgn0034654
FBgn0052177
FBgn0260944
FBgn0021768
FBgn0031229
FBgn0032217
FBgn0025381
FBgn0017457
FBgn0039303
FBgn0260439
FBgn0004237
FBgn0038738
FBgn0034084
FBgn0037644
FBgn0032398
FBgn0036096
FBgn0037242
FBgn0266599
FBgn0000261
FBgn0034405
FBgn0028692
FBgn0020653
FBgn0004657
FBgn0037439
FBgn0032051
FBgn0004401
FBgn0261987
FBgn0040732
FBgn0036774
FBgn0023540
FBgn0025700
FBgn0039381
FBgn0035390
FBgn0001145
FBgn0025571
FBgn0260484
FBgn0029676
FBgn0262955
FBgn0036641
FBgn0000356
FBgn0010620
FBgn0266268
FBgn0263391
FBgn0026533
FBgn0023094
FBgn0004654
FBgn0037901
FBgn0262115
FBgn0037513
FBgn0015623
FBgn0003346
FBgn0266417
FBgn0036111
FBgn0039958
FBgn0010531
FBgn0028671
FBgn0052103
FBgn0030611
FBgn0037102
FBgn0035251
FBgn0030790
FBgn0038771
FBgn0010225
FBgn0031048
FBgn0027835
FBgn0003149
FBgn0030329
FBgn0033526
FBgn0037657
FBgn0039529
FBgn0013746
FBgn0015805
FBgn0030556
FBgn0010380
FBgn0025777
FBgn0035498
FBgn0015527
FBgn0010100
FBgn0029818
FBgn0026084
FBgn0264607
FBgn0015320
FBgn0031285
FBgn0036775
FBgn0010417
FBgn0023129
FBgn0001248
FBgn0015801
FBgn0039266
FBgn0014076
FBgn0028737
FBgn0052039
FBgn0022338
FBgn0011455
FBgn0010226
FBgn0032725
FBgn0040239
FBgn0000116
FBgn0003401
FBgn0086370
FBgn0035321
FBgn0035153
FBgn0011207
FBgn0027088
FBgn0030501
FBgn0263852
FBgn0261791
FBgn0260659
FBgn0026741
FBgn0026409
FBgn0015602
FBgn0035370
FBgn0261119
FBgn0037470
FBgn0033820
FBgn0003980
FBgn0034761
FBgn0043002
FBgn0032420
FBgn0044871
FBgn0033235
FBgn0263916
FBgn0027108
FBgn0032774
FBgn0034913
FBgn0010316
FBgn0003330
FBgn0015283
FBgn0035169
FBgn0032160
FBgn0032465
FBgn0036199
FBgn0037063
FBgn0001086
FBgn0039229
FBgn0053303
FBgn0034537
FBgn0037207
FBgn0024234
FBgn0042135
FBgn0050349
FBgn0025865
FBgn0032474
FBgn0035909
FBgn0260635
FBgn0021995
FBgn0037315
FBgn0029879
FBgn0000547
FBgn0037137
FBgn0037051
FBgn0001220
FBgn0037215
FBgn0000667
FBgn0037327
FBgn0037728
FBgn0043841
FBgn0036124
FBgn0015754
FBgn0011509
FBgn0266720
FBgn0001098
FBgn0031021
FBgn0028479
FBgn0020235
FBgn0038319
FBgn0038961
FBgn0036058
FBgn0028708
FBgn0260855
FBgn0034215
FBgn0035111
FBgn0035020
FBgn0015614
FBgn0035088
FBgn0015522
FBgn0026192
FBgn0035469
FBgn0027338
FBgn0024889
FBgn0038675
FBgn0262473
FBgn0021795
FBgn0028687
FBgn0014023
FBgn0016984
FBgn0030518
FBgn0033688
FBgn0040227
FBgn0023174
FBgn0039830
FBgn0086265
FBgn0036165
FBgn0004117
FBgn0034419
FBgn0038306
FBgn0027057
FBgn0259745
FBgn0030584
FBgn0037156
FBgn0031969
FBgn0001197
FBgn0038369
FBgn0038145
FBgn0032987
FBgn0030759
FBgn0003449
FBgn0042138
FBgn0036237
FBgn0031213
FBgn0027066
FBgn0051390
FBgn0035981
FBgn0086371
FBgn0038877
FBgn0031871
FBgn0038307
FBgn0028694
FBgn0034398
FBgn0004179
FBgn0023180
FBgn0035959
FBgn0035087
FBgn0265512
FBgn0029715
FBgn0031711
FBgn0038575
FBgn0037108
FBgn0036813
FBgn0030792
FBgn0037700
FBgn0032216
FBgn0030670
FBgn0031267
FBgn0030803
FBgn0031660
FBgn0038195
FBgn0010607
FBgn0040372
FBgn0010803
FBgn0263006
FBgn0036772
FBgn0039126
FBgn0031534
FBgn0036211
FBgn0263933
FBgn0034879
FBgn0000370
FBgn0005585
FBgn0005278
FBgn0004856
FBgn0010621
FBgn0025463
FBgn0031313
FBgn0036239
FBgn0039909
FBgn0035916
FBgn0263106
FBgn0035203
FBgn0043364
FBgn0036824
FBgn0014029
FBgn0039890
FBgn0001230
FBgn0015520
FBgn0052687
FBgn0030990
FBgn0024909
FBgn0033241
FBgn0010750
FBgn0032156
FBgn0034501
FBgn0033812
FBgn0261445
FBgn0013272
FBgn0011211
FBgn0260243
FBgn0026196
FBgn0265935
FBgn0039055
FBgn0023169
FBgn0031643
FBgn0266581
FBgn0037447
FBgn0033814
FBgn0034420
FBgn0028670
FBgn0024236
FBgn0017577
FBgn0014861
FBgn0037249
FBgn0002526
FBgn0011828
FBgn0261800
FBgn0000299
FBgn0250754
FBgn0032140
FBgn0260972
FBgn0036928
FBgn0027515
FBgn0001186
FBgn0029833
FBgn0038166
FBgn0035600
FBgn0036460
FBgn0259937
FBgn0037378
FBgn0031987
FBgn0041150
FBgn0010385
FBgn0263863
FBgn0039870
FBgn0000084
FBgn0036726
FBgn0051676
FBgn0003517
FBgn0010292
FBgn0027090
FBgn0027525
FBgn0039737
FBgn0037653
FBgn0036133
FBgn0000100
FBgn0010222
FBgn0266582
FBgn0037913
FBgn0036008
FBgn0259483
FBgn0031663
FBgn0036910
FBgn0033480
FBgn0033717
FBgn0011695
FBgn0003741
FBgn0019662
FBgn0000181
FBgn0003141
FBgn0039163
FBgn0051126
FBgn0032833
FBgn0037601
FBgn0033902
FBgn0036816
FBgn0261394
FBgn0032248
FBgn0037305
FBgn0033883
FBgn0000611
FBgn0022097
FBgn0002780
FBgn0038326
FBgn0053138
FBgn0028515
FBgn0031449
FBgn0030608
FBgn0039537
FBgn0040475
FBgn0022069
FBgn0036980
FBgn0011573
FBgn0261524
FBgn0032586
FBgn0259749
FBgn0263776
FBgn0002787
FBgn0038476
FBgn0040283
FBgn0051694
FBgn0001218
FBgn0001125
FBgn0040918
FBgn0040078
FBgn0001233
FBgn0003996
FBgn0027932
FBgn0015247
FBgn0037632
FBgn0033816
FBgn0030932
FBgn0040080
FBgn0013279
FBgn0013278
FBgn0052344
FBgn0037360
FBgn0030268
FBgn0262519
FBgn0030309
FBgn0038809
FBgn0029994
FBgn0010470
FBgn0036967
FBgn0032005
FBgn0004087
FBgn0039297
FBgn0036053
FBgn0039521
FBgn0261933
FBgn0086710
FBgn0015794
FBgn0039559
FBgn0015834
FBgn0010422
FBgn0260985
FBgn0030025
FBgn0024188
FBgn0259978
FBgn0045866
FBgn0043456
FBgn0037120
FBgn0036827
FBgn0035622
FBgn0038470
FBgn0003655
FBgn0267385
FBgn0030672
FBgn0027889
FBgn0032876
FBgn0003137
FBgn0052000
FBgn0027620
FBgn0264691
FBgn0050404
FBgn0033677
FBgn0036826
FBgn0031947
FBgn0036306
FBgn0030679
FBgn0039265
FBgn0037240
FBgn0001989
FBgn0036486
FBgn0027619
FBgn0027087
FBgn0039902
FBgn0026252
FBgn0031896
FBgn0035694
FBgn0086656
FBgn0032101
FBgn0039993
FBgn0036918
FBgn0031398
FBgn0034345
FBgn0030551
FBgn0002542
FBgn0036908
FBgn0014184
FBgn0034068
FBgn0013718
FBgn0004169
FBgn0028980
FBgn0035272
FBgn0037312
FBgn0037530
FBgn0016983
FBgn0032050
FBgn0014466
FBgn0029969
FBgn0030740
FBgn0031996
FBgn0266420
FBgn0038252
FBgn0087039
FBgn0250843
FBgn0037652
FBgn0086251
FBgn0036516
FBgn0000566
FBgn0039130
FBgn0010339
FBgn0031893
FBgn0016693
FBgn0033062
FBgn0037688
FBgn0035878
FBgn0029733
FBgn0024921
FBgn0011204
FBgn0039113
FBgn0038349
FBgn0039644
FBgn0029870
FBgn0031975
FBgn0025741
FBgn0039955
FBgn0022213
FBgn0032208
FBgn0026090
FBgn0267365
FBgn0035853
FBgn0030529
FBgn0024807
FBgn0034232
FBgn0264816
FBgn0086472
FBgn0034726
FBgn0030291
FBgn0035603
FBgn0029502
FBgn0039972
FBgn0036035
FBgn0025352
FBgn0026089
FBgn0030306
FBgn0028690
FBgn0000384
FBgn0034877
FBgn0003744
FBgn0037943
FBgn0011703
FBgn0050499
FBgn0085192
FBgn0003676
FBgn0039828
FBgn0015221
FBgn0032720
FBgn0036921
FBgn0036932
FBgn0086443
FBgn0034722
FBgn0011715
FBgn0038746
FBgn0263112
FBgn0032799
FBgn0005391
FBgn0035541
FBgn0033901
FBgn0031381
FBgn0266521
FBgn0041702
FBgn0040102
FBgn0033556
FBgn0037737
FBgn0035630
FBgn0010747
FBgn0035868
FBgn0030063
FBgn0002031
FBgn0039135
FBgn0027554
FBgn0025716
FBgn0034793
FBgn0015776
FBgn0032014
FBgn0025574
FBgn0035213
FBgn0034936
FBgn0030434
FBgn0019957
FBgn0038013
FBgn0031913
FBgn0011710
FBgn0263740
FBgn0005411
FBgn0038037
FBgn0027329
FBgn0037756
FBgn0033918
FBgn0037376
FBgn0045073
FBgn0036762
FBgn0038271
FBgn0001217
FBgn0031149
FBgn0031544
FBgn0260456
FBgn0262117
FBgn0263598
FBgn0025815
FBgn0261439
FBgn0038611
FBgn0038016
FBgn0032925
FBgn0011604
FBgn0025724
FBgn0034755
FBgn0027359
FBgn0037231
FBgn0023170
FBgn0005777
FBgn0261789
FBgn0011640
FBgn0037878
FBgn0023517
FBgn0034432
FBgn0038100
FBgn0020236
FBgn0026150
FBgn0034894
FBgn0030082
FBgn0265413
FBgn0038662
FBgn0030734
FBgn0034242
FBgn0034086
FBgn0038612
FBgn0263351
FBgn0028984
FBgn0033571
FBgn0031263
FBgn0028686
FBgn0016120
FBgn0039868
FBgn0015929
FBgn0030067
FBgn0036258
FBgn0035165
FBgn0032407
FBgn0035631
FBgn0011745
FBgn0034057
FBgn0024754
FBgn0010391
FBgn0036666
FBgn0262782
FBgn0022774
FBgn0037955
FBgn0015245
FBgn0266446
FBgn0010173
FBgn0037549
FBgn0041164
FBgn0026401
FBgn0027081
FBgn0010638
FBgn0024806
FBgn0050026
FBgn0039943
FBgn0000259
FBgn0039640
FBgn0000635
FBgn0036489
FBgn0040532
FBgn0031535
FBgn0004915
FBgn0039897
FBgn0035997
FBgn0034523
FBgn0037328
FBgn0017551
FBgn0030605
FBgn0011763
FBgn0028837
FBgn0003317
FBgn0041252
FBgn0250791
FBgn0027866
FBgn0022936
FBgn0026761
FBgn0029113
FBgn0266758
FBgn0033915
FBgn0260798
FBgn0020633
FBgn0038191
FBgn0264855
FBgn0027496
FBgn0051450
FBgn0037608
FBgn0029687
FBgn0015544
FBgn0040389
FBgn0261596
FBgn0027052
FBgn0032189
FBgn0035534
FBgn0010235
FBgn0030719
FBgn0031090
FBgn0034744
FBgn0038190
FBgn0013763
FBgn0030109
FBgn0038049
FBgn0011742
FBgn0260049
FBgn0030630
FBgn0026400
FBgn0002772
FBgn0025366
FBgn0038834
FBgn0035725
FBgn0029929
FBgn0036500
FBgn0034237
FBgn0030720
FBgn0000355
FBgn0002593
FBgn0003274
FBgn0032640
FBgn0085474
FBgn0030391
FBgn0020910
FBgn0035089
FBgn0014879
FBgn0011787
FBgn0015218
FBgn0031684
FBgn0035763
FBgn0026372
FBgn0034602
FBgn0011336
FBgn0002283
FBgn0037368
FBgn0038272
FBgn0035372
FBgn0031497
FBgn0030305
FBgn0000319
FBgn0026415
FBgn0032514
FBgn0027548
FBgn0039348
FBgn0027507
FBgn0039252
FBgn0002121
FBgn0039790
FBgn0010198
FBgn0033555
FBgn0262559
FBgn0010808
FBgn0265605
FBgn0010590
FBgn0266410
FBgn0024352
FBgn0027364
FBgn0015321
FBgn0036581
FBgn0035964
FBgn0029820
FBgn0014863
FBgn0035753
FBgn0086904
FBgn0038515
FBgn0004926
FBgn0028990
FBgn0004587
FBgn0028507
FBgn0024732
FBgn0035951
FBgn0038585
FBgn0011768
FBgn0027080
FBgn0025608
FBgn0030276
FBgn0020510
FBgn0038964
FBgn0032444
FBgn0015799
FBgn0002567
FBgn0085443
FBgn0035267
FBgn0051637
FBgn0029766
FBgn0010263
FBgn0086444
FBgn0000015
FBgn0030018
FBgn0003410
FBgn0038494
FBgn0263258
FBgn0262866
FBgn0266696
FBgn0039633
FBgn0263706
FBgn0262475
FBgn0004509
FBgn0265416
FBgn0030912
FBgn0265598
FBgn0032129
FBgn0030034
FBgn0001324
FBgn0265523
FBgn0261552
FBgn0002643
FBgn0001297
FBgn0035241
FBgn0085437
FBgn0259481
FBgn0000568
FBgn0050089
FBgn0042693
FBgn0032322
FBgn0064227
FBgn0032817
FBgn0266756
FBgn0041092
FBgn0003507
FBgn0052137
FBgn0266579
FBgn0259171
FBgn0052264
FBgn0030055
FBgn0024321
FBgn0003396
FBgn0037375
FBgn0265998
FBgn0026313
FBgn0003118
FBgn0031059
FBgn0261549
FBgn0034590
FBgn0001078
FBgn0034644
FBgn0052062
FBgn0052654
FBgn0001276
FBgn0016694
FBgn0259168
FBgn0003984
FBgn0259735
FBgn0030049
FBgn0031294
FBgn0261873
FBgn0020445
FBgn0028499
FBgn0041210
FBgn0029843
FBgn0045842
FBgn0004878
FBgn0031488
FBgn0039808
FBgn0001180
FBgn0037753
FBgn0261563
FBgn0031306
FBgn0264307
FBgn0010313
FBgn0036814
FBgn0262871
FBgn0264542
FBgn0025335
FBgn0004837
FBgn0002592
FBgn0050115
FBgn0000662
FBgn0037026
FBgn0260440
FBgn0026376
FBgn0085426
FBgn0010768
FBgn0004101
FBgn0027339
FBgn0032147
FBgn0039488
FBgn0261986
FBgn0035244
FBgn0026878
FBgn0013717
FBgn0027296
FBgn0035149
FBgn0029799
FBgn0016754
FBgn0031258
FBgn0087008
FBgn0005624
FBgn0000077
FBgn0003687
FBgn0263392
FBgn0050460
FBgn0263038
FBgn0259789
FBgn0027581
FBgn0259170
FBgn0024250
FBgn0038853
FBgn0000479
FBgn0035424
FBgn0024993
FBgn0004858
FBgn0036900
FBgn0000008
FBgn0266411
FBgn0261588
FBgn0029894
FBgn0032305
FBgn0033639
FBgn0014340
FBgn0039209
FBgn0262582
FBgn0261823
FBgn0001320
FBgn0033802
FBgn0035713
FBgn0264815
FBgn0031698
FBgn0261617
FBgn0035988
FBgn0031816
FBgn0053203
FBgn0038418
FBgn0026160
FBgn0263873
FBgn0036398
FBgn0036373
FBgn0261811
FBgn0052815
FBgn0031740
FBgn0030077
FBgn0033309
FBgn0264490
FBgn0032105
FBgn0264562
FBgn0016081
FBgn0035497
FBgn0032681
FBgn0030505
FBgn0000286
FBgn0263108
FBgn0000578
FBgn0051224
FBgn0003345
FBgn0052365
FBgn0031762
FBgn0032701
FBgn0031959
FBgn0259736
FBgn0031377
FBgn0020621
FBgn0041184
FBgn0032330
FBgn0263995
FBgn0052133
FBgn0034860
FBgn0034606
FBgn0261562
FBgn0052529
FBgn0260771
FBgn0029662
FBgn0004606
FBgn0051211
FBgn0029822
FBgn0005771
FBgn0033636
FBgn0052082
FBgn0050069
FBgn0028572
FBgn0039831
FBgn0033602
FBgn0014388
FBgn0003165
FBgn0031343
FBgn0263772
FBgn0035160
FBgn0000524
FBgn0262562
FBgn0033616
FBgn0025743
FBgn0031607
FBgn0030243
FBgn0040765
FBgn0053193
FBgn0035802
FBgn0029504
FBgn0035192
FBgn0003117
FBgn0036369
FBgn0039807
FBgn0036746
FBgn0038815
FBgn0263490
FBgn0029824
FBgn0086655
FBgn0036958
FBgn0032399
FBgn0029893
FBgn0038760
FBgn0032656
FBgn0263197
FBgn0260943
FBgn0082585
FBgn0000097
FBgn0033252
FBgn0042125
FBgn0004956
FBgn0267336
FBgn0265487
FBgn0032187
FBgn0085408
FBgn0033166
FBgn0028550
FBgn0038126
FBgn0039385
FBgn0004861
FBgn0010113
FBgn0004860
FBgn0263355
FBgn0015618
FBgn0036152
FBgn0033652
FBgn0261555
FBgn0001624
FBgn0263395
FBgn0086674
FBgn0000562
FBgn0263705
FBgn0052767
FBgn0033987
FBgn0003656
FBgn0013263
FBgn0036518
FBgn0038197
FBgn0011474
FBgn0263997
FBgn0004652
FBgn0039347
FBgn0053558
FBgn0050377
FBgn0011666
FBgn0020503
FBgn0259228
FBgn0011739
FBgn0029905
FBgn0029835
FBgn0264959
FBgn0260632
FBgn0033960
FBgn0041188
FBgn0000180
FBgn0264357
FBgn0005536
FBgn0031490
FBgn0085478
FBgn0040071
FBgn0261556
FBgn0052506
FBgn0023531
FBgn0039523
FBgn0002945
FBgn0010015
FBgn0026206
FBgn0038653
FBgn0035676
FBgn0031696
FBgn0000567
FBgn0029903
FBgn0261854
FBgn0261872
FBgn0031118
FBgn0036801
FBgn0261444
FBgn0052479
FBgn0039215
FBgn0026597
FBgn0027504
FBgn0034570
FBgn0265623
FBgn0003464
FBgn0052676
FBgn0085400
FBgn0261279
FBgn0263220
FBgn0000108
FBgn0034903
FBgn0034585
FBgn0085405
FBgn0004666
FBgn0053182
FBgn0031016
FBgn0266801
FBgn0086680
FBgn0014024
FBgn0030569
FBgn0031952
FBgn0004369
FBgn0015558
FBgn0015400
FBgn0051158
FBgn0015371
FBgn0035844
FBgn0010303
FBgn0031872
FBgn0022768
FBgn0259823
FBgn0264386
FBgn0028371
FBgn0034071
FBgn0039492
FBgn0260938
FBgn0261570
FBgn0004870
FBgn0024187
FBgn0011259
FBgn0052296
FBgn0028484
FBgn0038881
FBgn0033313
FBgn0030674
FBgn0003053
FBgn0037252
FBgn0267033
FBgn0027575
FBgn0262614
FBgn0023518
FBgn0036374
FBgn0031077
FBgn0031568
FBgn0031023
FBgn0029895
FBgn0261238
FBgn0050389
FBgn0263993
FBgn0039214
FBgn0038295
FBgn0263132
FBgn0001250
FBgn0260003
FBgn0004390
FBgn0082831
FBgn0032348
FBgn0261649
FBgn0264006
FBgn0033339
FBgn0027655
FBgn0030091
FBgn0259927
FBgn0259984
FBgn0003301
FBgn0264495
FBgn0026722
FBgn0036365
FBgn0031374
FBgn0085376
FBgn0027508
FBgn0036032
FBgn0034795
FBgn0004656
FBgn0000542
FBgn0004583
FBgn0034476
FBgn0020261
FBgn0026427
FBgn0040752
FBgn0001965
FBgn0038975
FBgn0265726
FBgn0085430
FBgn0004368
FBgn0085451
FBgn0264324
FBgn0036451
FBgn0264560
FBgn0038108
FBgn0002873
FBgn0266019
FBgn0053208
FBgn0261934
FBgn0030266
FBgn0004647
FBgn0261671
FBgn0261836
FBgn0026428
FBgn0030289
FBgn0010583
FBgn0013759
FBgn0038683
FBgn0026369
FBgn0086686
FBgn0036684
FBgn0053087
FBgn0259923
FBgn0027528
FBgn0028717
FBgn0261547
FBgn0035237
FBgn0052100
FBgn0004198
FBgn0033782
FBgn0004859
FBgn0033744
FBgn0035986
FBgn0035287
FBgn0004359
FBgn0051898
FBgn0052831
FBgn0036405
FBgn0053111
FBgn0001150
FBgn0261260
FBgn0052772
FBgn0023407
FBgn0263397
FBgn0041160
FBgn0020257
FBgn0261931
FBgn0264090
FBgn0051869
FBgn0020386
FBgn0015589
FBgn0045852
FBgn0085412
FBgn0000320
FBgn0267001
FBgn0036317
FBgn0016794
FBgn0040344
FBgn0027598
FBgn0264953
FBgn0036576
FBgn0000247
FBgn0020412
FBgn0038251
FBgn0266418
FBgn0085442
FBgn0052425
FBgn0039580
FBgn0001168
FBgn0004374
FBgn0086711
FBgn0033494
FBgn0029761
FBgn0031818
FBgn0036566
FBgn0003460
[truncated: 1,666 more rows]

## Sheet: (D) Identified genes >50TPMs
motif_id	motif_alt_id	start	stop	strand	score	p-value	q-value	matched_sequence
CAGCAGCAGCAGCAG	FBgn0031047	34	48	+	29.1159	6.02e-10	8.37e-06	CAGCAGCAGCAGCAG
CAGCAGCAGCAGCAG	FBgn0031047	34	48	+	29.1159	6.02e-10	8.37e-06	CAGCAGCAGCAGCAG
CAGCAGCAGCAGCAG	FBgn0031047	34	48	+	29.1159	6.02e-10	8.37e-06	CAGCAGCAGCAGCAG
CAGCAGCAGCAGCAG	FBgn0016926	36	50	+	29.1159	6.02e-10	8.37e-06	CAGCAGCAGCAGCAG
CAGCAGCAGCAGCAG	FBgn0036099	36	50	+	29.1159	6.02e-10	8.37e-06	CAGCAGCAGCAGCAG
CAGCAGCAGCAGCAG	FBgn0031047	37	51	+	29.1159	6.02e-10	8.37e-06	CAGCAGCAGCAGCAG
CAGCAGCAGCAGCAG	FBgn0031047	37	51	+	29.1159	6.02e-10	8.37e-06	CAGCAGCAGCAGCAG
CAGCAGCAGCAGCAG	FBgn0031047	37	51	+	29.1159	6.02e-10	8.37e-06	CAGCAGCAGCAGCAG
CAGCAGCAGCAGCAG	FBgn0036099	39	53	+	29.1159	6.02e-10	8.37e-06	CAGCAGCAGCAGCAG
CAGCAGCAGCAGCAG	FBgn0031047	55	69	+	29.1159	6.02e-10	8.37e-06	CAGCAGCAGCAGCAG
CAGCAGCAGCAGCAG	FBgn0031047	55	69	+	29.1159	6.02e-10	8.37e-06	CAGCAGCAGCAGCAG
CAGCAGCAGCAGCAG	FBgn0031047	55	69	+	29.1159	6.02e-10	8.37e-06	CAGCAGCAGCAGCAG
CAGCAGCAGCAGCAG	FBgn0264493	91	105	+	29.1159	6.02e-10	8.37e-06	CAGCAGCAGCAGCAG
CAGCAGCAGCAGCAG	FBgn0051092	93	107	+	29.1159	6.02e-10	8.37e-06	CAGCAGCAGCAGCAG
CAGCAGCAGCAGCAG	FBgn0051092	93	107	+	29.1159	6.02e-10	8.37e-06	CAGCAGCAGCAGCAG
CAGCAGCAGCAGCAG	FBgn0051092	93	107	+	29.1159	6.02e-10	8.37e-06	CAGCAGCAGCAGCAG
CAGCAGCAGCAGCAG	FBgn0051092	93	107	+	29.1159	6.02e-10	8.37e-06	CAGCAGCAGCAGCAG
CAGCAGCAGCAGCAG	FBgn0051092	93	107	+	29.1159	6.02e-10	8.37e-06	CAGCAGCAGCAGCAG
CAGCAGCAGCAGCAG	FBgn0261618	94	108	+	29.1159	6.02e-10	8.37e-06	CAGCAGCAGCAGCAG
CAGCAGCAGCAGCAG	FBgn0004924	108	122	+	29.1159	6.02e-10	8.37e-06	CAGCAGCAGCAGCAG
CAGCAGCAGCAGCAG	FBgn0004924	111	125	+	29.1159	6.02e-10	8.37e-06	CAGCAGCAGCAGCAG
CAGCAGCAGCAGCAG	FBgn0004924	114	128	+	29.1159	6.02e-10	8.37e-06	CAGCAGCAGCAGCAG
CAGCAGCAGCAGCAG	FBgn0004924	117	131	+	29.1159	6.02e-10	8.37e-06	CAGCAGCAGCAGCAG
CAGCAGCAGCAGCAG	FBgn0004924	120	134	+	29.1159	6.02e-10	8.37e-06	CAGCAGCAGCAGCAG
CAGCAGCAGCAGCAG	FBgn0004924	120	134	+	29.1159	6.02e-10	8.37e-06	CAGCAGCAGCAGCAG
CAGCAGCAGCAGCAG	FBgn0004924	123	137	+	29.1159	6.02e-10	8.37e-06	CAGCAGCAGCAGCAG
CAGCAGCAGCAGCAG	FBgn0004924	123	137	+	29.1159	6.02e-10	8.37e-06	CAGCAGCAGCAGCAG
CAGCAGCAGCAGCAG	FBgn0004924	126	140	+	29.1159	6.02e-10	8.37e-06	CAGCAGCAGCAGCAG
CAGCAGCAGCAGCAG	FBgn0004924	126	140	+	29.1159	6.02e-10	8.37e-06	CAGCAGCAGCAGCAG
CAGCAGCAGCAGCAG	FBgn0004924	129	143	+	29.1159	6.02e-10	8.37e-06	CAGCAGCAGCAGCAG
CAGCAGCAGCAGCAG	FBgn0004924	129	143	+	29.1159	6.02e-10	8.37e-06	CAGCAGCAGCAGCAG
CAGCAGCAGCAGCAG	FBgn0264491	196	210	+	29.1159	6.02e-10	8.37e-06	CAGCAGCAGCAGCAG
CAGCAGCAGCAGCAG	FBgn0264491	196	210	+	29.1159	6.02e-10	8.37e-06	CAGCAGCAGCAGCAG
CAGCAGCAGCAGCAG	FBgn0264491	196	210	+	29.1159	6.02e-10	8.37e-06	CAGCAGCAGCAGCAG
CAGCAGCAGCAGCAG	FBgn0264491	196	210	+	29.1159	6.02e-10	8.37e-06	CAGCAGCAGCAGCAG
CAGCAGCAGCAGCAG	FBgn0264491	196	210	+	29.1159	6.02e-10	8.37e-06	CAGCAGCAGCAGCAG
CAGCAGCAGCAGCAG	FBgn0264491	196	210	+	29.1159	6.02e-10	8.37e-06	CAGCAGCAGCAGCAG
CAGCAGCAGCAGCAG	FBgn0035397	197	211	+	29.1159	6.02e-10	8.37e-06	CAGCAGCAGCAGCAG
CAGCAGCAGCAGCAG	FBgn0035397	197	211	+	29.1159	6.02e-10	8.37e-06	CAGCAGCAGCAGCAG
CAGCAGCAGCAGCAG	FBgn0035397	197	211	+	29.1159	6.02e-10	8.37e-06	CAGCAGCAGCAGCAG
CAGCAGCAGCAGCAG	FBgn0035397	200	214	+	29.1159	6.02e-10	8.37e-06	CAGCAGCAGCAGCAG
CAGCAGCAGCAGCAG	FBgn0035397	200	214	+	29.1159	6.02e-10	8.37e-06	CAGCAGCAGCAGCAG
CAGCAGCAGCAGCAG	FBgn0035397	200	214	+	29.1159	6.02e-10	8.37e-06	CAGCAGCAGCAGCAG
CAGCAGCAGCAGCAG	FBgn0003520	211	225	+	29.1159	6.02e-10	8.37e-06	CAGCAGCAGCAGCAG
CAGCAGCAGCAGCAG	FBgn0003520	211	225	+	29.1159	6.02e-10	8.37e-06	CAGCAGCAGCAGCAG
CAGCAGCAGCAGCAG	FBgn0035397	218	232	+	29.1159	6.02e-10	8.37e-06	CAGCAGCAGCAGCAG
CAGCAGCAGCAGCAG	FBgn0035397	221	235	+	29.1159	6.02e-10	8.37e-06	CAGCAGCAGCAGCAG
CAGCAGCAGCAGCAG	FBgn0260934	223	237	+	29.1159	6.02e-10	8.37e-06	CAGCAGCAGCAGCAG
CAGCAGCAGCAGCAG	FBgn0260934	223	237	+	29.1159	6.02e-10	8.37e-06	CAGCAGCAGCAGCAG
CAGCAGCAGCAGCAG	FBgn0260934	223	237	+	29.1159	6.02e-10	8.37e-06	CAGCAGCAGCAGCAG
CAGCAGCAGCAGCAG	FBgn0260934	223	237	+	29.1159	6.02e-10	8.37e-06	CAGCAGCAGCAGCAG
CAGCAGCAGCAGCAG	FBgn0260934	223	237	+	29.1159	6.02e-10	8.37e-06	CAGCAGCAGCAGCAG
CAGCAGCAGCAGCAG	FBgn0260934	223	237	+	29.1159	6.02e-10	8.37e-06	CAGCAGCAGCAGCAG
CAGCAGCAGCAGCAG	FBgn0261618	224	238	+	29.1159	6.02e-10	8.37e-06	CAGCAGCAGCAGCAG
CAGCAGCAGCAGCAG	FBgn0261618	227	241	+	29.1159	6.02e-10	8.37e-06	CAGCAGCAGCAGCAG
CAGCAGCAGCAGCAG	FBgn0035397	242	256	+	29.1159	6.02e-10	8.37e-06	CAGCAGCAGCAGCAG
CAGCAGCAGCAGCAG	FBgn0035397	242	256	+	29.1159	6.02e-10	8.37e-06	CAGCAGCAGCAGCAG
CAGCAGCAGCAGCAG	FBgn0035397	242	256	+	29.1159	6.02e-10	8.37e-06	CAGCAGCAGCAGCAG
CAGCAGCAGCAGCAG	FBgn0011837	244	258	+	29.1159	6.02e-10	8.37e-06	CAGCAGCAGCAGCAG
CAGCAGCAGCAGCAG	FBgn0011837	244	258	+	29.1159	6.02e-10	8.37e-06	CAGCAGCAGCAGCAG
CAGCAGCAGCAGCAG	FBgn0011837	244	258	+	29.1159	6.02e-10	8.37e-06	CAGCAGCAGCAGCAG
CAGCAGCAGCAGCAG	FBgn0035397	245	259	+	29.1159	6.02e-10	8.37e-06	CAGCAGCAGCAGCAG
CAGCAGCAGCAGCAG	FBgn0035397	245	259	+	29.1159	6.02e-10	8.37e-06	CAGCAGCAGCAGCAG
CAGCAGCAGCAGCAG	FBgn0035397	245	259	+	29.1159	6.02e-10	8.37e-06	CAGCAGCAGCAGCAG
CAGCAGCAGCAGCAG	FBgn0010431	250	264	+	29.1159	6.02e-10	8.37e-06	CAGCAGCAGCAGCAG
CAGCAGCAGCAGCAG	FBgn0010431	253	267	+	29.1159	6.02e-10	8.37e-06	CAGCAGCAGCAGCAG
CAGCAGCAGCAGCAG	FBgn0264489	253	267	+	29.1159	6.02e-10	8.37e-06	CAGCAGCAGCAGCAG
CAGCAGCAGCAGCAG	FBgn0264489	262	276	+	29.1159	6.02e-10	8.37e-06	CAGCAGCAGCAGCAG
CAGCAGCAGCAGCAG	FBgn0011837	268	282	+	29.1159	6.02e-10	8.37e-06	CAGCAGCAGCAGCAG
CAGCAGCAGCAGCAG	FBgn0011837	268	282	+	29.1159	6.02e-10	8.37e-06	CAGCAGCAGCAGCAG
CAGCAGCAGCAGCAG	FBgn0021979	268	282	+	29.1159	6.02e-10	8.37e-06	CAGCAGCAGCAGCAG
CAGCAGCAGCAGCAG	FBgn0011837	268	282	+	29.1159	6.02e-10	8.37e-06	CAGCAGCAGCAGCAG
CAGCAGCAGCAGCAG	FBgn0011837	271	285	+	29.1159	6.02e-10	8.37e-06	CAGCAGCAGCAGCAG
CAGCAGCAGCAGCAG	FBgn0011837	271	285	+	29.1159	6.02e-10	8.37e-06	CAGCAGCAGCAGCAG
CAGCAGCAGCAGCAG	FBgn0021979	271	285	+	29.1159	6.02e-10	8.37e-06	CAGCAGCAGCAGCAG
CAGCAGCAGCAGCAG	FBgn0021979	271	285	+	29.1159	6.02e-10	8.37e-06	CAGCAGCAGCAGCAG
CAGCAGCAGCAGCAG	FBgn0021979	271	285	+	29.1159	6.02e-10	8.37e-06	CAGCAGCAGCAGCAG
CAGCAGCAGCAGCAG	FBgn0021979	271	285	+	29.1159	6.02e-10	8.37e-06	CAGCAGCAGCAGCAG
CAGCAGCAGCAGCAG	FBgn0011837	271	285	+	29.1159	6.02e-10	8.37e-06	CAGCAGCAGCAGCAG
CAGCAGCAGCAGCAG	FBgn0038829	292	306	+	29.1159	6.02e-10	8.37e-06	CAGCAGCAGCAGCAG
CAGCAGCAGCAGCAG	FBgn0038829	292	306	+	29.1159	6.02e-10	8.37e-06	CAGCAGCAGCAGCAG
CAGCAGCAGCAGCAG	FBgn0264489	310	324	+	29.1159	6.02e-10	8.37e-06	CAGCAGCAGCAGCAG
CAGCAGCAGCAGCAG	FBgn0035397	311	325	+	29.1159	6.02e-10	8.37e-06	CAGCAGCAGCAGCAG
CAGCAGCAGCAGCAG	FBgn0035397	314	328	+	29.1159	6.02e-10	8.37e-06	CAGCAGCAGCAGCAG
CAGCAGCAGCAGCAG	FBgn0036735	325	339	+	29.1159	6.02e-10	8.37e-06	CAGCAGCAGCAGCAG
CAGCAGCAGCAGCAG	FBgn0036735	328	342	+	29.1159	6.02e-10	8.37e-06	CAGCAGCAGCAGCAG
CAGCAGCAGCAGCAG	FBgn0035397	335	349	+	29.1159	6.02e-10	8.37e-06	CAGCAGCAGCAGCAG
CAGCAGCAGCAGCAG	FBgn0035397	335	349	+	29.1159	6.02e-10	8.37e-06	CAGCAGCAGCAGCAG
CAGCAGCAGCAGCAG	FBgn0035397	335	349	+	29.1159	6.02e-10	8.37e-06	CAGCAGCAGCAGCAG
CAGCAGCAGCAGCAG	FBgn0035397	335	349	+	29.1159	6.02e-10	8.37e-06	CAGCAGCAGCAGCAG
CAGCAGCAGCAGCAG	FBgn0035397	335	349	+	29.1159	6.02e-10	8.37e-06	CAGCAGCAGCAGCAG
CAGCAGCAGCAGCAG	FBgn0035397	335	349	+	29.1159	6.02e-10	8.37e-06	CAGCAGCAGCAGCAG
CAGCAGCAGCAGCAG	FBgn0035397	335	349	+	29.1159	6.02e-10	8.37e-06	CAGCAGCAGCAGCAG
CAGCAGCAGCAGCAG	FBgn0035397	338	352	+	29.1159	6.02e-10	8.37e-06	CAGCAGCAGCAGCAG
CAGCAGCAGCAGCAG	FBgn0035397	338	352	+	29.1159	6.02e-10	8.37e-06	CAGCAGCAGCAGCAG
CAGCAGCAGCAGCAG	FBgn0035397	338	352	+	29.1159	6.02e-10	8.37e-06	CAGCAGCAGCAGCAG
CAGCAGCAGCAGCAG	FBgn0035397	338	352	+	29.1159	6.02e-10	8.37e-06	CAGCAGCAGCAGCAG
CAGCAGCAGCAGCAG	FBgn0035397	338	352	+	29.1159	6.02e-10	8.37e-06	CAGCAGCAGCAGCAG
CAGCAGCAGCAGCAG	FBgn0035397	338	352	+	29.1159	6.02e-10	8.37e-06	CAGCAGCAGCAGCAG
CAGCAGCAGCAGCAG	FBgn0035397	338	352	+	29.1159	6.02e-10	8.37e-06	CAGCAGCAGCAGCAG
CAGCAGCAGCAGCAG	FBgn0034918	340	354	+	29.1159	6.02e-10	8.37e-06	CAGCAGCAGCAGCAG
CAGCAGCAGCAGCAG	FBgn0035397	341	355	+	29.1159	6.02e-10	8.37e-06	CAGCAGCAGCAGCAG
CAGCAGCAGCAGCAG	FBgn0034918	343	357	+	29.1159	6.02e-10	8.37e-06	CAGCAGCAGCAGCAG
CAGCAGCAGCAGCAG	FBgn0035397	344	358	+	29.1159	6.02e-10	8.37e-06	CAGCAGCAGCAGCAG
CAGCAGCAGCAGCAG	FBgn0263352	349	363	+	29.1159	6.02e-10	8.37e-06	CAGCAGCAGCAGCAG
CAGCAGCAGCAGCAG	FBgn0264489	349	363	+	29.1159	6.02e-10	8.37e-06	CAGCAGCAGCAGCAG
CAGCAGCAGCAGCAG	FBgn0263352	349	363	+	29.1159	6.02e-10	8.37e-06	CAGCAGCAGCAGCAG
CAGCAGCAGCAGCAG	FBgn0263352	349	363	+	29.1159	6.02e-10	8.37e-06	CAGCAGCAGCAGCAG
CAGCAGCAGCAGCAG	FBgn0263352	349	363	+	29.1159	6.02e-10	8.37e-06	CAGCAGCAGCAGCAG
CAGCAGCAGCAGCAG	FBgn0263352	349	363	+	29.1159	6.02e-10	8.37e-06	CAGCAGCAGCAGCAG
CAGCAGCAGCAGCAG	FBgn0263352	352	366	+	29.1159	6.02e-10	8.37e-06	CAGCAGCAGCAGCAG
CAGCAGCAGCAGCAG	FBgn0263352	352	366	+	29.1159	6.02e-10	8.37e-06	CAGCAGCAGCAGCAG
CAGCAGCAGCAGCAG	FBgn0264489	352	366	+	29.1159	6.02e-10	8.37e-06	CAGCAGCAGCAGCAG
CAGCAGCAGCAGCAG	FBgn0038043	352	366	+	29.1159	6.02e-10	8.37e-06	CAGCAGCAGCAGCAG
CAGCAGCAGCAGCAG	FBgn0263352	352	366	+	29.1159	6.02e-10	8.37e-06	CAGCAGCAGCAGCAG
CAGCAGCAGCAGCAG	FBgn0263352	352	366	+	29.1159	6.02e-10	8.37e-06	CAGCAGCAGCAGCAG
CAGCAGCAGCAGCAG	FBgn0263352	352	366	+	29.1159	6.02e-10	8.37e-06	CAGCAGCAGCAGCAG
CAGCAGCAGCAGCAG	FBgn0038043	355	369	+	29.1159	6.02e-10	8.37e-06	CAGCAGCAGCAGCAG
CAGCAGCAGCAGCAG	FBgn0038043	358	372	+	29.1159	6.02e-10	8.37e-06	CAGCAGCAGCAGCAG
CAGCAGCAGCAGCAG	FBgn0038043	361	375	+	29.1159	6.02e-10	8.37e-06	CAGCAGCAGCAGCAG
CAGCAGCAGCAGCAG	FBgn0264489	397	411	+	29.1159	6.02e-10	8.37e-06	CAGCAGCAGCAGCAG
CAGCAGCAGCAGCAG	FBgn0264489	400	414	+	29.1159	6.02e-10	8.37e-06	CAGCAGCAGCAGCAG
CAGCAGCAGCAGCAG	FBgn0264489	427	441	+	29.1159	6.02e-10	8.37e-06	CAGCAGCAGCAGCAG
CAGCAGCAGCAGCAG	FBgn0264489	427	441	+	29.1159	6.02e-10	8.37e-06	CAGCAGCAGCAGCAG
CAGCAGCAGCAGCAG	FBgn0264489	430	444	+	29.1159	6.02e-10	8.37e-06	CAGCAGCAGCAGCAG
CAGCAGCAGCAGCAG	FBgn0262081	508	522	+	29.1159	6.02e-10	8.37e-06	CAGCAGCAGCAGCAG
CAGCAGCAGCAGCAG	FBgn0262081	508	522	+	29.1159	6.02e-10	8.37e-06	CAGCAGCAGCAGCAG
CAGCAGCAGCAGCAG	FBgn0262081	508	522	+	29.1159	6.02e-10	8.37e-06	CAGCAGCAGCAGCAG
CAGCAGCAGCAGCAG	FBgn0262081	508	522	+	29.1159	6.02e-10	8.37e-06	CAGCAGCAGCAGCAG
CAGCAGCAGCAGCAG	FBgn0264489	514	528	+	29.1159	6.02e-10	8.37e-06	CAGCAGCAGCAGCAG
CAGCAGCAGCAGCAG	FBgn0264489	514	528	+	29.1159	6.02e-10	8.37e-06	CAGCAGCAGCAGCAG
CAGCAGCAGCAGCAG	FBgn0264489	517	531	+	29.1159	6.02e-10	8.37e-06	CAGCAGCAGCAGCAG
CAGCAGCAGCAGCAG	FBgn0264489	517	531	+	29.1159	6.02e-10	8.37e-06	CAGCAGCAGCAGCAG
CAGCAGCAGCAGCAG	FBgn0264489	517	531	+	29.1159	6.02e-10	8.37e-06	CAGCAGCAGCAGCAG
CAGCAGCAGCAGCAG	FBgn0264489	520	534	+	29.1159	6.02e-10	8.37e-06	CAGCAGCAGCAGCAG
CAGCAGCAGCAGCAG	FBgn0027506	523	537	+	29.1159	6.02e-10	8.37e-06	CAGCAGCAGCAGCAG
CAGCAGCAGCAGCAG	FBgn0027506	523	537	+	29.1159	6.02e-10	8.37e-06	CAGCAGCAGCAGCAG
CAGCAGCAGCAGCAG	FBgn0027506	526	540	+	29.1159	6.02e-10	8.37e-06	CAGCAGCAGCAGCAG
CAGCAGCAGCAGCAG	FBgn0027506	526	540	+	29.1159	6.02e-10	8.37e-06	CAGCAGCAGCAGCAG
CAGCAGCAGCAGCAG	FBgn0264489	532	546	+	29.1159	6.02e-10	8.37e-06	CAGCAGCAGCAGCAG
CAGCAGCAGCAGCAG	FBgn0263231	574	588	+	29.1159	6.02e-10	8.37e-06	CAGCAGCAGCAGCAG
CAGCAGCAGCAGCAG	FBgn0263231	574	588	+	29.1159	6.02e-10	8.37e-06	CAGCAGCAGCAGCAG
CAGCAGCAGCAGCAG	FBgn0264489	580	594	+	29.1159	6.02e-10	8.37e-06	CAGCAGCAGCAGCAG
CAGCAGCAGCAGCAG	FBgn0263102	583	597	+	29.1159	6.02e-10	8.37e-06	CAGCAGCAGCAGCAG
CAGCAGCAGCAGCAG	FBgn0263102	583	597	+	29.1159	6.02e-10	8.37e-06	CAGCAGCAGCAGCAG
CAGCAGCAGCAGCAG	FBgn0263102	583	597	+	29.1159	6.02e-10	8.37e-06	CAGCAGCAGCAGCAG
CAGCAGCAGCAGCAG	FBgn0263102	583	597	+	29.1159	6.02e-10	8.37e-06	CAGCAGCAGCAGCAG
CAGCAGCAGCAGCAG	FBgn0263102	583	597	+	29.1159	6.02e-10	8.37e-06	CAGCAGCAGCAGCAG
CAGCAGCAGCAGCAG	FBgn0263102	583	597	+	29.1159	6.02e-10	8.37e-06	CAGCAGCAGCAGCAG
CAGCAGCAGCAGCAG	FBgn0030710	598	612	+	29.1159	6.02e-10	8.37e-06	CAGCAGCAGCAGCAG
CAGCAGCAGCAGCAG	FBgn0030710	601	615	+	29.1159	6.02e-10	8.37e-06	CAGCAGCAGCAGCAG
CAGCAGCAGCAGCAG	FBgn0019960	605	619	+	29.1159	6.02e-10	8.37e-06	CAGCAGCAGCAGCAG
CAGCAGCAGCAGCAG	FBgn0019960	605	619	+	29.1159	6.02e-10	8.37e-06	CAGCAGCAGCAGCAG
CAGCAGCAGCAGCAG	FBgn0019960	605	619	+	29.1159	6.02e-10	8.37e-06	CAGCAGCAGCAGCAG
CAGCAGCAGCAGCAG	FBgn0266557	610	624	+	29.1159	6.02e-10	8.37e-06	CAGCAGCAGCAGCAG
CAGCAGCAGCAGCAG	FBgn0266557	610	624	+	29.1159	6.02e-10	8.37e-06	CAGCAGCAGCAGCAG
CAGCAGCAGCAGCAG	FBgn0266557	610	624	+	29.1159	6.02e-10	8.37e-06	CAGCAGCAGCAGCAG
CAGCAGCAGCAGCAG	FBgn0266557	610	624	+	29.1159	6.02e-10	8.37e-06	CAGCAGCAGCAGCAG
CAGCAGCAGCAGCAG	FBgn0266557	610	624	+	29.1159	6.02e-10	8.37e-06	CAGCAGCAGCAGCAG
CAGCAGCAGCAGCAG	FBgn0259176	637	651	+	29.1159	6.02e-10	8.37e-06	CAGCAGCAGCAGCAG
CAGCAGCAGCAGCAG	FBgn0259176	637	651	+	29.1159	6.02e-10	8.37e-06	CAGCAGCAGCAGCAG
CAGCAGCAGCAGCAG	FBgn0259176	637	651	+	29.1159	6.02e-10	8.37e-06	CAGCAGCAGCAGCAG
CAGCAGCAGCAGCAG	FBgn0264489	697	711	+	29.1159	6.02e-10	8.37e-06	CAGCAGCAGCAGCAG
CAGCAGCAGCAGCAG	FBgn0264489	697	711	+	29.1159	6.02e-10	8.37e-06	CAGCAGCAGCAGCAG
CAGCAGCAGCAGCAG	FBgn0264489	700	714	+	29.1159	6.02e-10	8.37e-06	CAGCAGCAGCAGCAG
CAGCAGCAGCAGCAG	FBgn0264489	703	717	+	29.1159	6.02e-10	8.37e-06	CAGCAGCAGCAGCAG
CAGCAGCAGCAGCAG	FBgn0004795	724	738	+	29.1159	6.02e-10	8.37e-06	CAGCAGCAGCAGCAG
CAGCAGCAGCAGCAG	FBgn0004795	727	741	+	29.1159	6.02e-10	8.37e-06	CAGCAGCAGCAGCAG
CAGCAGCAGCAGCAG	FBgn0004795	730	744	+	29.1159	6.02e-10	8.37e-06	CAGCAGCAGCAGCAG
CAGCAGCAGCAGCAG	FBgn0011837	735	749	+	29.1159	6.02e-10	8.37e-06	CAGCAGCAGCAGCAG
CAGCAGCAGCAGCAG	FBgn0011837	735	749	+	29.1159	6.02e-10	8.37e-06	CAGCAGCAGCAGCAG
CAGCAGCAGCAGCAG	FBgn0011837	735	749	+	29.1159	6.02e-10	8.37e-06	CAGCAGCAGCAGCAG
CAGCAGCAGCAGCAG	FBgn0011837	738	752	+	29.1159	6.02e-10	8.37e-06	CAGCAGCAGCAGCAG
CAGCAGCAGCAGCAG	FBgn0011837	738	752	+	29.1159	6.02e-10	8.37e-06	CAGCAGCAGCAGCAG
CAGCAGCAGCAGCAG	FBgn0011837	738	752	+	29.1159	6.02e-10	8.37e-06	CAGCAGCAGCAGCAG
CAGCAGCAGCAGCAG	FBgn0038535	739	753	+	29.1159	6.02e-10	8.37e-06	CAGCAGCAGCAGCAG
CAGCAGCAGCAGCAG	FBgn0038535	739	753	+	29.1159	6.02e-10	8.37e-06	CAGCAGCAGCAGCAG
CAGCAGCAGCAGCAG	FBgn0038535	739	753	+	29.1159	6.02e-10	8.37e-06	CAGCAGCAGCAGCAG
CAGCAGCAGCAGCAG	FBgn0038535	739	753	+	29.1159	6.02e-10	8.37e-06	CAGCAGCAGCAGCAG
CAGCAGCAGCAGCAG	FBgn0038535	739	753	+	29.1159	6.02e-10	8.37e-06	CAGCAGCAGCAGCAG
CAGCAGCAGCAGCAG	FBgn0038535	739	753	+	29.1159	6.02e-10	8.37e-06	CAGCAGCAGCAGCAG
CAGCAGCAGCAGCAG	FBgn0038535	739	753	+	29.1159	6.02e-10	8.37e-06	CAGCAGCAGCAGCAG
CAGCAGCAGCAGCAG	FBgn0038535	739	753	+	29.1159	6.02e-10	8.37e-06	CAGCAGCAGCAGCAG
CAGCAGCAGCAGCAG	FBgn0264489	751	765	+	29.1159	6.02e-10	8.37e-06	CAGCAGCAGCAGCAG
CAGCAGCAGCAGCAG	FBgn0004795	754	768	+	29.1159	6.02e-10	8.37e-06	CAGCAGCAGCAGCAG
CAGCAGCAGCAGCAG	FBgn0262081	754	768	+	29.1159	6.02e-10	8.37e-06	CAGCAGCAGCAGCAG
CAGCAGCAGCAGCAG	FBgn0004795	757	771	+	29.1159	6.02e-10	8.37e-06	CAGCAGCAGCAGCAG
CAGCAGCAGCAGCAG	FBgn0004795	760	774	+	29.1159	6.02e-10	8.37e-06	CAGCAGCAGCAGCAG
CAGCAGCAGCAGCAG	FBgn0038829	772	786	+	29.1159	6.02e-10	8.37e-06	CAGCAGCAGCAGCAG
CAGCAGCAGCAGCAG	FBgn0038829	775	789	+	29.1159	6.02e-10	8.37e-06	CAGCAGCAGCAGCAG
CAGCAGCAGCAGCAG	FBgn0004795	781	795	+	29.1159	6.02e-10	8.37e-06	CAGCAGCAGCAGCAG
CAGCAGCAGCAGCAG	FBgn0004795	784	798	+	29.1159	6.02e-10	8.37e-06	CAGCAGCAGCAGCAG
CAGCAGCAGCAGCAG	FBgn0004795	787	801	+	29.1159	6.02e-10	8.37e-06	CAGCAGCAGCAGCAG
CAGCAGCAGCAGCAG	FBgn0264489	790	804	+	29.1159	6.02e-10	8.37e-06	CAGCAGCAGCAGCAG
CAGCAGCAGCAGCAG	FBgn0264489	793	807	+	29.1159	6.02e-10	8.37e-06	CAGCAGCAGCAGCAG
CAGCAGCAGCAGCAG	FBgn0000927	808	822	+	29.1159	6.02e-10	8.37e-06	CAGCAGCAGCAGCAG
CAGCAGCAGCAGCAG	FBgn0004795	811	825	+	29.1159	6.02e-10	8.37e-06	CAGCAGCAGCAGCAG
CAGCAGCAGCAGCAG	FBgn0000927	811	825	+	29.1159	6.02e-10	8.37e-06	CAGCAGCAGCAGCAG
CAGCAGCAGCAGCAG	FBgn0004795	814	828	+	29.1159	6.02e-10	8.37e-06	CAGCAGCAGCAGCAG
CAGCAGCAGCAGCAG	FBgn0000927	814	828	+	29.1159	6.02e-10	8.37e-06	CAGCAGCAGCAGCAG
CAGCAGCAGCAGCAG	FBgn0004795	817	831	+	29.1159	6.02e-10	8.37e-06	CAGCAGCAGCAGCAG
CAGCAGCAGCAGCAG	FBgn0000927	817	831	+	29.1159	6.02e-10	8.37e-06	CAGCAGCAGCAGCAG
CAGCAGCAGCAGCAG	FBgn0038829	817	831	+	29.1159	6.02e-10	8.37e-06	CAGCAGCAGCAGCAG
CAGCAGCAGCAGCAG	FBgn0038829	820	834	+	29.1159	6.02e-10	8.37e-06	CAGCAGCAGCAGCAG
CAGCAGCAGCAGCAG	FBgn0264489	838	852	+	29.1159	6.02e-10	8.37e-06	CAGCAGCAGCAGCAG
CAGCAGCAGCAGCAG	FBgn0264489	841	855	+	29.1159	6.02e-10	8.37e-06	CAGCAGCAGCAGCAG
CAGCAGCAGCAGCAG	FBgn0264894	841	855	+	29.1159	6.02e-10	8.37e-06	CAGCAGCAGCAGCAG
CAGCAGCAGCAGCAG	FBgn0264894	841	855	+	29.1159	6.02e-10	8.37e-06	CAGCAGCAGCAGCAG
CAGCAGCAGCAGCAG	FBgn0034072	845	859	+	29.1159	6.02e-10	8.37e-06	CAGCAGCAGCAGCAG
CAGCAGCAGCAGCAG	FBgn0034072	848	862	+	29.1159	6.02e-10	8.37e-06	CAGCAGCAGCAGCAG
CAGCAGCAGCAGCAG	FBgn0264489	865	879	+	29.1159	6.02e-10	8.37e-06	CAGCAGCAGCAGCAG
CAGCAGCAGCAGCAG	FBgn0264489	868	882	+	29.1159	6.02e-10	8.37e-06	CAGCAGCAGCAGCAG
CAGCAGCAGCAGCAG	FBgn0264489	868	882	+	29.1159	6.02e-10	8.37e-06	CAGCAGCAGCAGCAG
CAGCAGCAGCAGCAG	FBgn0264489	868	882	+	29.1159	6.02e-10	8.37e-06	CAGCAGCAGCAGCAG
CAGCAGCAGCAGCAG	FBgn0264489	871	885	+	29.1159	6.02e-10	8.37e-06	CAGCAGCAGCAGCAG
CAGCAGCAGCAGCAG	FBgn0264894	874	888	+	29.1159	6.02e-10	8.37e-06	CAGCAGCAGCAGCAG
CAGCAGCAGCAGCAG	FBgn0261618	886	900	+	29.1159	6.02e-10	8.37e-06	CAGCAGCAGCAGCAG
CAGCAGCAGCAGCAG	FBgn0261618	886	900	+	29.1159	6.02e-10	8.37e-06	CAGCAGCAGCAGCAG
CAGCAGCAGCAGCAG	FBgn0261618	886	900	+	29.1159	6.02e-10	8.37e-06	CAGCAGCAGCAGCAG
CAGCAGCAGCAGCAG	FBgn0015778	910	924	+	29.1159	6.02e-10	8.37e-06	CAGCAGCAGCAGCAG
CAGCAGCAGCAGCAG	FBgn0015778	910	924	+	29.1159	6.02e-10	8.37e-06	CAGCAGCAGCAGCAG
CAGCAGCAGCAGCAG	FBgn0015778	910	924	+	29.1159	6.02e-10	8.37e-06	CAGCAGCAGCAGCAG
CAGCAGCAGCAGCAG	FBgn0015778	910	924	+	29.1159	6.02e-10	8.37e-06	CAGCAGCAGCAGCAG
CAGCAGCAGCAGCAG	FBgn0015778	913	927	+	29.1159	6.02e-10	8.37e-06	CAGCAGCAGCAGCAG
CAGCAGCAGCAGCAG	FBgn0015778	913	927	+	29.1159	6.02e-10	8.37e-06	CAGCAGCAGCAGCAG
CAGCAGCAGCAGCAG	FBgn0015778	913	927	+	29.1159	6.02e-10	8.37e-06	CAGCAGCAGCAGCAG
CAGCAGCAGCAGCAG	FBgn0015778	913	927	+	29.1159	6.02e-10	8.37e-06	CAGCAGCAGCAGCAG
CAGCAGCAGCAGCAG	FBgn0015778	949	963	+	29.1159	6.02e-10	8.37e-06	CAGCAGCAGCAGCAG
CAGCAGCAGCAGCAG	FBgn0015778	949	963	+	29.1159	6.02e-10	8.37e-06	CAGCAGCAGCAGCAG
CAGCAGCAGCAGCAG	FBgn0015778	949	963	+	29.1159	6.02e-10	8.37e-06	CAGCAGCAGCAGCAG
CAGCAGCAGCAGCAG	FBgn0015778	949	963	+	29.1159	6.02e-10	8.37e-06	CAGCAGCAGCAGCAG
CAGCAGCAGCAGCAG	FBgn0264489	952	966	+	29.1159	6.02e-10	8.37e-06	CAGCAGCAGCAGCAG
CAGCAGCAGCAGCAG	FBgn0015778	952	966	+	29.1159	6.02e-10	8.37e-06	CAGCAGCAGCAGCAG
CAGCAGCAGCAGCAG	FBgn0015778	952	966	+	29.1159	6.02e-10	8.37e-06	CAGCAGCAGCAGCAG
CAGCAGCAGCAGCAG	FBgn0015778	952	966	+	29.1159	6.02e-10	8.37e-06	CAGCAGCAGCAGCAG
CAGCAGCAGCAGCAG	FBgn0015778	952	966	+	29.1159	6.02e-10	8.37e-06	CAGCAGCAGCAGCAG
CAGCAGCAGCAGCAG	FBgn0264894	955	969	+	29.1159	6.02e-10	8.37e-06	CAGCAGCAGCAGCAG
CAGCAGCAGCAGCAG	FBgn0264489	955	969	+	29.1159	6.02e-10	8.37e-06	CAGCAGCAGCAGCAG
CAGCAGCAGCAGCAG	FBgn0264489	955	969	+	29.1159	6.02e-10	8.37e-06	CAGCAGCAGCAGCAG
CAGCAGCAGCAGCAG	FBgn0264894	955	969	+	29.1159	6.02e-10	8.37e-06	CAGCAGCAGCAGCAG
CAGCAGCAGCAGCAG	FBgn0264894	955	969	+	29.1159	6.02e-10	8.37e-06	CAGCAGCAGCAGCAG
CAGCAGCAGCAGCAG	FBgn0264489	955	969	+	29.1159	6.02e-10	8.37e-06	CAGCAGCAGCAGCAG
CAGCAGCAGCAGCAG	FBgn0264894	955	969	+	29.1159	6.02e-10	8.37e-06	CAGCAGCAGCAGCAG
CAGCAGCAGCAGCAG	FBgn0264489	955	969	+	29.1159	6.02e-10	8.37e-06	CAGCAGCAGCAGCAG
CAGCAGCAGCAGCAG	FBgn0264489	958	972	+	29.1159	6.02e-10	8.37e-06	CAGCAGCAGCAGCAG
CAGCAGCAGCAGCAG	FBgn0264489	958	972	+	29.1159	6.02e-10	8.37e-06	CAGCAGCAGCAGCAG
CAGCAGCAGCAGCAG	FBgn0264489	958	972	+	29.1159	6.02e-10	8.37e-06	CAGCAGCAGCAGCAG
CAGCAGCAGCAGCAG	FBgn0264489	958	972	+	29.1159	6.02e-10	8.37e-06	CAGCAGCAGCAGCAG
CAGCAGCAGCAGCAG	FBgn0264489	961	975	+	29.1159	6.02e-10	8.37e-06	CAGCAGCAGCAGCAG
CAGCAGCAGCAGCAG	FBgn0259176	964	978	+	29.1159	6.02e-10	8.37e-06	CAGCAGCAGCAGCAG
CAGCAGCAGCAGCAG	FBgn0026575	967	981	+	29.1159	6.02e-10	8.37e-06	CAGCAGCAGCAGCAG
CAGCAGCAGCAGCAG	FBgn0264489	973	987	+	29.1159	6.02e-10	8.37e-06	CAGCAGCAGCAGCAG
CAGCAGCAGCAGCAG	FBgn0036134	976	990	+	29.1159	6.02e-10	8.37e-06	CAGCAGCAGCAGCAG
CAGCAGCAGCAGCAG	FBgn0036134	976	990	+	29.1159	6.02e-10	8.37e-06	CAGCAGCAGCAGCAG
CAGCAGCAGCAGCAG	FBgn0036134	976	990	+	29.1159	6.02e-10	8.37e-06	CAGCAGCAGCAGCAG
CAGCAGCAGCAGCAG	FBgn0036134	976	990	+	29.1159	6.02e-10	8.37e-06	CAGCAGCAGCAGCAG
CAGCAGCAGCAGCAG	FBgn0036134	976	990	+	29.1159	6.02e-10	8.37e-06	CAGCAGCAGCAGCAG
CAGCAGCAGCAGCAG	FBgn0036134	976	990	+	29.1159	6.02e-10	8.37e-06	CAGCAGCAGCAGCAG
CAGCAGCAGCAGCAG	FBgn0036134	976	990	+	29.1159	6.02e-10	8.37e-06	CAGCAGCAGCAGCAG
CAGCAGCAGCAGCAG	FBgn0036134	976	990	+	29.1159	6.02e-10	8.37e-06	CAGCAGCAGCAGCAG
CAGCAGCAGCAGCAG	FBgn0036134	979	993	+	29.1159	6.02e-10	8.37e-06	CAGCAGCAGCAGCAG
CAGCAGCAGCAGCAG	FBgn0036134	979	993	+	29.1159	6.02e-10	8.37e-06	CAGCAGCAGCAGCAG
CAGCAGCAGCAGCAG	FBgn0036134	979	993	+	29.1159	6.02e-10	8.37e-06	CAGCAGCAGCAGCAG
CAGCAGCAGCAGCAG	FBgn0036134	979	993	+	29.1159	6.02e-10	8.37e-06	CAGCAGCAGCAGCAG
CAGCAGCAGCAGCAG	FBgn0036134	979	993	+	29.1159	6.02e-10	8.37e-06	CAGCAGCAGCAGCAG
CAGCAGCAGCAGCAG	FBgn0036134	979	993	+	29.1159	6.02e-10	8.37e-06	CAGCAGCAGCAGCAG
CAGCAGCAGCAGCAG	FBgn0036134	979	993	+	29.1159	6.02e-10	8.37e-06	CAGCAGCAGCAGCAG
CAGCAGCAGCAGCAG	FBgn0036134	979	993	+	29.1159	6.02e-10	8.37e-06	CAGCAGCAGCAGCAG
CAGCAGCAGCAGCAG	FBgn0261618	1016	1030	+	29.1159	6.02e-10	8.37e-06	CAGCAGCAGCAGCAG
CAGCAGCAGCAGCAG	FBgn0261618	1016	1030	+	29.1159	6.02e-10	8.37e-06	CAGCAGCAGCAGCAG
CAGCAGCAGCAGCAG	FBgn0261618	1016	1030	+	29.1159	6.02e-10	8.37e-06	CAGCAGCAGCAGCAG
CAGCAGCAGCAGCAG	FBgn0261618	1019	1033	+	29.1159	6.02e-10	8.37e-06	CAGCAGCAGCAGCAG
CAGCAGCAGCAGCAG	FBgn0261618	1019	1033	+	29.1159	6.02e-10	8.37e-06	CAGCAGCAGCAGCAG
CAGCAGCAGCAGCAG	FBgn0261618	1019	1033	+	29.1159	6.02e-10	8.37e-06	CAGCAGCAGCAGCAG
CAGCAGCAGCAGCAG	FBgn0264489	1021	1035	+	29.1159	6.02e-10	8.37e-06	CAGCAGCAGCAGCAG
CAGCAGCAGCAGCAG	FBgn0005694	1027	1041	+	29.1159	6.02e-10	8.37e-06	CAGCAGCAGCAGCAG
CAGCAGCAGCAGCAG	FBgn0003028	1093	1107	+	29.1159	6.02e-10	8.37e-06	CAGCAGCAGCAGCAG
CAGCAGCAGCAGCAG	FBgn0264493	1110	1124	+	29.1159	6.02e-10	8.37e-06	CAGCAGCAGCAGCAG
CAGCAGCAGCAGCAG	FBgn0264493	1113	1127	+	29.1159	6.02e-10	8.37e-06	CAGCAGCAGCAGCAG
CAGCAGCAGCAGCAG	FBgn0264493	1116	1130	+	29.1159	6.02e-10	8.37e-06	CAGCAGCAGCAGCAG
CAGCAGCAGCAGCAG	FBgn0003028	1117	1131	+	29.1159	6.02e-10	8.37e-06	CAGCAGCAGCAGCAG
CAGCAGCAGCAGCAG	FBgn0264493	1119	1133	+	29.1159	6.02e-10	8.37e-06	CAGCAGCAGCAGCAG
CAGCAGCAGCAGCAG	FBgn0003028	1120	1134	+	29.1159	6.02e-10	8.37e-06	CAGCAGCAGCAGCAG
CAGCAGCAGCAGCAG	FBgn0264493	1122	1136	+	29.1159	6.02e-10	8.37e-06	CAGCAGCAGCAGCAG
CAGCAGCAGCAGCAG	FBgn0264493	1125	1139	+	29.1159	6.02e-10	8.37e-06	CAGCAGCAGCAGCAG
CAGCAGCAGCAGCAG	FBgn0264493	1128	1142	+	29.1159	6.02e-10	8.37e-06	CAGCAGCAGCAGCAG
CAGCAGCAGCAGCAG	FBgn0264493	1131	1145	+	29.1159	6.02e-10	8.37e-06	CAGCAGCAGCAGCAG
CAGCAGCAGCAGCAG	FBgn0264493	1134	1148	+	29.1159	6.02e-10	8.37e-06	CAGCAGCAGCAGCAG
CAGCAGCAGCAGCAG	FBgn0264489	1135	1149	+	29.1159	6.02e-10	8.37e-06	CAGCAGCAGCAGCAG
CAGCAGCAGCAGCAG	FBgn0264489	1138	1152	+	29.1159	6.02e-10	8.37e-06	CAGCAGCAGCAGCAG
CAGCAGCAGCAGCAG	FBgn0264489	1138	1152	+	29.1159	6.02e-10	8.37e-06	CAGCAGCAGCAGCAG
CAGCAGCAGCAGCAG	FBgn0264489	1138	1152	+	29.1159	6.02e-10	8.37e-06	CAGCAGCAGCAGCAG
CAGCAGCAGCAGCAG	FBgn0264489	1141	1155	+	29.1159	6.02e-10	8.37e-06	CAGCAGCAGCAGCAG
CAGCAGCAGCAGCAG	FBgn0264493	1164	1178	+	29.1159	6.02e-10	8.37e-06	CAGCAGCAGCAGCAG
CAGCAGCAGCAGCAG	FBgn0020304	1171	1185	+	29.1159	6.02e-10	8.37e-06	CAGCAGCAGCAGCAG
CAGCAGCAGCAGCAG	FBgn0003028	1183	1197	+	29.1159	6.02e-10	8.37e-06	CAGCAGCAGCAGCAG
CAGCAGCAGCAGCAG	FBgn0264894	1186	1200	+	29.1159	6.02e-10	8.37e-06	CAGCAGCAGCAGCAG
CAGCAGCAGCAGCAG	FBgn0264894	1186	1200	+	29.1159	6.02e-10	8.37e-06	CAGCAGCAGCAGCAG
CAGCAGCAGCAGCAG	FBgn0264894	1186	1200	+	29.1159	6.02e-10	8.37e-06	CAGCAGCAGCAGCAG
CAGCAGCAGCAGCAG	FBgn0264894	1186	1200	+	29.1159	6.02e-10	8.37e-06	CAGCAGCAGCAGCAG
CAGCAGCAGCAGCAG	FBgn0003028	1186	1200	+	29.1159	6.02e-10	8.37e-06	CAGCAGCAGCAGCAG
CAGCAGCAGCAGCAG	FBgn0264894	1186	1200	+	29.1159	6.02e-10	8.37e-06	CAGCAGCAGCAGCAG
CAGCAGCAGCAGCAG	FBgn0264894	1186	1200	+	29.1159	6.02e-10	8.37e-06	CAGCAGCAGCAGCAG
CAGCAGCAGCAGCAG	FBgn0015778	1240	1254	+	29.1159	6.02e-10	8.37e-06	CAGCAGCAGCAGCAG
CAGCAGCAGCAGCAG	FBgn0015778	1240	1254	+	29.1159	6.02e-10	8.37e-06	CAGCAGCAGCAGCAG
CAGCAGCAGCAGCAG	FBgn0015778	1240	1254	+	29.1159	6.02e-10	8.37e-06	CAGCAGCAGCAGCAG
CAGCAGCAGCAGCAG	FBgn0015778	1240	1254	+	29.1159	6.02e-10	8.37e-06	CAGCAGCAGCAGCAG
CAGCAGCAGCAGCAG	FBgn0003028	1252	1266	+	29.1159	6.02e-10	8.37e-06	CAGCAGCAGCAGCAG
CAGCAGCAGCAGCAG	FBgn0003028	1276	1290	+	29.1159	6.02e-10	8.37e-06	CAGCAGCAGCAGCAG
CAGCAGCAGCAGCAG	FBgn0003028	1279	1293	+	29.1159	6.02e-10	8.37e-06	CAGCAGCAGCAGCAG
CAGCAGCAGCAGCAG	FBgn0000636	1297	1311	+	29.1159	6.02e-10	8.37e-06	CAGCAGCAGCAGCAG
CAGCAGCAGCAGCAG	FBgn0000636	1297	1311	+	29.1159	6.02e-10	8.37e-06	CAGCAGCAGCAGCAG
CAGCAGCAGCAGCAG	FBgn0003028	1342	1356	+	29.1159	6.02e-10	8.37e-06	CAGCAGCAGCAGCAG
CAGCAGCAGCAGCAG	FBgn0003028	1345	1359	+	29.1159	6.02e-10	8.37e-06	CAGCAGCAGCAGCAG
CAGCAGCAGCAGCAG	FBgn0020304	1381	1395	+	29.1159	6.02e-10	8.37e-06	CAGCAGCAGCAGCAG
CAGCAGCAGCAGCAG	FBgn0020304	1381	1395	+	29.1159	6.02e-10	8.37e-06	CAGCAGCAGCAGCAG
CAGCAGCAGCAGCAG	FBgn0260780	1393	1407	+	29.1159	6.02e-10	8.37e-06	CAGCAGCAGCAGCAG
CAGCAGCAGCAGCAG	FBgn0260780	1396	1410	+	29.1159	6.02e-10	8.37e-06	CAGCAGCAGCAGCAG
CAGCAGCAGCAGCAG	FBgn0260780	1396	1410	+	29.1159	6.02e-10	8.37e-06	CAGCAGCAGCAGCAG
CAGCAGCAGCAGCAG	FBgn0037655	1402	1416	+	29.1159	6.02e-10	8.37e-06	CAGCAGCAGCAGCAG
CAGCAGCAGCAGCAG	FBgn0037655	1402	1416	+	29.1159	6.02e-10	8.37e-06	CAGCAGCAGCAGCAG
CAGCAGCAGCAGCAG	FBgn0037655	1402	1416	+	29.1159	6.02e-10	8.37e-06	CAGCAGCAGCAGCAG
CAGCAGCAGCAGCAG	FBgn0037655	1402	1416	+	29.1159	6.02e-10	8.37e-06	CAGCAGCAGCAGCAG
CAGCAGCAGCAGCAG	FBgn0037655	1402	1416	+	29.1159	6.02e-10	8.37e-06	CAGCAGCAGCAGCAG
CAGCAGCAGCAGCAG	FBgn0037655	1402	1416	+	29.1159	6.02e-10	8.37e-06	CAGCAGCAGCAGCAG
CAGCAGCAGCAGCAG	FBgn0045862	1417	1431	+	29.1159	6.02e-10	8.37e-06	CAGCAGCAGCAGCAG
CAGCAGCAGCAGCAG	FBgn0045862	1417	1431	+	29.1159	6.02e-10	8.37e-06	CAGCAGCAGCAGCAG
CAGCAGCAGCAGCAG	FBgn0045862	1417	1431	+	29.1159	6.02e-10	8.37e-06	CAGCAGCAGCAGCAG
CAGCAGCAGCAGCAG	FBgn0045862	1420	1434	+	29.1159	6.02e-10	8.37e-06	CAGCAGCAGCAGCAG
CAGCAGCAGCAGCAG	FBgn0045862	1420	1434	+	29.1159	6.02e-10	8.37e-06	CAGCAGCAGCAGCAG
CAGCAGCAGCAGCAG	FBgn0045862	1420	1434	+	29.1159	6.02e-10	8.37e-06	CAGCAGCAGCAGCAG
CAGCAGCAGCAGCAG	FBgn0045862	1480	1494	+	29.1159	6.02e-10	8.37e-06	CAGCAGCAGCAGCAG
CAGCAGCAGCAGCAG	FBgn0045862	1483	1497	+	29.1159	6.02e-10	8.37e-06	CAGCAGCAGCAGCAG
CAGCAGCAGCAGCAG	FBgn0262081	1495	1509	+	29.1159	6.02e-10	8.37e-06	CAGCAGCAGCAGCAG
CAGCAGCAGCAGCAG	FBgn0262081	1495	1509	+	29.1159	6.02e-10	8.37e-06	CAGCAGCAGCAGCAG
CAGCAGCAGCAGCAG	FBgn0259176	1504	1518	+	29.1159	6.02e-10	8.37e-06	CAGCAGCAGCAGCAG
CAGCAGCAGCAGCAG	FBgn0259176	1504	1518	+	29.1159	6.02e-10	8.37e-06	CAGCAGCAGCAGCAG
CAGCAGCAGCAGCAG	FBgn0259176	1504	1518	+	29.1159	6.02e-10	8.37e-06	CAGCAGCAGCAGCAG
CAGCAGCAGCAGCAG	FBgn0004795	1531	1545	+	29.1159	6.02e-10	8.37e-06	CAGCAGCAGCAGCAG
CAGCAGCAGCAGCAG	FBgn0004795	1534	1548	+	29.1159	6.02e-10	8.37e-06	CAGCAGCAGCAGCAG
CAGCAGCAGCAGCAG	FBgn0004795	1537	1551	+	29.1159	6.02e-10	8.37e-06	CAGCAGCAGCAGCAG
CAGCAGCAGCAGCAG	FBgn0004795	1537	1551	+	29.1159	6.02e-10	8.37e-06	CAGCAGCAGCAGCAG
CAGCAGCAGCAGCAG	FBgn0004795	1540	1554	+	29.1159	6.02e-10	8.37e-06	CAGCAGCAGCAGCAG
CAGCAGCAGCAGCAG	FBgn0004795	1543	1557	+	29.1159	6.02e-10	8.37e-06	CAGCAGCAGCAGCAG
CAGCAGCAGCAGCAG	FBgn0004795	1552	1566	+	29.1159	6.02e-10	8.37e-06	CAGCAGCAGCAGCAG
CAGCAGCAGCAGCAG	FBgn0004795	1555	1569	+	29.1159	6.02e-10	8.37e-06	CAGCAGCAGCAGCAG
CAGCAGCAGCAGCAG	FBgn0004795	1558	1572	+	29.1159	6.02e-10	8.37e-06	CAGCAGCAGCAGCAG
CAGCAGCAGCAGCAG	FBgn0004795	1561	1575	+	29.1159	6.02e-10	8.37e-06	CAGCAGCAGCAGCAG
CAGCAGCAGCAGCAG	FBgn0015766	1564	1578	+	29.1159	6.02e-10	8.37e-06	CAGCAGCAGCAGCAG
CAGCAGCAGCAGCAG	FBgn0004795	1564	1578	+	29.1159	6.02e-10	8.37e-06	CAGCAGCAGCAGCAG
CAGCAGCAGCAGCAG	FBgn0004795	1567	1581	+	29.1159	6.02e-10	8.37e-06	CAGCAGCAGCAGCAG
CAGCAGCAGCAGCAG	FBgn0004795	1567	1581	+	29.1159	6.02e-10	8.37e-06	CAGCAGCAGCAGCAG
CAGCAGCAGCAGCAG	FBgn0004795	1570	1584	+	29.1159	6.02e-10	8.37e-06	CAGCAGCAGCAGCAG
CAGCAGCAGCAGCAG	FBgn0011766	1573	1587	+	29.1159	6.02e-10	8.37e-06	CAGCAGCAGCAGCAG
CAGCAGCAGCAGCAG	FBgn0011766	1573	1587	+	29.1159	6.02e-10	8.37e-06	CAGCAGCAGCAGCAG
CAGCAGCAGCAGCAG	FBgn0011766	1573	1587	+	29.1159	6.02e-10	8.37e-06	CAGCAGCAGCAGCAG
CAGCAGCAGCAGCAG	FBgn0015766	1573	1587	+	29.1159	6.02e-10	8.37e-06	CAGCAGCAGCAGCAG
CAGCAGCAGCAGCAG	FBgn0004795	1573	1587	+	29.1159	6.02e-10	8.37e-06	CAGCAGCAGCAGCAG
CAGCAGCAGCAGCAG	FBgn0011766	1573	1587	+	29.1159	6.02e-10	8.37e-06	CAGCAGCAGCAGCAG
CAGCAGCAGCAGCAG	FBgn0004795	1582	1596	+	29.1159	6.02e-10	8.37e-06	CAGCAGCAGCAGCAG
CAGCAGCAGCAGCAG	FBgn0004795	1585	1599	+	29.1159	6.02e-10	8.37e-06	CAGCAGCAGCAGCAG
CAGCAGCAGCAGCAG	FBgn0004795	1588	1602	+	29.1159	6.02e-10	8.37e-06	CAGCAGCAGCAGCAG
CAGCAGCAGCAGCAG	FBgn0000964	1588	1602	+	29.1159	6.02e-10	8.37e-06	CAGCAGCAGCAGCAG
CAGCAGCAGCAGCAG	FBgn0036534	1597	1611	+	29.1159	6.02e-10	8.37e-06	CAGCAGCAGCAGCAG
CAGCAGCAGCAGCAG	FBgn0036534	1597	1611	+	29.1159	6.02e-10	8.37e-06	CAGCAGCAGCAGCAG
CAGCAGCAGCAGCAG	FBgn0015766	1600	1614	+	29.1159	6.02e-10	8.37e-06	CAGCAGCAGCAGCAG
CAGCAGCAGCAGCAG	FBgn0011766	1621	1635	+	29.1159	6.02e-10	8.37e-06	CAGCAGCAGCAGCAG
CAGCAGCAGCAGCAG	FBgn0011766	1621	1635	+	29.1159	6.02e-10	8.37e-06	CAGCAGCAGCAGCAG
CAGCAGCAGCAGCAG	FBgn0015766	1624	1638	+	29.1159	6.02e-10	8.37e-06	CAGCAGCAGCAGCAG
CAGCAGCAGCAGCAG	FBgn0020304	1639	1653	+	29.1159	6.02e-10	8.37e-06	CAGCAGCAGCAGCAG
CAGCAGCAGCAGCAG	FBgn0034072	1640	1654	+	29.1159	6.02e-10	8.37e-06	CAGCAGCAGCAGCAG
CAGCAGCAGCAGCAG	FBgn0034072	1643	1657	+	29.1159	6.02e-10	8.37e-06	CAGCAGCAGCAGCAG
CAGCAGCAGCAGCAG	FBgn0259176	1663	1677	+	29.1159	6.02e-10	8.37e-06	CAGCAGCAGCAGCAG
CAGCAGCAGCAGCAG	FBgn0259176	1663	1677	+	29.1159	6.02e-10	8.37e-06	CAGCAGCAGCAGCAG
CAGCAGCAGCAGCAG	FBgn0259176	1663	1677	+	29.1159	6.02e-10	8.37e-06	CAGCAGCAGCAGCAG
CAGCAGCAGCAGCAG	FBgn0003204	1669	1683	+	29.1159	6.02e-10	8.37e-06	CAGCAGCAGCAGCAG
CAGCAGCAGCAGCAG	FBgn0003204	1672	1686	+	29.1159	6.02e-10	8.37e-06	CAGCAGCAGCAGCAG
CAGCAGCAGCAGCAG	FBgn0264894	1675	1689	+	29.1159	6.02e-10	8.37e-06	CAGCAGCAGCAGCAG
CAGCAGCAGCAGCAG	FBgn0003204	1675	1689	+	29.1159	6.02e-10	8.37e-06	CAGCAGCAGCAGCAG
CAGCAGCAGCAGCAG	FBgn0264894	1675	1689	+	29.1159	6.02e-10	8.37e-06	CAGCAGCAGCAGCAG
CAGCAGCAGCAGCAG	FBgn0264894	1693	1707	+	29.1159	6.02e-10	8.37e-06	CAGCAGCAGCAGCAG
CAGCAGCAGCAGCAG	FBgn0264894	1693	1707	+	29.1159	6.02e-10	8.37e-06	CAGCAGCAGCAGCAG
CAGCAGCAGCAGCAG	FBgn0264894	1708	1722	+	29.1159	6.02e-10	8.37e-06	CAGCAGCAGCAGCAG
CAGCAGCAGCAGCAG	FBgn0264894	1726	1740	+	29.1159	6.02e-10	8.37e-06	CAGCAGCAGCAGCAG
CAGCAGCAGCAGCAG	FBgn0263102	1759	1773	+	29.1159	6.02e-10	8.37e-06	CAGCAGCAGCAGCAG
CAGCAGCAGCAGCAG	FBgn0263102	1759	1773	+	29.1159	6.02e-10	8.37e-06	CAGCAGCAGCAGCAG
CAGCAGCAGCAGCAG	FBgn0263102	1762	1776	+	29.1159	6.02e-10	8.37e-06	CAGCAGCAGCAGCAG
CAGCAGCAGCAGCAG	FBgn0263102	1762	1776	+	29.1159	6.02e-10	8.37e-06	CAGCAGCAGCAGCAG
CAGCAGCAGCAGCAG	FBgn0003028	1769	1783	+	29.1159	6.02e-10	8.37e-06	CAGCAGCAGCAGCAG
CAGCAGCAGCAGCAG	FBgn0003028	1772	1786	+	29.1159	6.02e-10	8.37e-06	CAGCAGCAGCAGCAG
CAGCAGCAGCAGCAG	FBgn0003028	1775	1789	+	29.1159	6.02e-10	8.37e-06	CAGCAGCAGCAGCAG
CAGCAGCAGCAGCAG	FBgn0263102	1777	1791	+	29.1159	6.02e-10	8.37e-06	CAGCAGCAGCAGCAG
CAGCAGCAGCAGCAG	FBgn0263102	1777	1791	+	29.1159	6.02e-10	8.37e-06	CAGCAGCAGCAGCAG
CAGCAGCAGCAGCAG	FBgn0263102	1777	1791	+	29.1159	6.02e-10	8.37e-06	CAGCAGCAGCAGCAG
CAGCAGCAGCAGCAG	FBgn0263102	1777	1791	+	29.1159	6.02e-10	8.37e-06	CAGCAGCAGCAGCAG
CAGCAGCAGCAGCAG	FBgn0263102	1777	1791	+	29.1159	6.02e-10	8.37e-06	CAGCAGCAGCAGCAG
CAGCAGCAGCAGCAG	FBgn0263102	1777	1791	+	29.1159	6.02e-10	8.37e-06	CAGCAGCAGCAGCAG
CAGCAGCAGCAGCAG	FBgn0263102	1777	1791	+	29.1159	6.02e-10	8.37e-06	CAGCAGCAGCAGCAG
CAGCAGCAGCAGCAG	FBgn0263102	1780	1794	+	29.1159	6.02e-10	8.37e-06	CAGCAGCAGCAGCAG
CAGCAGCAGCAGCAG	FBgn0263102	1780	1794	+	29.1159	6.02e-10	8.37e-06	CAGCAGCAGCAGCAG
CAGCAGCAGCAGCAG	FBgn0263102	1780	1794	+	29.1159	6.02e-10	8.37e-06	CAGCAGCAGCAGCAG
CAGCAGCAGCAGCAG	FBgn0263102	1780	1794	+	29.1159	6.02e-10	8.37e-06	CAGCAGCAGCAGCAG
CAGCAGCAGCAGCAG	FBgn0263102	1780	1794	+	29.1159	6.02e-10	8.37e-06	CAGCAGCAGCAGCAG
CAGCAGCAGCAGCAG	FBgn0263102	1780	1794	+	29.1159	6.02e-10	8.37e-06	CAGCAGCAGCAGCAG
CAGCAGCAGCAGCAG	FBgn0263102	1780	1794	+	29.1159	6.02e-10	8.37e-06	CAGCAGCAGCAGCAG
CAGCAGCAGCAGCAG	FBgn0264894	1789	1803	+	29.1159	6.02e-10	8.37e-06	CAGCAGCAGCAGCAG
CAGCAGCAGCAGCAG	FBgn0264894	1789	1803	+	29.1159	6.02e-10	8.37e-06	CAGCAGCAGCAGCAG
CAGCAGCAGCAGCAG	FBgn0264894	1789	1803	+	29.1159	6.02e-10	8.37e-06	CAGCAGCAGCAGCAG
CAGCAGCAGCAGCAG	FBgn0264894	1789	1803	+	29.1159	6.02e-10	8.37e-06	CAGCAGCAGCAGCAG
CAGCAGCAGCAGCAG	FBgn0042134	1792	1806	+	29.1159	6.02e-10	8.37e-06	CAGCAGCAGCAGCAG
CAGCAGCAGCAGCAG	FBgn0042134	1792	1806	+	29.1159	6.02e-10	8.37e-06	CAGCAGCAGCAGCAG
CAGCAGCAGCAGCAG	FBgn0264894	1807	1821	+	29.1159	6.02e-10	8.37e-06	CAGCAGCAGCAGCAG
CAGCAGCAGCAGCAG	FBgn0264894	1807	1821	+	29.1159	6.02e-10	8.37e-06	CAGCAGCAGCAGCAG
CAGCAGCAGCAGCAG	FBgn0264894	1807	1821	+	29.1159	6.02e-10	8.37e-06	CAGCAGCAGCAGCAG
CAGCAGCAGCAGCAG	FBgn0264894	1807	1821	+	29.1159	6.02e-10	8.37e-06	CAGCAGCAGCAGCAG
CAGCAGCAGCAGCAG	FBgn0259176	1831	1845	+	29.1159	6.02e-10	8.37e-06	CAGCAGCAGCAGCAG
CAGCAGCAGCAGCAG	FBgn0036134	1840	1854	+	29.1159	6.02e-10	8.37e-06	CAGCAGCAGCAGCAG
CAGCAGCAGCAGCAG	FBgn0036134	1843	1857	+	29.1159	6.02e-10	8.37e-06	CAGCAGCAGCAGCAG
CAGCAGCAGCAGCAG	FBgn0036134	1846	1860	+	29.1159	6.02e-10	8.37e-06	CAGCAGCAGCAGCAG
CAGCAGCAGCAGCAG	FBgn0020304	1849	1863	+	29.1159	6.02e-10	8.37e-06	CAGCAGCAGCAGCAG
CAGCAGCAGCAGCAG	FBgn0036134	1855	1869	+	29.1159	6.02e-10	8.37e-06	CAGCAGCAGCAGCAG
CAGCAGCAGCAGCAG	FBgn0036134	1858	1872	+	29.1159	6.02e-10	8.37e-06	CAGCAGCAGCAGCAG
CAGCAGCAGCAGCAG	FBgn0036134	1858	1872	+	29.1159	6.02e-10	8.37e-06	CAGCAGCAGCAGCAG
CAGCAGCAGCAGCAG	FBgn0036134	1858	1872	+	29.1159	6.02e-10	8.37e-06	CAGCAGCAGCAGCAG
CAGCAGCAGCAGCAG	FBgn0036134	1858	1872	+	29.1159	6.02e-10	8.37e-06	CAGCAGCAGCAGCAG
CAGCAGCAGCAGCAG	FBgn0036134	1858	1872	+	29.1159	6.02e-10	8.37e-06	CAGCAGCAGCAGCAG
CAGCAGCAGCAGCAG	FBgn0036134	1858	1872	+	29.1159	6.02e-10	8.37e-06	CAGCAGCAGCAGCAG
CAGCAGCAGCAGCAG	FBgn0036134	1858	1872	+	29.1159	6.02e-10	8.37e-06	CAGCAGCAGCAGCAG
CAGCAGCAGCAGCAG	FBgn0036134	1861	1875	+	29.1159	6.02e-10	8.37e-06	CAGCAGCAGCAGCAG
CAGCAGCAGCAGCAG	FBgn0036134	1861	1875	+	29.1159	6.02e-10	8.37e-06	CAGCAGCAGCAGCAG
CAGCAGCAGCAGCAG	FBgn0036134	1861	1875	+	29.1159	6.02e-10	8.37e-06	CAGCAGCAGCAGCAG
CAGCAGCAGCAGCAG	FBgn0036134	1861	1875	+	29.1159	6.02e-10	8.37e-06	CAGCAGCAGCAGCAG
CAGCAGCAGCAGCAG	FBgn0036134	1861	1875	+	29.1159	6.02e-10	8.37e-06	CAGCAGCAGCAGCAG
CAGCAGCAGCAGCAG	FBgn0036134	1861	1875	+	29.1159	6.02e-10	8.37e-06	CAGCAGCAGCAGCAG
CAGCAGCAGCAGCAG	FBgn0036134	1861	1875	+	29.1159	6.02e-10	8.37e-06	CAGCAGCAGCAGCAG
CAGCAGCAGCAGCAG	FBgn0036134	1864	1878	+	29.1159	6.02e-10	8.37e-06	CAGCAGCAGCAGCAG
CAGCAGCAGCAGCAG	FBgn0036134	1864	1878	+	29.1159	6.02e-10	8.37e-06	CAGCAGCAGCAGCAG
CAGCAGCAGCAGCAG	FBgn0036134	1864	1878	+	29.1159	6.02e-10	8.37e-06	CAGCAGCAGCAGCAG
CAGCAGCAGCAGCAG	FBgn0036134	1864	1878	+	29.1159	6.02e-10	8.37e-06	CAGCAGCAGCAGCAG
CAGCAGCAGCAGCAG	FBgn0036134	1864	1878	+	29.1159	6.02e-10	8.37e-06	CAGCAGCAGCAGCAG
CAGCAGCAGCAGCAG	FBgn0036134	1864	1878	+	29.1159	6.02e-10	8.37e-06	CAGCAGCAGCAGCAG
CAGCAGCAGCAGCAG	FBgn0035720	1894	1908	+	29.1159	6.02e-10	8.37e-06	CAGCAGCAGCAGCAG
CAGCAGCAGCAGCAG	FBgn0035720	1894	1908	+	29.1159	6.02e-10	8.37e-06	CAGCAGCAGCAGCAG
CAGCAGCAGCAGCAG	FBgn0035720	1897	1911	+	29.1159	6.02e-10	8.37e-06	CAGCAGCAGCAGCAG
CAGCAGCAGCAGCAG	FBgn0035720	1897	1911	+	29.1159	6.02e-10	8.37e-06	CAGCAGCAGCAGCAG
CAGCAGCAGCAGCAG	FBgn0035720	1900	1914	+	29.1159	6.02e-10	8.37e-06	CAGCAGCAGCAGCAG
CAGCAGCAGCAGCAG	FBgn0035720	1900	1914	+	29.1159	6.02e-10	8.37e-06	CAGCAGCAGCAGCAG
CAGCAGCAGCAGCAG	FBgn0003028	1928	1942	+	29.1159	6.02e-10	8.37e-06	CAGCAGCAGCAGCAG
CAGCAGCAGCAGCAG	FBgn0260794	1931	1945	+	29.1159	6.02e-10	8.37e-06	CAGCAGCAGCAGCAG
CAGCAGCAGCAGCAG	FBgn0260794	1931	1945	+	29.1159	6.02e-10	8.37e-06	CAGCAGCAGCAGCAG
CAGCAGCAGCAGCAG	FBgn0260794	1931	1945	+	29.1159	6.02e-10	8.37e-06	CAGCAGCAGCAGCAG
CAGCAGCAGCAGCAG	FBgn0003028	1931	1945	+	29.1159	6.02e-10	8.37e-06	CAGCAGCAGCAGCAG
CAGCAGCAGCAGCAG	FBgn0260794	1931	1945	+	29.1159	6.02e-10	8.37e-06	CAGCAGCAGCAGCAG
CAGCAGCAGCAGCAG	FBgn0003028	1934	1948	+	29.1159	6.02e-10	8.37e-06	CAGCAGCAGCAGCAG
CAGCAGCAGCAGCAG	FBgn0259176	1951	1965	+	29.1159	6.02e-10	8.37e-06	CAGCAGCAGCAGCAG
CAGCAGCAGCAGCAG	FBgn0259176	1951	1965	+	29.1159	6.02e-10	8.37e-06	CAGCAGCAGCAGCAG
CAGCAGCAGCAGCAG	FBgn0259176	1951	1965	+	29.1159	6.02e-10	8.37e-06	CAGCAGCAGCAGCAG
CAGCAGCAGCAGCAG	FBgn0259176	1954	1968	+	29.1159	6.02e-10	8.37e-06	CAGCAGCAGCAGCAG
CAGCAGCAGCAGCAG	FBgn0259176	1954	1968	+	29.1159	6.02e-10	8.37e-06	CAGCAGCAGCAGCAG
CAGCAGCAGCAGCAG	FBgn0259176	1954	1968	+	29.1159	6.02e-10	8.37e-06	CAGCAGCAGCAGCAG
CAGCAGCAGCAGCAG	FBgn0259176	1990	2004	+	29.1159	6.02e-10	8.37e-06	CAGCAGCAGCAGCAG
CAGCAGCAGCAGCAG	FBgn0264894	2020	2034	+	29.1159	6.02e-10	8.37e-06	CAGCAGCAGCAGCAG
CAGCAGCAGCAGCAG	FBgn0264894	2020	2034	+	29.1159	6.02e-10	8.37e-06	CAGCAGCAGCAGCAG
CAGCAGCAGCAGCAG	FBgn0264894	2020	2034	+	29.1159	6.02e-10	8.37e-06	CAGCAGCAGCAGCAG
CAGCAGCAGCAGCAG	FBgn0264894	2020	2034	+	29.1159	6.02e-10	8.37e-06	CAGCAGCAGCAGCAG
CAGCAGCAGCAGCAG	FBgn0264894	2020	2034	+	29.1159	6.02e-10	8.37e-06	CAGCAGCAGCAGCAG
CAGCAGCAGCAGCAG	FBgn0264894	2020	2034	+	29.1159	6.02e-10	8.37e-06	CAGCAGCAGCAGCAG
CAGCAGCAGCAGCAG	FBgn0042134	2032	2046	+	29.1159	6.02e-10	8.37e-06	CAGCAGCAGCAGCAG
CAGCAGCAGCAGCAG	FBgn0042134	2032	2046	+	29.1159	6.02e-10	8.37e-06	CAGCAGCAGCAGCAG
CAGCAGCAGCAGCAG	FBgn0264894	2038	2052	+	29.1159	6.02e-10	8.37e-06	CAGCAGCAGCAGCAG
CAGCAGCAGCAGCAG	FBgn0264894	2038	2052	+	29.1159	6.02e-10	8.37e-06	CAGCAGCAGCAGCAG
CAGCAGCAGCAGCAG	FBgn0264894	2038	2052	+	29.1159	6.02e-10	8.37e-06	CAGCAGCAGCAGCAG
CAGCAGCAGCAGCAG	FBgn0264894	2038	2052	+	29.1159	6.02e-10	8.37e-06	CAGCAGCAGCAGCAG
CAGCAGCAGCAGCAG	FBgn0264894	2038	2052	+	29.1159	6.02e-10	8.37e-06	CAGCAGCAGCAGCAG
CAGCAGCAGCAGCAG	FBgn0264894	2038	2052	+	29.1159	6.02e-10	8.37e-06	CAGCAGCAGCAGCAG
CAGCAGCAGCAGCAG	FBgn0259176	2059	2073	+	29.1159	6.02e-10	8.37e-06	CAGCAGCAGCAGCAG
CAGCAGCAGCAGCAG	FBgn0259176	2059	2073	+	29.1159	6.02e-10	8.37e-06	CAGCAGCAGCAGCAG
CAGCAGCAGCAGCAG	FBgn0259176	2059	2073	+	29.1159	6.02e-10	8.37e-06	CAGCAGCAGCAGCAG
CAGCAGCAGCAGCAG	FBgn0259176	2125	2139	+	29.1159	6.02e-10	8.37e-06	CAGCAGCAGCAGCAG
CAGCAGCAGCAGCAG	FBgn0259176	2125	2139	+	29.1159	6.02e-10	8.37e-06	CAGCAGCAGCAGCAG
CAGCAGCAGCAGCAG	FBgn0259176	2125	2139	+	29.1159	6.02e-10	8.37e-06	CAGCAGCAGCAGCAG
CAGCAGCAGCAGCAG	FBgn0260780	2200	2214	+	29.1159	6.02e-10	8.37e-06	CAGCAGCAGCAGCAG
CAGCAGCAGCAGCAG	FBgn0260780	2203	2217	+	29.1159	6.02e-10	8.37e-06	CAGCAGCAGCAGCAG
CAGCAGCAGCAGCAG	FBgn0260780	2203	2217	+	29.1159	6.02e-10	8.37e-06	CAGCAGCAGCAGCAG
CAGCAGCAGCAGCAG	FBgn0260780	2203	2217	+	29.1159	6.02e-10	8.37e-06	CAGCAGCAGCAGCAG
CAGCAGCAGCAGCAG	FBgn0260780	2206	2220	+	29.1159	6.02e-10	8.37e-06	CAGCAGCAGCAGCAG
CAGCAGCAGCAGCAG	FBgn0260780	2206	2220	+	29.1159	6.02e-10	8.37e-06	CAGCAGCAGCAGCAG
CAGCAGCAGCAGCAG	FBgn0036534	2278	2292	+	29.1159	6.02e-10	8.37e-06	CAGCAGCAGCAGCAG
CAGCAGCAGCAGCAG	FBgn0259176	2278	2292	+	29.1159	6.02e-10	8.37e-06	CAGCAGCAGCAGCAG
CAGCAGCAGCAGCAG	FBgn0036534	2281	2295	+	29.1159	6.02e-10	8.37e-06	CAGCAGCAGCAGCAG
CAGCAGCAGCAGCAG	FBgn0259176	2281	2295	+	29.1159	6.02e-10	8.37e-06	CAGCAGCAGCAGCAG
CAGCAGCAGCAGCAG	FBgn0003870	2282	2296	+	29.1159	6.02e-10	8.37e-06	CAGCAGCAGCAGCAG
CAGCAGCAGCAGCAG	FBgn0003870	2282	2296	+	29.1159	6.02e-10	8.37e-06	CAGCAGCAGCAGCAG
CAGCAGCAGCAGCAG	FBgn0003870	2282	2296	+	29.1159	6.02e-10	8.37e-06	CAGCAGCAGCAGCAG
CAGCAGCAGCAGCAG	FBgn0003870	2282	2296	+	29.1159	6.02e-10	8.37e-06	CAGCAGCAGCAGCAG
CAGCAGCAGCAGCAG	FBgn0024555	2308	2322	+	29.1159	6.02e-10	8.37e-06	CAGCAGCAGCAGCAG
CAGCAGCAGCAGCAG	FBgn0051716	2311	2325	+	29.1159	6.02e-10	8.37e-06	CAGCAGCAGCAGCAG
CAGCAGCAGCAGCAG	FBgn0051716	2311	2325	+	29.1159	6.02e-10	8.37e-06	CAGCAGCAGCAGCAG
CAGCAGCAGCAGCAG	FBgn0051716	2314	2328	+	29.1159	6.02e-10	8.37e-06	CAGCAGCAGCAGCAG
CAGCAGCAGCAGCAG	FBgn0051716	2314	2328	+	29.1159	6.02e-10	8.37e-06	CAGCAGCAGCAGCAG
CAGCAGCAGCAGCAG	FBgn0051716	2317	2331	+	29.1159	6.02e-10	8.37e-06	CAGCAGCAGCAGCAG
CAGCAGCAGCAGCAG	FBgn0051716	2317	2331	+	29.1159	6.02e-10	8.37e-06	CAGCAGCAGCAGCAG
CAGCAGCAGCAGCAG	FBgn0051716	2320	2334	+	29.1159	6.02e-10	8.37e-06	CAGCAGCAGCAGCAG
CAGCAGCAGCAGCAG	FBgn0051716	2323	2337	+	29.1159	6.02e-10	8.37e-06	CAGCAGCAGCAGCAG
CAGCAGCAGCAGCAG	FBgn0051716	2323	2337	+	29.1159	6.02e-10	8.37e-06	CAGCAGCAGCAGCAG
CAGCAGCAGCAGCAG	FBgn0051716	2323	2337	+	29.1159	6.02e-10	8.37e-06	CAGCAGCAGCAGCAG
CAGCAGCAGCAGCAG	FBgn0051716	2323	2337	+	29.1159	6.02e-10	8.37e-06	CAGCAGCAGCAGCAG
CAGCAGCAGCAGCAG	FBgn0051716	2323	2337	+	29.1159	6.02e-10	8.37e-06	CAGCAGCAGCAGCAG
CAGCAGCAGCAGCAG	FBgn0051716	2323	2337	+	29.1159	6.02e-10	8.37e-06	CAGCAGCAGCAGCAG
CAGCAGCAGCAGCAG	FBgn0259176	2324	2338	+	29.1159	6.02e-10	8.37e-06	CAGCAGCAGCAGCAG
CAGCAGCAGCAGCAG	FBgn0259176	2324	2338	+	29.1159	6.02e-10	8.37e-06	CAGCAGCAGCAGCAG
CAGCAGCAGCAGCAG	FBgn0259176	2324	2338	+	29.1159	6.02e-10	8.37e-06	CAGCAGCAGCAGCAG
CAGCAGCAGCAGCAG	FBgn0051716	2326	2340	+	29.1159	6.02e-10	8.37e-06	CAGCAGCAGCAGCAG
CAGCAGCAGCAGCAG	FBgn0051716	2326	2340	+	29.1159	6.02e-10	8.37e-06	CAGCAGCAGCAGCAG
CAGCAGCAGCAGCAG	FBgn0051716	2326	2340	+	29.1159	6.02e-10	8.37e-06	CAGCAGCAGCAGCAG
CAGCAGCAGCAGCAG	FBgn0051716	2326	2340	+	29.1159	6.02e-10	8.37e-06	CAGCAGCAGCAGCAG
CAGCAGCAGCAGCAG	FBgn0051716	2326	2340	+	29.1159	6.02e-10	8.37e-06	CAGCAGCAGCAGCAG
CAGCAGCAGCAGCAG	FBgn0051716	2326	2340	+	29.1159	6.02e-10	8.37e-06	CAGCAGCAGCAGCAG
CAGCAGCAGCAGCAG	FBgn0259176	2327	2341	+	29.1159	6.02e-10	8.37e-06	CAGCAGCAGCAGCAG
CAGCAGCAGCAGCAG	FBgn0259176	2327	2341	+	29.1159	6.02e-10	8.37e-06	CAGCAGCAGCAGCAG
CAGCAGCAGCAGCAG	FBgn0259176	2327	2341	+	29.1159	6.02e-10	8.37e-06	CAGCAGCAGCAGCAG
CAGCAGCAGCAGCAG	FBgn0051716	2329	2343	+	29.1159	6.02e-10	8.37e-06	CAGCAGCAGCAGCAG
CAGCAGCAGCAGCAG	FBgn0024555	2329	2343	+	29.1159	6.02e-10	8.37e-06	CAGCAGCAGCAGCAG
CAGCAGCAGCAGCAG	FBgn0051716	2329	2343	+	29.1159	6.02e-10	8.37e-06	CAGCAGCAGCAGCAG
CAGCAGCAGCAGCAG	FBgn0051716	2329	2343	+	29.1159	6.02e-10	8.37e-06	CAGCAGCAGCAGCAG
CAGCAGCAGCAGCAG	FBgn0024555	2329	2343	+	29.1159	6.02e-10	8.37e-06	CAGCAGCAGCAGCAG
CAGCAGCAGCAGCAG	FBgn0051716	2329	2343	+	29.1159	6.02e-10	8.37e-06	CAGCAGCAGCAGCAG
CAGCAGCAGCAGCAG	FBgn0051716	2329	2343	+	29.1159	6.02e-10	8.37e-06	CAGCAGCAGCAGCAG
CAGCAGCAGCAGCAG	FBgn0051716	2332	2346	+	29.1159	6.02e-10	8.37e-06	CAGCAGCAGCAGCAG
CAGCAGCAGCAGCAG	FBgn0051716	2335	2349	+	29.1159	6.02e-10	8.37e-06	CAGCAGCAGCAGCAG
CAGCAGCAGCAGCAG	FBgn0051716	2338	2352	+	29.1159	6.02e-10	8.37e-06	CAGCAGCAGCAGCAG
CAGCAGCAGCAGCAG	FBgn0051716	2347	2361	+	29.1159	6.02e-10	8.37e-06	CAGCAGCAGCAGCAG
CAGCAGCAGCAGCAG	FBgn0051716	2350	2364	+	29.1159	6.02e-10	8.37e-06	CAGCAGCAGCAGCAG
CAGCAGCAGCAGCAG	FBgn0014037	2350	2364	+	29.1159	6.02e-10	8.37e-06	CAGCAGCAGCAGCAG
CAGCAGCAGCAGCAG	FBgn0014037	2350	2364	+	29.1159	6.02e-10	8.37e-06	CAGCAGCAGCAGCAG
CAGCAGCAGCAGCAG	FBgn0014037	2350	2364	+	29.1159	6.02e-10	8.37e-06	CAGCAGCAGCAGCAG
CAGCAGCAGCAGCAG	FBgn0014037	2353	2367	+	29.1159	6.02e-10	8.37e-06	CAGCAGCAGCAGCAG
CAGCAGCAGCAGCAG	FBgn0014037	2353	2367	+	29.1159	6.02e-10	8.37e-06	CAGCAGCAGCAGCAG
CAGCAGCAGCAGCAG	FBgn0014037	2353	2367	+	29.1159	6.02e-10	8.37e-06	CAGCAGCAGCAGCAG
CAGCAGCAGCAGCAG	FBgn0051716	2353	2367	+	29.1159	6.02e-10	8.37e-06	CAGCAGCAGCAGCAG
CAGCAGCAGCAGCAG	FBgn0051716	2356	2370	+	29.1159	6.02e-10	8.37e-06	CAGCAGCAGCAGCAG
CAGCAGCAGCAGCAG	FBgn0051716	2359	2373	+	29.1159	6.02e-10	8.37e-06	CAGCAGCAGCAGCAG
CAGCAGCAGCAGCAG	FBgn0051716	2362	2376	+	29.1159	6.02e-10	8.37e-06	CAGCAGCAGCAGCAG
CAGCAGCAGCAGCAG	FBgn0003028	2368	2382	+	29.1159	6.02e-10	8.37e-06	CAGCAGCAGCAGCAG
CAGCAGCAGCAGCAG	FBgn0259176	2386	2400	+	29.1159	6.02e-10	8.37e-06	CAGCAGCAGCAGCAG
CAGCAGCAGCAGCAG	FBgn0003028	2392	2406	+	29.1159	6.02e-10	8.37e-06	CAGCAGCAGCAGCAG
CAGCAGCAGCAGCAG	FBgn0003028	2395	2409	+	29.1159	6.02e-10	8.37e-06	CAGCAGCAGCAGCAG
CAGCAGCAGCAGCAG	FBgn0259176	2452	2466	+	29.1159	6.02e-10	8.37e-06	CAGCAGCAGCAGCAG
CAGCAGCAGCAGCAG	FBgn0259176	2458	2472	+	29.1159	6.02e-10	8.37e-06	CAGCAGCAGCAGCAG
CAGCAGCAGCAGCAG	FBgn0259176	2458	2472	+	29.1159	6.02e-10	8.37e-06	CAGCAGCAGCAGCAG
CAGCAGCAGCAGCAG	FBgn0259176	2458	2472	+	29.1159	6.02e-10	8.37e-06	CAGCAGCAGCAGCAG
CAGCAGCAGCAGCAG	FBgn0003028	2458	2472	+	29.1159	6.02e-10	8.37e-06	CAGCAGCAGCAGCAG
CAGCAGCAGCAGCAG	FBgn0043884	2461	2475	+	29.1159	6.02e-10	8.37e-06	CAGCAGCAGCAGCAG
CAGCAGCAGCAGCAG	FBgn0003028	2461	2475	+	29.1159	6.02e-10	8.37e-06	CAGCAGCAGCAGCAG
CAGCAGCAGCAGCAG	FBgn0043884	2500	2514	+	29.1159	6.02e-10	8.37e-06	CAGCAGCAGCAGCAG
CAGCAGCAGCAGCAG	FBgn0028474	2520	2534	+	29.1159	6.02e-10	8.37e-06	CAGCAGCAGCAGCAG
CAGCAGCAGCAGCAG	FBgn0028474	2520	2534	+	29.1159	6.02e-10	8.37e-06	CAGCAGCAGCAGCAG
CAGCAGCAGCAGCAG	FBgn0261618	2521	2535	+	29.1159	6.02e-10	8.37e-06	CAGCAGCAGCAGCAG
CAGCAGCAGCAGCAG	FBgn0261618	2521	2535	+	29.1159	6.02e-10	8.37e-06	CAGCAGCAGCAGCAG
CAGCAGCAGCAGCAG	FBgn0261618	2521	2535	+	29.1159	6.02e-10	8.37e-06	CAGCAGCAGCAGCAG
CAGCAGCAGCAGCAG	FBgn0259176	2651	2665	+	29.1159	6.02e-10	8.37e-06	CAGCAGCAGCAGCAG
CAGCAGCAGCAGCAG	FBgn0259176	2654	2668	+	29.1159	6.02e-10	8.37e-06	CAGCAGCAGCAGCAG
CAGCAGCAGCAGCAG	FBgn0043884	2662	2676	+	29.1159	6.02e-10	8.37e-06	CAGCAGCAGCAGCAG
CAGCAGCAGCAGCAG	FBgn0043884	2701	2715	+	29.1159	6.02e-10	8.37e-06	CAGCAGCAGCAGCAG
CAGCAGCAGCAGCAG	FBgn0003028	2755	2769	+	29.1159	6.02e-10	8.37e-06	CAGCAGCAGCAGCAG
CAGCAGCAGCAGCAG	FBgn0003028	2755	2769	+	29.1159	6.02e-10	8.37e-06	CAGCAGCAGCAGCAG
CAGCAGCAGCAGCAG	FBgn0003028	2779	2793	+	29.1159	6.02e-10	8.37e-06	CAGCAGCAGCAGCAG
CAGCAGCAGCAGCAG	FBgn0003028	2779	2793	+	29.1159	6.02e-10	8.37e-06	CAGCAGCAGCAGCAG
CAGCAGCAGCAGCAG	FBgn0003028	2782	2796	+	29.1159	6.02e-10	8.37e-06	CAGCAGCAGCAGCAG
CAGCAGCAGCAGCAG	FBgn0003028	2782	2796	+	29.1159	6.02e-10	8.37e-06	CAGCAGCAGCAGCAG
CAGCAGCAGCAGCAG	FBgn0259176	2785	2799	+	29.1159	6.02e-10	8.37e-06	CAGCAGCAGCAGCAG
CAGCAGCAGCAGCAG	FBgn0010909	2836	2850	+	29.1159	6.02e-10	8.37e-06	CAGCAGCAGCAGCAG
CAGCAGCAGCAGCAG	FBgn0010909	2839	2853	+	29.1159	6.02e-10	8.37e-06	CAGCAGCAGCAGCAG
CAGCAGCAGCAGCAG	FBgn0003028	2845	2859	+	29.1159	6.02e-10	8.37e-06	CAGCAGCAGCAGCAG
CAGCAGCAGCAGCAG	FBgn0003028	2845	2859	+	29.1159	6.02e-10	8.37e-06	CAGCAGCAGCAGCAG
CAGCAGCAGCAGCAG	FBgn0003028	2848	2862	+	29.1159	6.02e-10	8.37e-06	CAGCAGCAGCAGCAG
CAGCAGCAGCAGCAG	FBgn0003028	2848	2862	+	29.1159	6.02e-10	8.37e-06	CAGCAGCAGCAGCAG
CAGCAGCAGCAGCAG	FBgn0016070	2872	2886	+	29.1159	6.02e-10	8.37e-06	CAGCAGCAGCAGCAG
CAGCAGCAGCAGCAG	FBgn0016070	2872	2886	+	29.1159	6.02e-10	8.37e-06	CAGCAGCAGCAGCAG
CAGCAGCAGCAGCAG	FBgn0016070	2872	2886	+	29.1159	6.02e-10	8.37e-06	CAGCAGCAGCAGCAG
CAGCAGCAGCAGCAG	FBgn0016070	2872	2886	+	29.1159	6.02e-10	8.37e-06	CAGCAGCAGCAGCAG
CAGCAGCAGCAGCAG	FBgn0016070	2872	2886	+	29.1159	6.02e-10	8.37e-06	CAGCAGCAGCAGCAG
CAGCAGCAGCAGCAG	FBgn0016070	2875	2889	+	29.1159	6.02e-10	8.37e-06	CAGCAGCAGCAGCAG
CAGCAGCAGCAGCAG	FBgn0016070	2875	2889	+	29.1159	6.02e-10	8.37e-06	CAGCAGCAGCAGCAG
CAGCAGCAGCAGCAG	FBgn0016070	2875	2889	+	29.1159	6.02e-10	8.37e-06	CAGCAGCAGCAGCAG
CAGCAGCAGCAGCAG	FBgn0016070	2875	2889	+	29.1159	6.02e-10	8.37e-06	CAGCAGCAGCAGCAG
CAGCAGCAGCAGCAG	FBgn0016070	2875	2889	+	29.1159	6.02e-10	8.37e-06	CAGCAGCAGCAGCAG
CAGCAGCAGCAGCAG	FBgn0010909	2896	2910	+	29.1159	6.02e-10	8.37e-06	CAGCAGCAGCAGCAG
CAGCAGCAGCAGCAG	FBgn0010909	2899	2913	+	29.1159	6.02e-10	8.37e-06	CAGCAGCAGCAGCAG
CAGCAGCAGCAGCAG	FBgn0259212	2923	2937	+	29.1159	6.02e-10	8.37e-06	CAGCAGCAGCAGCAG
CAGCAGCAGCAGCAG	FBgn0259212	2926	2940	+	29.1159	6.02e-10	8.37e-06	CAGCAGCAGCAGCAG
CAGCAGCAGCAGCAG	FBgn0263102	2971	2985	+	29.1159	6.02e-10	8.37e-06	CAGCAGCAGCAGCAG
CAGCAGCAGCAGCAG	FBgn0263102	2971	2985	+	29.1159	6.02e-10	8.37e-06	CAGCAGCAGCAGCAG
CAGCAGCAGCAGCAG	FBgn0263102	2971	2985	+	29.1159	6.02e-10	8.37e-06	CAGCAGCAGCAGCAG
CAGCAGCAGCAGCAG	FBgn0263102	2974	2988	+	29.1159	6.02e-10	8.37e-06	CAGCAGCAGCAGCAG
CAGCAGCAGCAGCAG	FBgn0263102	2974	2988	+	29.1159	6.02e-10	8.37e-06	CAGCAGCAGCAGCAG
CAGCAGCAGCAGCAG	FBgn0263102	2974	2988	+	29.1159	6.02e-10	8.37e-06	CAGCAGCAGCAGCAG
CAGCAGCAGCAGCAG	FBgn0263102	2980	2994	+	29.1159	6.02e-10	8.37e-06	CAGCAGCAGCAGCAG
CAGCAGCAGCAGCAG	FBgn0263102	2983	2997	+	29.1159	6.02e-10	8.37e-06	CAGCAGCAGCAGCAG
CAGCAGCAGCAGCAG	FBgn0263102	3034	3048	+	29.1159	6.02e-10	8.37e-06	CAGCAGCAGCAGCAG
CAGCAGCAGCAGCAG	FBgn0263102	3034	3048	+	29.1159	6.02e-10	8.37e-06	CAGCAGCAGCAGCAG
CAGCAGCAGCAGCAG	FBgn0263102	3037	3051	+	29.1159	6.02e-10	8.37e-06	CAGCAGCAGCAGCAG
CAGCAGCAGCAGCAG	FBgn0263102	3037	3051	+	29.1159	6.02e-10	8.37e-06	CAGCAGCAGCAGCAG
CAGCAGCAGCAGCAG	FBgn0259212	3286	3300	+	29.1159	6.02e-10	8.37e-06	CAGCAGCAGCAGCAG
CAGCAGCAGCAGCAG	FBgn0264489	3382	3396	+	29.1159	6.02e-10	8.37e-06	CAGCAGCAGCAGCAG
CAGCAGCAGCAGCAG	FBgn0259212	3406	3420	+	29.1159	6.02e-10	8.37e-06	CAGCAGCAGCAGCAG
CAGCAGCAGCAGCAG	FBgn0259212	3409	3423	+	29.1159	6.02e-10	8.37e-06	CAGCAGCAGCAGCAG
CAGCAGCAGCAGCAG	FBgn0264489	3469	3483	+	29.1159	6.02e-10	8.37e-06	CAGCAGCAGCAGCAG
CAGCAGCAGCAGCAG	FBgn0264489	3472	3486	+	29.1159	6.02e-10	8.37e-06	CAGCAGCAGCAGCAG
CAGCAGCAGCAGCAG	FBgn0264489	3520	3534	+	29.1159	6.02e-10	8.37e-06	CAGCAGCAGCAGCAG
CAGCAGCAGCAGCAG	FBgn0266557	3550	3564	+	29.1159	6.02e-10	8.37e-06	CAGCAGCAGCAGCAG
CAGCAGCAGCAGCAG	FBgn0043884	3595	3609	+	29.1159	6.02e-10	8.37e-06	CAGCAGCAGCAGCAG
CAGCAGCAGCAGCAG	FBgn0043884	3595	3609	+	29.1159	6.02e-10	8.37e-06	CAGCAGCAGCAGCAG
CAGCAGCAGCAGCAG	FBgn0043884	3595	3609	+	29.1159	6.02e-10	8.37e-06	CAGCAGCAGCAGCAG
CAGCAGCAGCAGCAG	FBgn0264489	3607	3621	+	29.1159	6.02e-10	8.37e-06	CAGCAGCAGCAGCAG
CAGCAGCAGCAGCAG	FBgn0264489	3610	3624	+	29.1159	6.02e-10	8.37e-06	CAGCAGCAGCAGCAG
CAGCAGCAGCAGCAG	FBgn0259212	3613	3627	+	29.1159	6.02e-10	8.37e-06	CAGCAGCAGCAGCAG
CAGCAGCAGCAGCAG	FBgn0259212	3616	3630	+	29.1159	6.02e-10	8.37e-06	CAGCAGCAGCAGCAG
CAGCAGCAGCAGCAG	FBgn0043884	3631	3645	+	29.1159	6.02e-10	8.37e-06	CAGCAGCAGCAGCAG
CAGCAGCAGCAGCAG	FBgn0050122	3649	3663	+	29.1159	6.02e-10	8.37e-06	CAGCAGCAGCAGCAG
CAGCAGCAGCAGCAG	FBgn0050122	3652	3666	+	29.1159	6.02e-10	8.37e-06	CAGCAGCAGCAGCAG
CAGCAGCAGCAGCAG	FBgn0264489	3652	3666	+	29.1159	6.02e-10	8.37e-06	CAGCAGCAGCAGCAG
CAGCAGCAGCAGCAG	FBgn0259212	3664	3678	+	29.1159	6.02e-10	8.37e-06	CAGCAGCAGCAGCAG
CAGCAGCAGCAGCAG	FBgn0259212	3667	3681	+	29.1159	6.02e-10	8.37e-06	CAGCAGCAGCAGCAG
CAGCAGCAGCAGCAG	FBgn0259212	3769	3783	+	29.1159	6.02e-10	8.37e-06	CAGCAGCAGCAGCAG
CAGCAGCAGCAGCAG	FBgn0264489	3790	3804	+	29.1159	6.02e-10	8.37e-06	CAGCAGCAGCAGCAG
CAGCAGCAGCAGCAG	FBgn0043884	3796	3810	+	29.1159	6.02e-10	8.37e-06	CAGCAGCAGCAGCAG
CAGCAGCAGCAGCAG	FBgn0043884	3796	3810	+	29.1159	6.02e-10	8.37e-06	CAGCAGCAGCAGCAG
CAGCAGCAGCAGCAG	FBgn0043884	3796	3810	+	29.1159	6.02e-10	8.37e-06	CAGCAGCAGCAGCAG
CAGCAGCAGCAGCAG	FBgn0043884	3832	3846	+	29.1159	6.02e-10	8.37e-06	CAGCAGCAGCAGCAG
CAGCAGCAGCAGCAG	FBgn0261618	3853	3867	+	29.1159	6.02e-10	8.37e-06	CAGCAGCAGCAGCAG
CAGCAGCAGCAGCAG	FBgn0259212	3913	3927	+	29.1159	6.02e-10	8.37e-06	CAGCAGCAGCAGCAG
CAGCAGCAGCAGCAG	FBgn0259212	3913	3927	+	29.1159	6.02e-10	8.37e-06	CAGCAGCAGCAGCAG
CAGCAGCAGCAGCAG	FBgn0259212	3916	3930	+	29.1159	6.02e-10	8.37e-06	CAGCAGCAGCAGCAG
CAGCAGCAGCAGCAG	FBgn0259212	3916	3930	+	29.1159	6.02e-10	8.37e-06	CAGCAGCAGCAGCAG
CAGCAGCAGCAGCAG	FBgn0259212	3976	3990	+	29.1159	6.02e-10	8.37e-06	CAGCAGCAGCAGCAG
CAGCAGCAGCAGCAG	FBgn0259212	4027	4041	+	29.1159	6.02e-10	8.37e-06	CAGCAGCAGCAGCAG
CAGCAGCAGCAGCAG	FBgn0259212	4276	4290	+	29.1159	6.02e-10	8.37e-06	CAGCAGCAGCAGCAG
CAGCAGCAGCAGCAG	FBgn0259212	4276	4290	+	29.1159	6.02e-10	8.37e-06	CAGCAGCAGCAGCAG
CAGCAGCAGCAGCAG	FBgn0261618	4645	4659	+	29.1159	6.02e-10	8.37e-06	CAGCAGCAGCAGCAG
CAGCAGCAGCAGCAG	FBgn0261618	4645	4659	+	29.1159	6.02e-10	8.37e-06	CAGCAGCAGCAGCAG
CAGCAGCAGCAGCAG	FBgn0261618	4645	4659	+	29.1159	6.02e-10	8.37e-06	CAGCAGCAGCAGCAG
CAGCAGCAGCAGCAG	FBgn0004370	5017	5031	+	29.1159	6.02e-10	8.37e-06	CAGCAGCAGCAGCAG
CAGCAGCAGCAGCAG	FBgn0004370	5017	5031	+	29.1159	6.02e-10	8.37e-06	CAGCAGCAGCAGCAG
CAGCAGCAGCAGCAG	FBgn0004370	5020	5034	+	29.1159	6.02e-10	8.37e-06	CAGCAGCAGCAGCAG
CAGCAGCAGCAGCAG	FBgn0004370	5020	5034	+	29.1159	6.02e-10	8.37e-06	CAGCAGCAGCAGCAG
CAGCAGCAGCAGCAG	FBgn0026575	5622	5636	+	29.1159	6.02e-10	8.37e-06	CAGCAGCAGCAGCAG
CAGCAGCAGCAGCAG	FBgn0026575	5625	5639	+	29.1159	6.02e-10	8.37e-06	CAGCAGCAGCAGCAG
CAGCAGCAGCAGCAG	FBgn0026575	5628	5642	+	29.1159	6.02e-10	8.37e-06	CAGCAGCAGCAGCAG
CAGCAGCAGCAGCAG	FBgn0026575	5631	5645	+	29.1159	6.02e-10	8.37e-06	CAGCAGCAGCAGCAG
CAGCAGCAGCAGCAG	FBgn0026575	5717	5731	+	29.1159	6.02e-10	8.37e-06	CAGCAGCAGCAGCAG
CAGCAGCAGCAGCAG	FBgn0026575	5720	5734	+	29.1159	6.02e-10	8.37e-06	CAGCAGCAGCAGCAG
CAGCAGCAGCAGCAG	FBgn0026575	5723	5737	+	29.1159	6.02e-10	8.37e-06	CAGCAGCAGCAGCAG
CAGCAGCAGCAGCAG	FBgn0026575	5726	5740	+	29.1159	6.02e-10	8.37e-06	CAGCAGCAGCAGCAG
CAGCAGCAGCAGCAG	FBgn0261710	6328	6342	+	29.1159	6.02e-10	8.37e-06	CAGCAGCAGCAGCAG
CAGCAGCAGCAGCAG	FBgn0261710	6340	6354	+	29.1159	6.02e-10	8.37e-06	CAGCAGCAGCAGCAG
CAGCAGCAGCAGCAG	FBgn0261710	6340	6354	+	29.1159	6.02e-10	8.37e-06	CAGCAGCAGCAGCAG
CAGCAGCAGCAGCAG	FBgn0261710	6340	6354	+	29.1159	6.02e-10	8.37e-06	CAGCAGCAGCAGCAG
CAGCAGCAGCAGCAG	FBgn0026575	6509	6523	+	29.1159	6.02e-10	8.37e-06	CAGCAGCAGCAGCAG
CAGCAGCAGCAGCAG	FBgn0026575	6512	6526	+	29.1159	6.02e-10	8.37e-06	CAGCAGCAGCAGCAG
CAGCAGCAGCAGCAG	FBgn0026575	6515	6529	+	29.1159	6.02e-10	8.37e-06	CAGCAGCAGCAGCAG
CAGCAGCAGCAGCAG	FBgn0026575	6518	6532	+	29.1159	6.02e-10	8.37e-06	CAGCAGCAGCAGCAG
CAGCAGCAGCAGCAG	FBgn0020306	7033	7047	+	29.1159	6.02e-10	8.37e-06	CAGCAGCAGCAGCAG
CAGCAGCAGCAGCAG	FBgn0020306	7033	7047	+	29.1159	6.02e-10	8.37e-06	CAGCAGCAGCAGCAG
CAGCAGCAGCAGCAG	FBgn0020306	7117	7131	+	29.1159	6.02e-10	8.37e-06	CAGCAGCAGCAGCAG
CAGCAGCAGCAGCAG	FBgn0020306	7117	7131	+	29.1159	6.02e-10	8.37e-06	CAGCAGCAGCAGCAG
CAGCAGCAGCAGCAG	FBgn0020306	7120	7134	+	29.1159	6.02e-10	8.37e-06	CAGCAGCAGCAGCAG
CAGCAGCAGCAGCAG	FBgn0020306	7120	7134	+	29.1159	6.02e-10	8.37e-06	CAGCAGCAGCAGCAG
CAGCAGCAGCAGCAG	FBgn0020306	7123	7137	+	29.1159	6.02e-10	8.37e-06	CAGCAGCAGCAGCAG
CAGCAGCAGCAGCAG	FBgn0020306	7123	7137	+	29.1159	6.02e-10	8.37e-06	CAGCAGCAGCAGCAG
CAGCAGCAGCAGCAG	FBgn0020306	7126	7140	+	29.1159	6.02e-10	8.37e-06	CAGCAGCAGCAGCAG
CAGCAGCAGCAGCAG	FBgn0020306	7126	7140	+	29.1159	6.02e-10	8.37e-06	CAGCAGCAGCAGCAG
CAGCAGCAGCAGCAG	FBgn0020306	7129	7143	+	29.1159	6.02e-10	8.37e-06	CAGCAGCAGCAGCAG
CAGCAGCAGCAGCAG	FBgn0020306	7129	7143	+	29.1159	6.02e-10	8.37e-06	CAGCAGCAGCAGCAG
CAGCAGCAGCAGCAG	FBgn0020306	7132	7146	+	29.1159	6.02e-10	8.37e-06	CAGCAGCAGCAGCAG
CAGCAGCAGCAGCAG	FBgn0020306	7132	7146	+	29.1159	6.02e-10	8.37e-06	CAGCAGCAGCAGCAG
CAGCAGCAGCAGCAG	FBgn0020306	7138	7152	+	29.1159	6.02e-10	8.37e-06	CAGCAGCAGCAGCAG
CAGCAGCAGCAGCAG	FBgn0020306	7222	7236	+	29.1159	6.02e-10	8.37e-06	CAGCAGCAGCAGCAG
CAGCAGCAGCAGCAG	FBgn0020306	7225	7239	+	29.1159	6.02e-10	8.37e-06	CAGCAGCAGCAGCAG
CAGCAGCAGCAGCAG	FBgn0020306	7228	7242	+	29.1159	6.02e-10	8.37e-06	CAGCAGCAGCAGCAG
CAGCAGCAGCAGCAG	FBgn0020306	7231	7245	+	29.1159	6.02e-10	8.37e-06	CAGCAGCAGCAGCAG
CAGCAGCAGCAGCAG	FBgn0020306	7234	7248	+	29.1159	6.02e-10	8.37e-06	CAGCAGCAGCAGCAG
CAGCAGCAGCAGCAG	FBgn0020306	7237	7251	+	29.1159	6.02e-10	8.37e-06	CAGCAGCAGCAGCAG
CAGCAGCAGCAGCAG	FBgn0020306	8491	8505	+	29.1159	6.02e-10	8.37e-06	CAGCAGCAGCAGCAG
CAGCAGCAGCAGCAG	FBgn0020306	8491	8505	+	29.1159	6.02e-10	8.37e-06	CAGCAGCAGCAGCAG
CAGCAGCAGCAGCAG	FBgn0020306	8596	8610	+	29.1159	6.02e-10	8.37e-06	CAGCAGCAGCAGCAG
CAGCAGCAGCAGCAG	FBgn0043884	9562	9576	+	29.1159	6.02e-10	8.37e-06	CAGCAGCAGCAGCAG
CAGCAGCAGCAGCAG	FBgn0043884	9601	9615	+	29.1159	6.02e-10	8.37e-06	CAGCAGCAGCAGCAG
CAGCAGCAGCAGCAG	FBgn0043884	10627	10641	+	29.1159	6.02e-10	8.37e-06	CAGCAGCAGCAGCAG
CAGCAGCAGCAGCAG	FBgn0043884	10666	10680	+	29.1159	6.02e-10	8.37e-06	CAGCAGCAGCAGCAG
CAGCAGCAGCAGCAG	FBgn0043884	10693	10707	+	29.1159	6.02e-10	8.37e-06	CAGCAGCAGCAGCAG
CAGCAGCAGCAGCAG	FBgn0043884	10696	10710	+	29.1159	6.02e-10	8.37e-06	CAGCAGCAGCAGCAG
CAGCAGCAGCAGCAG	FBgn0043884	10696	10710	+	29.1159	6.02e-10	8.37e-06	CAGCAGCAGCAGCAG
CAGCAGCAGCAGCAG	FBgn0043884	10702	10716	+	29.1159	6.02e-10	8.37e-06	CAGCAGCAGCAGCAG
CAGCAGCAGCAGCAG	FBgn0043884	10723	10737	+	29.1159	6.02e-10	8.37e-06	CAGCAGCAGCAGCAG
CAGCAGCAGCAGCAG	FBgn0043884	10741	10755	+	29.1159	6.02e-10	8.37e-06	CAGCAGCAGCAGCAG
CAGCAGCAGCAGCAG	FBgn0043884	11758	11772	+	29.1159	6.02e-10	8.37e-06	CAGCAGCAGCAGCAG
CAGCAGCAGCAGCAG	FBgn0043884	11761	11775	+	29.1159	6.02e-10	8.37e-06	CAGCAGCAGCAGCAG
CAGCAGCAGCAGCAG	FBgn0043884	11761	11775	+	29.1159	6.02e-10	8.37e-06	CAGCAGCAGCAGCAG
CAGCAGCAGCAGCAG	FBgn0043884	11788	11802	+	29.1159	6.02e-10	8.37e-06	CAGCAGCAGCAGCAG
CAGCAGCAGCAGCAG	FBgn0043884	11833	11847	+	29.1159	6.02e-10	8.37e-06	CAGCAGCAGCAGCAG
CAGCAGCAGCAGCAG	FBgn0043884	11836	11850	+	29.1159	6.02e-10	8.37e-06	CAGCAGCAGCAGCAG
CAGCAGCAGCAGCAG	FBgn0043884	11836	11850	+	29.1159	6.02e-10	8.37e-06	CAGCAGCAGCAGCAG
CAGCAGCAGCAGCAG	FBgn0043884	11863	11877	+	29.1159	6.02e-10	8.37e-06	CAGCAGCAGCAGCAG
CAGCAGCAGCAGCAG	FBgn0266557	12670	12684	+	29.1159	6.02e-10	8.37e-06	CAGCAGCAGCAGCAG
CAGCAGCAGCAGCAG	FBgn0266557	12853	12867	+	29.1159	6.02e-10	8.37e-06	CAGCAGCAGCAGCAG
CAGCAGCAGCAGCAG	FBgn0266557	13063	13077	+	29.1159	6.02e-10	8.37e-06	CAGCAGCAGCAGCAG
CAGCAGCAGCAGCAG	FBgn0266557	13126	13140	+	29.1159	6.02e-10	8.37e-06	CAGCAGCAGCAGCAG
CAGCAGCAGCAGCAG	FBgn0266557	13648	13662	+	29.1159	6.02e-10	8.37e-06	CAGCAGCAGCAGCAG
CAGCAGCAGCAGCAG	FBgn0039136	28	42	+	23.9268	8.27e-09	4.85e-05	CAGCAGCAGCAGCCG
CAGCAGCAGCAGCAG	FBgn0039136	28	42	+	23.9268	8.27e-09	4.85e-05	CAGCAGCAGCAGCCG
CAGCAGCAGCAGCAG	FBgn0039136	28	42	+	23.9268	8.27e-09	4.85e-05	CAGCAGCAGCAGCCG
CAGCAGCAGCAGCAG	FBgn0260745	49	63	+	23.9268	8.27e-09	4.85e-05	CAGCAGCAGCCGCAG
CAGCAGCAGCAGCAG	FBgn0035639	67	81	+	23.9268	8.27e-09	4.85e-05	CAGCAGCCGCAGCAG
CAGCAGCAGCAGCAG	FBgn0035639	67	81	+	23.9268	8.27e-09	4.85e-05	CAGCAGCCGCAGCAG
CAGCAGCAGCAGCAG	FBgn0035639	67	81	+	23.9268	8.27e-09	4.85e-05	CAGCAGCCGCAGCAG
CAGCAGCAGCAGCAG	FBgn0011648	87	101	+	23.9268	8.27e-09	4.85e-05	CAGCAGCGGCAGCAG
CAGCAGCAGCAGCAG	FBgn0010877	97	111	+	23.9268	8.27e-09	4.85e-05	CAGCTGCAGCAGCAG
CAGCAGCAGCAGCAG	FBgn0010877	97	111	+	23.9268	8.27e-09	4.85e-05	CAGCTGCAGCAGCAG
CAGCAGCAGCAGCAG	FBgn0030038	97	111	+	23.9268	8.27e-09	4.85e-05	CCGCAGCAGCAGCAG
CAGCAGCAGCAGCAG	FBgn0010877	97	111	+	23.9268	8.27e-09	4.85e-05	CAGCTGCAGCAGCAG
CAGCAGCAGCAGCAG	FBgn0010877	97	111	+	23.9268	8.27e-09	4.85e-05	CAGCTGCAGCAGCAG
CAGCAGCAGCAGCAG	FBgn0003721	98	112	+	23.9268	8.27e-09	4.85e-05	CAGCAGCAGCTGCAG
CAGCAGCAGCAGCAG	FBgn0260745	106	120	+	23.9268	8.27e-09	4.85e-05	CAGCAGCAGCCGCAG
CAGCAGCAGCAGCAG	FBgn0260745	106	120	+	23.9268	8.27e-09	4.85e-05	CAGCAGCAGCCGCAG
CAGCAGCAGCAGCAG	FBgn0260745	109	123	+	23.9268	8.27e-09	4.85e-05	CAGCAGCAGCCGCAG
CAGCAGCAGCAGCAG	FBgn0260745	109	123	+	23.9268	8.27e-09	4.85e-05	CAGCAGCAGCCGCAG
CAGCAGCAGCAGCAG	FBgn0260745	109	123	+	23.9268	8.27e-09	4.85e-05	CAGCAGCAGCCGCAG
CAGCAGCAGCAGCAG	FBgn0260745	109	123	+	23.9268	8.27e-09	4.85e-05	CAGCAGCAGCCGCAG
CAGCAGCAGCAGCAG	FBgn0260745	178	192	+	23.9268	8.27e-09	4.85e-05	CAGCAGCAGCCGCAG
CAGCAGCAGCAGCAG	FBgn0260745	178	192	+	23.9268	8.27e-09	4.85e-05	CAGCAGCAGCCGCAG
CAGCAGCAGCAGCAG	FBgn0260745	181	195	+	23.9268	8.27e-09	4.85e-05	CAGCAGCAGCCGCAG
CAGCAGCAGCAGCAG	FBgn0260745	181	195	+	23.9268	8.27e-09	4.85e-05	CAGCAGCAGCCGCAG
CAGCAGCAGCAGCAG	FBgn0260745	181	195	+	23.9268	8.27e-09	4.85e-05	CAGCAGCAGCCGCAG
CAGCAGCAGCAGCAG	FBgn0035397	194	208	+	23.9268	8.27e-09	4.85e-05	CCGCAGCAGCAGCAG
CAGCAGCAGCAGCAG	FBgn0035397	194	208	+	23.9268	8.27e-09	4.85e-05	CCGCAGCAGCAGCAG
CAGCAGCAGCAGCAG	FBgn0035397	194	208	+	23.9268	8.27e-09	4.85e-05	CCGCAGCAGCAGCAG
CAGCAGCAGCAGCAG	FBgn0035397	203	217	+	23.9268	8.27e-09	4.85e-05	CAGCAGCAGCAGCCG
CAGCAGCAGCAGCAG	FBgn0035397	203	217	+	23.9268	8.27e-09	4.85e-05	CAGCAGCAGCAGCCG
CAGCAGCAGCAGCAG	FBgn0035397	203	217	+	23.9268	8.27e-09	4.85e-05	CAGCAGCAGCAGCCG
CAGCAGCAGCAGCAG	FBgn0040600	208	222	+	23.9268	8.27e-09	4.85e-05	CAGCAGCAGCGGCAG
CAGCAGCAGCAGCAG	FBgn0040600	208	222	+	23.9268	8.27e-09	4.85e-05	CAGCAGCAGCGGCAG
CAGCAGCAGCAGCAG	FBgn0263144	208	222	+	23.9268	8.27e-09	4.85e-05	CCGCAGCAGCAGCAG
CAGCAGCAGCAGCAG	FBgn0263144	208	222	+	23.9268	8.27e-09	4.85e-05	CCGCAGCAGCAGCAG
CAGCAGCAGCAGCAG	FBgn0263144	208	222	+	23.9268	8.27e-09	4.85e-05	CCGCAGCAGCAGCAG
CAGCAGCAGCAGCAG	FBgn0263144	208	222	+	23.9268	8.27e-09	4.85e-05	CCGCAGCAGCAGCAG
CAGCAGCAGCAGCAG	FBgn0035397	215	229	+	23.9268	8.27e-09	4.85e-05	CCGCAGCAGCAGCAG
CAGCAGCAGCAGCAG	FBgn0036004	224	238	+	23.9268	8.27e-09	4.85e-05	CAGCAGCAGCGGCAG
CAGCAGCAGCAGCAG	FBgn0035397	224	238	+	23.9268	8.27e-09	4.85e-05	CAGCAGCAGCAGCCG
CAGCAGCAGCAGCAG	FBgn0035388	227	241	+	23.9268	8.27e-09	4.85e-05	CAGCAGCAGCAGCGG
CAGCAGCAGCAGCAG	FBgn0035397	239	253	+	23.9268	8.27e-09	4.85e-05	CCGCAGCAGCAGCAG
CAGCAGCAGCAGCAG	FBgn0035397	239	253	+	23.9268	8.27e-09	4.85e-05	CCGCAGCAGCAGCAG
CAGCAGCAGCAGCAG	FBgn0035397	239	253	+	23.9268	8.27e-09	4.85e-05	CCGCAGCAGCAGCAG
CAGCAGCAGCAGCAG	FBgn0261618	245	259	+	23.9268	8.27e-09	4.85e-05	CCGCAGCAGCAGCAG
CAGCAGCAGCAGCAG	FBgn0266918	246	260	+	23.9268	8.27e-09	4.85e-05	CAGCAGCAGCGGCAG
CAGCAGCAGCAGCAG	FBgn0264785	247	261	+	23.9268	8.27e-09	4.85e-05	CAGCAGCAGCGGCAG
CAGCAGCAGCAGCAG	FBgn0264785	247	261	+	23.9268	8.27e-09	4.85e-05	CAGCAGCAGCGGCAG
CAGCAGCAGCAGCAG	FBgn0035397	248	262	+	23.9268	8.27e-09	4.85e-05	CAGCAGCAGCAGCCG
CAGCAGCAGCAGCAG	FBgn0035397	248	262	+	23.9268	8.27e-09	4.85e-05	CAGCAGCAGCAGCCG
CAGCAGCAGCAGCAG	FBgn0035397	248	262	+	23.9268	8.27e-09	4.85e-05	CAGCAGCAGCAGCCG
CAGCAGCAGCAGCAG	FBgn0266918	249	263	+	23.9268	8.27e-09	4.85e-05	CAGCAGCGGCAGCAG
CAGCAGCAGCAGCAG	FBgn0264785	250	264	+	23.9268	8.27e-09	4.85e-05	CAGCAGCGGCAGCAG
CAGCAGCAGCAGCAG	FBgn0264785	250	264	+	23.9268	8.27e-09	4.85e-05	CAGCAGCGGCAGCAG
CAGCAGCAGCAGCAG	FBgn0021979	271	285	+	23.9268	8.27e-09	4.85e-05	CAGCAGCAGCAGCCG
CAGCAGCAGCAGCAG	FBgn0021979	274	288	+	23.9268	8.27e-09	4.85e-05	CAGCAGCAGCAGCCG
CAGCAGCAGCAGCAG	FBgn0021979	274	288	+	23.9268	8.27e-09	4.85e-05	CAGCAGCAGCAGCCG
CAGCAGCAGCAGCAG	FBgn0021979	274	288	+	23.9268	8.27e-09	4.85e-05	CAGCAGCAGCAGCCG
CAGCAGCAGCAGCAG	FBgn0021979	274	288	+	23.9268	8.27e-09	4.85e-05	CAGCAGCAGCAGCCG
CAGCAGCAGCAGCAG	FBgn0260745	304	318	+	23.9268	8.27e-09	4.85e-05	CAGCAGCAGCCGCAG
CAGCAGCAGCAGCAG	FBgn0260745	304	318	+	23.9268	8.27e-09	4.85e-05	CAGCAGCAGCCGCAG
CAGCAGCAGCAGCAG	FBgn0260745	304	318	+	23.9268	8.27e-09	4.85e-05	CAGCAGCAGCCGCAG
CAGCAGCAGCAGCAG	FBgn0035397	308	322	+	23.9268	8.27e-09	4.85e-05	CCGCAGCAGCAGCAG
CAGCAGCAGCAGCAG	FBgn0004875	309	323	+	23.9268	8.27e-09	4.85e-05	CAGCTGCAGCAGCAG
CAGCAGCAGCAGCAG	FBgn0004875	309	323	+	23.9268	8.27e-09	4.85e-05	CAGCTGCAGCAGCAG
CAGCAGCAGCAGCAG	FBgn0004875	309	323	+	23.9268	8.27e-09	4.85e-05	CAGCTGCAGCAGCAG
CAGCAGCAGCAGCAG	FBgn0004875	309	323	+	23.9268	8.27e-09	4.85e-05	CAGCTGCAGCAGCAG
CAGCAGCAGCAGCAG	FBgn0004875	309	323	+	23.9268	8.27e-09	4.85e-05	CAGCTGCAGCAGCAG
CAGCAGCAGCAGCAG	FBgn0004875	309	323	+	23.9268	8.27e-09	4.85e-05	CAGCTGCAGCAGCAG
CAGCAGCAGCAGCAG	FBgn0020306	311	325	+	23.9268	8.27e-09	4.85e-05	CGGCAGCAGCAGCAG
CAGCAGCAGCAGCAG	FBgn0020306	311	325	+	23.9268	8.27e-09	4.85e-05	CGGCAGCAGCAGCAG
CAGCAGCAGCAGCAG	FBgn0020306	311	325	+	23.9268	8.27e-09	4.85e-05	CGGCAGCAGCAGCAG
CAGCAGCAGCAGCAG	FBgn0020306	311	325	+	23.9268	8.27e-09	4.85e-05	CGGCAGCAGCAGCAG
CAGCAGCAGCAGCAG	FBgn0004875	312	326	+	23.9268	8.27e-09	4.85e-05	CTGCAGCAGCAGCAG
CAGCAGCAGCAGCAG	FBgn0004875	312	326	+	23.9268	8.27e-09	4.85e-05	CTGCAGCAGCAGCAG
CAGCAGCAGCAGCAG	FBgn0004875	312	326	+	23.9268	8.27e-09	4.85e-05	CTGCAGCAGCAGCAG
CAGCAGCAGCAGCAG	FBgn0004875	312	326	+	23.9268	8.27e-09	4.85e-05	CTGCAGCAGCAGCAG
CAGCAGCAGCAGCAG	FBgn0004875	312	326	+	23.9268	8.27e-09	4.85e-05	CTGCAGCAGCAGCAG
CAGCAGCAGCAGCAG	FBgn0004875	312	326	+	23.9268	8.27e-09	4.85e-05	CTGCAGCAGCAGCAG
CAGCAGCAGCAGCAG	FBgn0035397	317	331	+	23.9268	8.27e-09	4.85e-05	CAGCAGCAGCAGCCG
CAGCAGCAGCAGCAG	FBgn0035397	332	346	+	23.9268	8.27e-09	4.85e-05	CCGCAGCAGCAGCAG
CAGCAGCAGCAGCAG	FBgn0035397	332	346	+	23.9268	8.27e-09	4.85e-05	CCGCAGCAGCAGCAG
CAGCAGCAGCAGCAG	FBgn0035397	332	346	+	23.9268	8.27e-09	4.85e-05	CCGCAGCAGCAGCAG
CAGCAGCAGCAGCAG	FBgn0035397	332	346	+	23.9268	8.27e-09	4.85e-05	CCGCAGCAGCAGCAG
CAGCAGCAGCAGCAG	FBgn0035397	332	346	+	23.9268	8.27e-09	4.85e-05	CCGCAGCAGCAGCAG
CAGCAGCAGCAGCAG	FBgn0035397	332	346	+	23.9268	8.27e-09	4.85e-05	CCGCAGCAGCAGCAG
CAGCAGCAGCAGCAG	FBgn0035397	332	346	+	23.9268	8.27e-09	4.85e-05	CCGCAGCAGCAGCAG
CAGCAGCAGCAGCAG	FBgn0026083	337	351	+	23.9268	8.27e-09	4.85e-05	CGGCAGCAGCAGCAG
CAGCAGCAGCAGCAG	FBgn0026083	337	351	+	23.9268	8.27e-09	4.85e-05	CGGCAGCAGCAGCAG
CAGCAGCAGCAGCAG	FBgn0026083	337	351	+	23.9268	8.27e-09	4.85e-05	CGGCAGCAGCAGCAG
CAGCAGCAGCAGCAG	FBgn0026083	337	351	+	23.9268	8.27e-09	4.85e-05	CGGCAGCAGCAGCAG
CAGCAGCAGCAGCAG	FBgn0026083	337	351	+	23.9268	8.27e-09	4.85e-05	CGGCAGCAGCAGCAG
CAGCAGCAGCAGCAG	FBgn0026083	337	351	+	23.9268	8.27e-09	4.85e-05	CGGCAGCAGCAGCAG
CAGCAGCAGCAGCAG	FBgn0035397	338	352	+	23.9268	8.27e-09	4.85e-05	CCGCAGCAGCAGCAG
CAGCAGCAGCAGCAG	FBgn0035397	341	355	+	23.9268	8.27e-09	4.85e-05	CAGCAGCAGCAGCCG
CAGCAGCAGCAGCAG	FBgn0035397	341	355	+	23.9268	8.27e-09	4.85e-05	CAGCAGCAGCAGCCG
CAGCAGCAGCAGCAG	FBgn0035397	341	355	+	23.9268	8.27e-09	4.85e-05	CAGCAGCAGCAGCCG
CAGCAGCAGCAGCAG	FBgn0035397	341	355	+	23.9268	8.27e-09	4.85e-05	CAGCAGCAGCAGCCG
CAGCAGCAGCAGCAG	FBgn0035397	341	355	+	23.9268	8.27e-09	4.85e-05	CAGCAGCAGCAGCCG
CAGCAGCAGCAGCAG	FBgn0035397	341	355	+	23.9268	8.27e-09	4.85e-05	CAGCAGCAGCAGCCG
CAGCAGCAGCAGCAG	FBgn0035397	341	355	+	23.9268	8.27e-09	4.85e-05	CAGCAGCAGCAGCCG
CAGCAGCAGCAGCAG	FBgn0264489	343	357	+	23.9268	8.27e-09	4.85e-05	CAGCCGCAGCAGCAG
CAGCAGCAGCAGCAG	FBgn0264489	346	360	+	23.9268	8.27e-09	4.85e-05	CCGCAGCAGCAGCAG
CAGCAGCAGCAGCAG	FBgn0035397	347	361	+	23.9268	8.27e-09	4.85e-05	CAGCAGCAGCAGCCG
CAGCAGCAGCAGCAG	FBgn0260745	376	390	+	23.9268	8.27e-09	4.85e-05	CAGCAGCAGCCGCAG
CAGCAGCAGCAGCAG	FBgn0003870	380	394	+	23.9268	8.27e-09	4.85e-05	CAGCAGCAGCTGCAG
CAGCAGCAGCAGCAG	FBgn0003870	380	394	+	23.9268	8.27e-09	4.85e-05	CAGCAGCAGCTGCAG
CAGCAGCAGCAGCAG	FBgn0003870	380	394	+	23.9268	8.27e-09	4.85e-05	CAGCAGCAGCTGCAG
CAGCAGCAGCAGCAG	FBgn0003870	380	394	+	23.9268	8.27e-09	4.85e-05	CAGCAGCAGCTGCAG
CAGCAGCAGCAGCAG	FBgn0003870	380	394	+	23.9268	8.27e-09	4.85e-05	CAGCAGCAGCTGCAG
CAGCAGCAGCAGCAG	FBgn0003870	380	394	+	23.9268	8.27e-09	4.85e-05	CAGCAGCAGCTGCAG
CAGCAGCAGCAGCAG	FBgn0003870	380	394	+	23.9268	8.27e-09	4.85e-05	CAGCAGCAGCTGCAG
CAGCAGCAGCAGCAG	FBgn0035388	380	394	+	23.9268	8.27e-09	4.85e-05	CAGCAGCAGCAGCGG
CAGCAGCAGCAGCAG	FBgn0003870	380	394	+	23.9268	8.27e-09	4.85e-05	CAGCAGCAGCTGCAG
CAGCAGCAGCAGCAG	FBgn0264489	391	405	+	23.9268	8.27e-09	4.85e-05	CAGCCGCAGCAGCAG
CAGCAGCAGCAGCAG	FBgn0264489	394	408	+	23.9268	8.27e-09	4.85e-05	CCGCAGCAGCAGCAG
CAGCAGCAGCAGCAG	FBgn0260780	418	432	+	23.9268	8.27e-09	4.85e-05	CAGCGGCAGCAGCAG
CAGCAGCAGCAGCAG	FBgn0260780	418	432	+	23.9268	8.27e-09	4.85e-05	CAGCGGCAGCAGCAG
CAGCAGCAGCAGCAG	FBgn0260780	418	432	+	23.9268	8.27e-09	4.85e-05	CAGCGGCAGCAGCAG
CAGCAGCAGCAGCAG	FBgn0260934	422	436	+	23.9268	8.27e-09	4.85e-05	CAGCAGCAGCAGCTG
CAGCAGCAGCAGCAG	FBgn0260934	422	436	+	23.9268	8.27e-09	4.85e-05	CAGCAGCAGCAGCTG
CAGCAGCAGCAGCAG	FBgn0028343	442	456	+	23.9268	8.27e-09	4.85e-05	CAGCAGCAGCAGCCG
CAGCAGCAGCAGCAG	FBgn0028343	445	459	+	23.9268	8.27e-09	4.85e-05	CAGCAGCAGCCGCAG
CAGCAGCAGCAGCAG	FBgn0028343	448	462	+	23.9268	8.27e-09	4.85e-05	CAGCAGCCGCAGCAG
CAGCAGCAGCAGCAG	FBgn0264493	470	484	+	23.9268	8.27e-09	4.85e-05	CTGCAGCAGCAGCAG
CAGCAGCAGCAGCAG	FBgn0264489	508	522	+	23.9268	8.27e-09	4.85e-05	CAGCCGCAGCAGCAG
CAGCAGCAGCAGCAG	FBgn0264489	508	522	+	23.9268	8.27e-09	4.85e-05	CAGCCGCAGCAGCAG
CAGCAGCAGCAGCAG	FBgn0264489	511	525	+	23.9268	8.27e-09	4.85e-05	CAGCCGCAGCAGCAG
CAGCAGCAGCAGCAG	FBgn0264489	511	525	+	23.9268	8.27e-09	4.85e-05	CCGCAGCAGCAGCAG
CAGCAGCAGCAGCAG	FBgn0264489	511	525	+	23.9268	8.27e-09	4.85e-05	CCGCAGCAGCAGCAG
CAGCAGCAGCAGCAG	FBgn0264489	514	528	+	23.9268	8.27e-09	4.85e-05	CCGCAGCAGCAGCAG
CAGCAGCAGCAGCAG	FBgn0259176	518	532	+	23.9268	8.27e-09	4.85e-05	CAGCAGCGGCAGCAG
CAGCAGCAGCAGCAG	FBgn0259176	521	535	+	23.9268	8.27e-09	4.85e-05	CAGCGGCAGCAGCAG
CAGCAGCAGCAGCAG	FBgn0032341	525	539	+	23.9268	8.27e-09	4.85e-05	CAGCAGCAGCAGCCG
CAGCAGCAGCAGCAG	FBgn0032341	525	539	+	23.9268	8.27e-09	4.85e-05	CAGCAGCAGCAGCCG
CAGCAGCAGCAGCAG	FBgn0259176	527	541	+	23.9268	8.27e-09	4.85e-05	CAGCAGCGGCAGCAG
CAGCAGCAGCAGCAG	FBgn0036557	529	543	+	23.9268	8.27e-09	4.85e-05	CAGCAGCCGCAGCAG
CAGCAGCAGCAGCAG	FBgn0259176	530	544	+	23.9268	8.27e-09	4.85e-05	CAGCGGCAGCAGCAG
CAGCAGCAGCAGCAG	FBgn0022959	556	570	+	23.9268	8.27e-09	4.85e-05	CAGCCGCAGCAGCAG
CAGCAGCAGCAGCAG	FBgn0022959	556	570	+	23.9268	8.27e-09	4.85e-05	CAGCCGCAGCAGCAG
CAGCAGCAGCAGCAG	FBgn0263231	577	591	+	23.9268	8.27e-09	4.85e-05	CAGCAGCAGCAGCCG
CAGCAGCAGCAGCAG	FBgn0263231	577	591	+	23.9268	8.27e-09	4.85e-05	CAGCAGCAGCAGCCG
CAGCAGCAGCAGCAG	FBgn0036735	592	606	+	23.9268	8.27e-09	4.85e-05	CAGCAGCAGCCGCAG
CAGCAGCAGCAGCAG	FBgn0259176	608	622	+	23.9268	8.27e-09	4.85e-05	CAGCAGCGGCAGCAG
CAGCAGCAGCAGCAG	FBgn0035388	608	622	+	23.9268	8.27e-09	4.85e-05	CAGCAGCAGCAGCGG
CAGCAGCAGCAGCAG	FBgn0259176	611	625	+	23.9268	8.27e-09	4.85e-05	CAGCGGCAGCAGCAG
CAGCAGCAGCAGCAG	FBgn0259176	629	643	+	23.9268	8.27e-09	4.85e-05	CAGCAGCGGCAGCAG
CAGCAGCAGCAGCAG	FBgn0259176	629	643	+	23.9268	8.27e-09	4.85e-05	CAGCAGCGGCAGCAG
CAGCAGCAGCAGCAG	FBgn0264489	631	645	+	23.9268	8.27e-09	4.85e-05	CAGCAGCCGCAGCAG
CAGCAGCAGCAGCAG	FBgn0259176	632	646	+	23.9268	8.27e-09	4.85e-05	CAGCGGCAGCAGCAG
CAGCAGCAGCAGCAG	FBgn0259176	632	646	+	23.9268	8.27e-09	4.85e-05	CAGCGGCAGCAGCAG
CAGCAGCAGCAGCAG	FBgn0028343	634	648	+	23.9268	8.27e-09	4.85e-05	CAGCAGCAGCAGCCG
CAGCAGCAGCAGCAG	FBgn0027779	634	648	+	23.9268	8.27e-09	4.85e-05	CAGCTGCAGCAGCAG
CAGCAGCAGCAGCAG	FBgn0028343	634	648	+	23.9268	8.27e-09	4.85e-05	CAGCAGCAGCAGCCG
CAGCAGCAGCAGCAG	FBgn0028343	634	648	+	23.9268	8.27e-09	4.85e-05	CAGCAGCAGCAGCCG
CAGCAGCAGCAGCAG	FBgn0264489	634	648	+	23.9268	8.27e-09	4.85e-05	CAGCCGCAGCAGCAG
CAGCAGCAGCAGCAG	FBgn0028343	637	651	+	23.9268	8.27e-09	4.85e-05	CAGCAGCAGCCGCAG
CAGCAGCAGCAGCAG	FBgn0028343	637	651	+	23.9268	8.27e-09	4.85e-05	CAGCAGCAGCCGCAG
CAGCAGCAGCAGCAG	FBgn0028343	637	651	+	23.9268	8.27e-09	4.85e-05	CAGCAGCAGCCGCAG
CAGCAGCAGCAGCAG	FBgn0033886	639	653	+	23.9268	8.27e-09	4.85e-05	CAGCAGCCGCAGCAG
CAGCAGCAGCAGCAG	FBgn0033886	639	653	+	23.9268	8.27e-09	4.85e-05	CAGCAGCCGCAGCAG
CAGCAGCAGCAGCAG	FBgn0033886	639	653	+	23.9268	8.27e-09	4.85e-05	CAGCAGCCGCAGCAG
CAGCAGCAGCAGCAG	FBgn0033886	639	653	+	23.9268	8.27e-09	4.85e-05	CAGCAGCCGCAGCAG
CAGCAGCAGCAGCAG	FBgn0033886	639	653	+	23.9268	8.27e-09	4.85e-05	CAGCAGCCGCAGCAG
CAGCAGCAGCAGCAG	FBgn0033886	639	653	+	23.9268	8.27e-09	4.85e-05	CAGCAGCCGCAGCAG
CAGCAGCAGCAGCAG	FBgn0028343	640	654	+	23.9268	8.27e-09	4.85e-05	CAGCAGCCGCAGCAG
CAGCAGCAGCAGCAG	FBgn0028343	640	654	+	23.9268	8.27e-09	4.85e-05	CAGCAGCCGCAGCAG
CAGCAGCAGCAGCAG	FBgn0028343	640	654	+	23.9268	8.27e-09	4.85e-05	CAGCAGCCGCAGCAG
CAGCAGCAGCAGCAG	FBgn0033886	642	656	+	23.9268	8.27e-09	4.85e-05	CAGCCGCAGCAGCAG
CAGCAGCAGCAGCAG	FBgn0033886	642	656	+	23.9268	8.27e-09	4.85e-05	CAGCCGCAGCAGCAG
CAGCAGCAGCAGCAG	FBgn0033886	642	656	+	23.9268	8.27e-09	4.85e-05	CAGCCGCAGCAGCAG
CAGCAGCAGCAGCAG	FBgn0033886	642	656	+	23.9268	8.27e-09	4.85e-05	CAGCCGCAGCAGCAG
CAGCAGCAGCAGCAG	FBgn0033886	642	656	+	23.9268	8.27e-09	4.85e-05	CAGCCGCAGCAGCAG
CAGCAGCAGCAGCAG	FBgn0033886	642	656	+	23.9268	8.27e-09	4.85e-05	CAGCCGCAGCAGCAG
CAGCAGCAGCAGCAG	FBgn0264489	679	693	+	23.9268	8.27e-09	4.85e-05	CAGCAGCCGCAGCAG
CAGCAGCAGCAGCAG	FBgn0264489	682	696	+	23.9268	8.27e-09	4.85e-05	CAGCCGCAGCAGCAG
CAGCAGCAGCAGCAG	FBgn0030320	688	702	+	23.9268	8.27e-09	4.85e-05	CAGCAGCAGCAGCCG
CAGCAGCAGCAGCAG	FBgn0030320	688	702	+	23.9268	8.27e-09	4.85e-05	CAGCAGCAGCAGCCG
CAGCAGCAGCAGCAG	FBgn0030320	688	702	+	23.9268	8.27e-09	4.85e-05	CAGCAGCAGCAGCCG
CAGCAGCAGCAGCAG	FBgn0041775	694	708	+	23.9268	8.27e-09	4.85e-05	CAGCAGCAGCAGCTG
CAGCAGCAGCAGCAG	FBgn0041775	694	708	+	23.9268	8.27e-09	4.85e-05	CAGCAGCAGCAGCTG
CAGCAGCAGCAGCAG	FBgn0041775	694	708	+	23.9268	8.27e-09	4.85e-05	CAGCAGCAGCAGCTG
CAGCAGCAGCAGCAG	FBgn0041775	694	708	+	23.9268	8.27e-09	4.85e-05	CAGCAGCAGCAGCTG
CAGCAGCAGCAGCAG	FBgn0041775	694	708	+	23.9268	8.27e-09	4.85e-05	CAGCAGCAGCAGCTG
CAGCAGCAGCAGCAG	FBgn0264894	700	714	+	23.9268	8.27e-09	4.85e-05	CCGCAGCAGCAGCAG
CAGCAGCAGCAGCAG	FBgn0264894	700	714	+	23.9268	8.27e-09	4.85e-05	CCGCAGCAGCAGCAG
CAGCAGCAGCAGCAG	FBgn0041775	706	720	+	23.9268	8.27e-09	4.85e-05	CAGCAGCAGCAGCTG
CAGCAGCAGCAGCAG	FBgn0041775	706	720	+	23.9268	8.27e-09	4.85e-05	CAGCAGCAGCAGCTG
CAGCAGCAGCAGCAG	FBgn0041775	706	720	+	23.9268	8.27e-09	4.85e-05	CAGCAGCAGCAGCTG
CAGCAGCAGCAGCAG	FBgn0041775	706	720	+	23.9268	8.27e-09	4.85e-05	CAGCAGCAGCAGCTG
CAGCAGCAGCAGCAG	FBgn0259176	713	727	+	23.9268	8.27e-09	4.85e-05	CAGCAGCGGCAGCAG
CAGCAGCAGCAGCAG	FBgn0259176	716	730	+	23.9268	8.27e-09	4.85e-05	CAGCGGCAGCAGCAG
CAGCAGCAGCAGCAG	FBgn0003044	726	740	+	23.9268	8.27e-09	4.85e-05	CAGCAGCTGCAGCAG
CAGCAGCAGCAGCAG	FBgn0003044	726	740	+	23.9268	8.27e-09	4.85e-05	CAGCAGCTGCAGCAG
CAGCAGCAGCAGCAG	FBgn0003044	729	743	+	23.9268	8.27e-09	4.85e-05	CAGCTGCAGCAGCAG
CAGCAGCAGCAGCAG	FBgn0003044	729	743	+	23.9268	8.27e-09	4.85e-05	CAGCTGCAGCAGCAG
CAGCAGCAGCAGCAG	FBgn0259682	732	746	+	23.9268	8.27e-09	4.85e-05	CAGCAGCAGCAGCGG
CAGCAGCAGCAGCAG	FBgn0259682	732	746	+	23.9268	8.27e-09	4.85e-05	CAGCAGCAGCAGCGG
CAGCAGCAGCAGCAG	FBgn0259682	732	746	+	23.9268	8.27e-09	4.85e-05	CAGCAGCAGCAGCGG
CAGCAGCAGCAGCAG	FBgn0259682	732	746	+	23.9268	8.27e-09	4.85e-05	CAGCAGCAGCAGCGG
CAGCAGCAGCAGCAG	FBgn0259682	732	746	+	23.9268	8.27e-09	4.85e-05	CAGCAGCAGCAGCGG
CAGCAGCAGCAGCAG	FBgn0259682	732	746	+	23.9268	8.27e-09	4.85e-05	CAGCAGCAGCAGCGG
CAGCAGCAGCAGCAG	FBgn0259682	732	746	+	23.9268	8.27e-09	4.85e-05	CAGCAGCAGCAGCGG
CAGCAGCAGCAGCAG	FBgn0259682	732	746	+	23.9268	8.27e-09	4.85e-05	CAGCAGCAGCAGCGG
CAGCAGCAGCAGCAG	FBgn0264894	733	747	+	23.9268	8.27e-09	4.85e-05	CCGCAGCAGCAGCAG
CAGCAGCAGCAGCAG	FBgn0011837	741	755	+	23.9268	8.27e-09	4.85e-05	CAGCAGCAGCAGCGG
CAGCAGCAGCAGCAG	FBgn0011837	741	755	+	23.9268	8.27e-09	4.85e-05	CAGCAGCAGCAGCGG
CAGCAGCAGCAGCAG	FBgn0011837	741	755	+	23.9268	8.27e-09	4.85e-05	CAGCAGCAGCAGCGG
CAGCAGCAGCAGCAG	FBgn0035388	761	775	+	23.9268	8.27e-09	4.85e-05	CAGCAGCAGCAGCGG
CAGCAGCAGCAGCAG	FBgn0015778	766	780	+	23.9268	8.27e-09	4.85e-05	CTGCAGCAGCAGCAG
CAGCAGCAGCAGCAG	FBgn0015778	766	780	+	23.9268	8.27e-09	4.85e-05	CTGCAGCAGCAGCAG
CAGCAGCAGCAGCAG	FBgn0015778	766	780	+	23.9268	8.27e-09	4.85e-05	CTGCAGCAGCAGCAG
CAGCAGCAGCAGCAG	FBgn0015778	766	780	+	23.9268	8.27e-09	4.85e-05	CTGCAGCAGCAGCAG
CAGCAGCAGCAGCAG	FBgn0020306	770	784	+	23.9268	8.27e-09	4.85e-05	CAGCAGCAGCAGCTG
CAGCAGCAGCAGCAG	FBgn0020306	770	784	+	23.9268	8.27e-09	4.85e-05	CAGCAGCAGCAGCTG
CAGCAGCAGCAGCAG	FBgn0020306	770	784	+	23.9268	8.27e-09	4.85e-05	CAGCAGCAGCAGCTG
CAGCAGCAGCAGCAG	FBgn0020306	770	784	+	23.9268	8.27e-09	4.85e-05	CAGCAGCAGCAGCTG
CAGCAGCAGCAGCAG	FBgn0264489	784	798	+	23.9268	8.27e-09	4.85e-05	CAGCCGCAGCAGCAG
CAGCAGCAGCAGCAG	FBgn0264489	787	801	+	23.9268	8.27e-09	4.85e-05	CCGCAGCAGCAGCAG
CAGCAGCAGCAGCAG	FBgn0264489	796	810	+	23.9268	8.27e-09	4.85e-05	CAGCAGCCGCAGCAG
CAGCAGCAGCAGCAG	FBgn0264489	796	810	+	23.9268	8.27e-09	4.85e-05	CAGCAGCCGCAGCAG
CAGCAGCAGCAGCAG	FBgn0264489	796	810	+	23.9268	8.27e-09	4.85e-05	CAGCAGCCGCAGCAG
CAGCAGCAGCAGCAG	FBgn0264489	796	810	+	23.9268	8.27e-09	4.85e-05	CAGCAGCCGCAGCAG
CAGCAGCAGCAGCAG	FBgn0264489	796	810	+	23.9268	8.27e-09	4.85e-05	CAGCAGCCGCAGCAG
CAGCAGCAGCAGCAG	FBgn0264489	799	813	+	23.9268	8.27e-09	4.85e-05	CAGCCGCAGCAGCAG
CAGCAGCAGCAGCAG	FBgn0264489	799	813	+	23.9268	8.27e-09	4.85e-05	CAGCCGCAGCAGCAG
CAGCAGCAGCAGCAG	FBgn0264489	799	813	+	23.9268	8.27e-09	4.85e-05	CAGCCGCAGCAGCAG
CAGCAGCAGCAGCAG	FBgn0264489	799	813	+	23.9268	8.27e-09	4.85e-05	CAGCCGCAGCAGCAG
CAGCAGCAGCAGCAG	FBgn0264489	802	816	+	23.9268	8.27e-09	4.85e-05	CCGCAGCAGCAGCAG
CAGCAGCAGCAGCAG	FBgn0015778	814	828	+	23.9268	8.27e-09	4.85e-05	CAGCAGCAGCAGCCG
CAGCAGCAGCAGCAG	FBgn0015778	814	828	+	23.9268	8.27e-09	4.85e-05	CAGCAGCAGCAGCCG
CAGCAGCAGCAGCAG	FBgn0264894	814	828	+	23.9268	8.27e-09	4.85e-05	CCGCAGCAGCAGCAG
CAGCAGCAGCAGCAG	FBgn0264894	814	828	+	23.9268	8.27e-09	4.85e-05	CCGCAGCAGCAGCAG
CAGCAGCAGCAGCAG	FBgn0264894	814	828	+	23.9268	8.27e-09	4.85e-05	CCGCAGCAGCAGCAG
CAGCAGCAGCAGCAG	FBgn0015778	814	828	+	23.9268	8.27e-09	4.85e-05	CAGCAGCAGCAGCCG
CAGCAGCAGCAGCAG	FBgn0015778	814	828	+	23.9268	8.27e-09	4.85e-05	CAGCAGCAGCAGCCG
CAGCAGCAGCAGCAG	FBgn0264894	814	828	+	23.9268	8.27e-09	4.85e-05	CCGCAGCAGCAGCAG
CAGCAGCAGCAGCAG	FBgn0051908	817	831	+	23.9268	8.27e-09	4.85e-05	CAGCAGCAGCAGCCG
CAGCAGCAGCAGCAG	FBgn0051908	817	831	+	23.9268	8.27e-09	4.85e-05	CAGCAGCAGCAGCCG
CAGCAGCAGCAGCAG	FBgn0051908	817	831	+	23.9268	8.27e-09	4.85e-05	CAGCAGCAGCAGCCG
CAGCAGCAGCAGCAG	FBgn0000927	820	834	+	23.9268	8.27e-09	4.85e-05	CAGCAGCAGCAGCCG
CAGCAGCAGCAGCAG	FBgn0038829	823	837	+	23.9268	8.27e-09	4.85e-05	CAGCAGCAGCAGCCG
CAGCAGCAGCAGCAG	FBgn0025455	829	843	+	23.9268	8.27e-09	4.85e-05	CAGCAGCCGCAGCAG
CAGCAGCAGCAGCAG	FBgn0261822	829	843	+	23.9268	8.27e-09	4.85e-05	CAGCAGCAGCTGCAG
CAGCAGCAGCAGCAG	FBgn0025455	829	843	+	23.9268	8.27e-09	4.85e-05	CAGCAGCCGCAGCAG
CAGCAGCAGCAGCAG	FBgn0025455	832	846	+	23.9268	8.27e-09	4.85e-05	CAGCCGCAGCAGCAG
CAGCAGCAGCAGCAG	FBgn0261822	832	846	+	23.9268	8.27e-09	4.85e-05	CAGCAGCTGCAGCAG
CAGCAGCAGCAGCAG	FBgn0025455	832	846	+	23.9268	8.27e-09	4.85e-05	CAGCCGCAGCAGCAG
CAGCAGCAGCAGCAG	FBgn0264489	832	846	+	23.9268	8.27e-09	4.85e-05	CAGCCGCAGCAGCAG
CAGCAGCAGCAGCAG	FBgn0261822	835	849	+	23.9268	8.27e-09	4.85e-05	CAGCTGCAGCAGCAG
CAGCAGCAGCAGCAG	FBgn0264489	835	849	+	23.9268	8.27e-09	4.85e-05	CCGCAGCAGCAGCAG
CAGCAGCAGCAGCAG	FBgn0015903	917	931	+	23.9268	8.27e-09	4.85e-05	CAGCAGCAGCGGCAG
CAGCAGCAGCAGCAG	FBgn0015778	946	960	+	23.9268	8.27e-09	4.85e-05	CCGCAGCAGCAGCAG
CAGCAGCAGCAGCAG	FBgn0015778	946	960	+	23.9268	8.27e-09	4.85e-05	CCGCAGCAGCAGCAG
CAGCAGCAGCAGCAG	FBgn0015778	946	960	+	23.9268	8.27e-09	4.85e-05	CCGCAGCAGCAGCAG
CAGCAGCAGCAGCAG	FBgn0264489	946	960	+	23.9268	8.27e-09	4.85e-05	CAGCCGCAGCAGCAG
CAGCAGCAGCAGCAG	FBgn0015778	946	960	+	23.9268	8.27e-09	4.85e-05	CCGCAGCAGCAGCAG
CAGCAGCAGCAGCAG	FBgn0264489	949	963	+	23.9268	8.27e-09	4.85e-05	CAGCCGCAGCAGCAG
CAGCAGCAGCAGCAG	FBgn0264489	949	963	+	23.9268	8.27e-09	4.85e-05	CCGCAGCAGCAGCAG
CAGCAGCAGCAGCAG	FBgn0264489	949	963	+	23.9268	8.27e-09	4.85e-05	CAGCCGCAGCAGCAG
CAGCAGCAGCAGCAG	FBgn0264489	949	963	+	23.9268	8.27e-09	4.85e-05	CAGCCGCAGCAGCAG
CAGCAGCAGCAGCAG	FBgn0264489	952	966	+	23.9268	8.27e-09	4.85e-05	CCGCAGCAGCAGCAG
CAGCAGCAGCAGCAG	FBgn0264489	952	966	+	23.9268	8.27e-09	4.85e-05	CCGCAGCAGCAGCAG
CAGCAGCAGCAGCAG	FBgn0264489	952	966	+	23.9268	8.27e-09	4.85e-05	CCGCAGCAGCAGCAG
CAGCAGCAGCAGCAG	FBgn0264489	952	966	+	23.9268	8.27e-09	4.85e-05	CAGCCGCAGCAGCAG
CAGCAGCAGCAGCAG	FBgn0264489	955	969	+	23.9268	8.27e-09	4.85e-05	CCGCAGCAGCAGCAG
CAGCAGCAGCAGCAG	FBgn0015903	959	973	+	23.9268	8.27e-09	4.85e-05	CAGCAGCAGCGGCAG
CAGCAGCAGCAGCAG	FBgn0015903	959	973	+	23.9268	8.27e-09	4.85e-05	CAGCAGCAGCGGCAG
CAGCAGCAGCAGCAG	FBgn0015903	959	973	+	23.9268	8.27e-09	4.85e-05	CAGCAGCAGCGGCAG
CAGCAGCAGCAGCAG	FBgn0015903	977	991	+	23.9268	8.27e-09	4.85e-05	CAGCAGCAGCGGCAG
CAGCAGCAGCAGCAG	FBgn0015903	1007	1021	+	23.9268	8.27e-09	4.85e-05	CAGCAGCAGCGGCAG
CAGCAGCAGCAGCAG	FBgn0261618	1037	1051	+	23.9268	8.27e-09	4.85e-05	CCGCAGCAGCAGCAG
CAGCAGCAGCAGCAG	FBgn0261618	1037	1051	+	23.9268	8.27e-09	4.85e-05	CCGCAGCAGCAGCAG
CAGCAGCAGCAGCAG	FBgn0261618	1037	1051	+	23.9268	8.27e-09	4.85e-05	CCGCAGCAGCAGCAG
CAGCAGCAGCAGCAG	FBgn0264894	1045	1059	+	23.9268	8.27e-09	4.85e-05	CCGCAGCAGCAGCAG
CAGCAGCAGCAGCAG	FBgn0264894	1045	1059	+	23.9268	8.27e-09	4.85e-05	CCGCAGCAGCAGCAG
CAGCAGCAGCAGCAG	FBgn0264894	1045	1059	+	23.9268	8.27e-09	4.85e-05	CCGCAGCAGCAGCAG
CAGCAGCAGCAGCAG	FBgn0264894	1045	1059	+	23.9268	8.27e-09	4.85e-05	CCGCAGCAGCAGCAG
CAGCAGCAGCAGCAG	FBgn0264894	1045	1059	+	23.9268	8.27e-09	4.85e-05	CCGCAGCAGCAGCAG
CAGCAGCAGCAGCAG	FBgn0264894	1045	1059	+	23.9268	8.27e-09	4.85e-05	CCGCAGCAGCAGCAG
CAGCAGCAGCAGCAG	FBgn0026083	1069	1083	+	23.9268	8.27e-09	4.85e-05	CGGCAGCAGCAGCAG
CAGCAGCAGCAGCAG	FBgn0026083	1069	1083	+	23.9268	8.27e-09	4.85e-05	CGGCAGCAGCAGCAG
CAGCAGCAGCAGCAG	FBgn0026083	1069	1083	+	23.9268	8.27e-09	4.85e-05	CGGCAGCAGCAGCAG
CAGCAGCAGCAGCAG	FBgn0026083	1069	1083	+	23.9268	8.27e-09	4.85e-05	CGGCAGCAGCAGCAG
CAGCAGCAGCAGCAG	FBgn0026083	1069	1083	+	23.9268	8.27e-09	4.85e-05	CGGCAGCAGCAGCAG
CAGCAGCAGCAGCAG	FBgn0003525	1078	1092	+	23.9268	8.27e-09	4.85e-05	CTGCAGCAGCAGCAG
CAGCAGCAGCAGCAG	FBgn0003525	1078	1092	+	23.9268	8.27e-09	4.85e-05	CTGCAGCAGCAGCAG
CAGCAGCAGCAGCAG	FBgn0260780	1094	1108	+	23.9268	8.27e-09	4.85e-05	CAGCTGCAGCAGCAG
CAGCAGCAGCAGCAG	FBgn0260780	1097	1111	+	23.9268	8.27e-09	4.85e-05	CAGCTGCAGCAGCAG
CAGCAGCAGCAGCAG	FBgn0260780	1097	1111	+	23.9268	8.27e-09	4.85e-05	CAGCTGCAGCAGCAG
CAGCAGCAGCAGCAG	FBgn0035001	1136	1150	+	23.9268	8.27e-09	4.85e-05	CTGCAGCAGCAGCAG
CAGCAGCAGCAGCAG	FBgn0035001	1136	1150	+	23.9268	8.27e-09	4.85e-05	CTGCAGCAGCAGCAG
CAGCAGCAGCAGCAG	FBgn0035001	1136	1150	+	23.9268	8.27e-09	4.85e-05	CTGCAGCAGCAGCAG
CAGCAGCAGCAGCAG	FBgn0035001	1136	1150	+	23.9268	8.27e-09	4.85e-05	CTGCAGCAGCAGCAG
CAGCAGCAGCAGCAG	FBgn0035001	1136	1150	+	23.9268	8.27e-09	4.85e-05	CTGCAGCAGCAGCAG
CAGCAGCAGCAGCAG	FBgn0035001	1178	1192	+	23.9268	8.27e-09	4.85e-05	CTGCAGCAGCAGCAG
CAGCAGCAGCAGCAG	FBgn0028360	1183	1197	+	23.9268	8.27e-09	4.85e-05	CAGCAGCAGCAGCCG
CAGCAGCAGCAGCAG	FBgn0028360	1186	1200	+	23.9268	8.27e-09	4.85e-05	CAGCAGCAGCAGCCG
CAGCAGCAGCAGCAG	FBgn0028360	1186	1200	+	23.9268	8.27e-09	4.85e-05	CAGCAGCAGCCGCAG
CAGCAGCAGCAGCAG	FBgn0028360	1189	1203	+	23.9268	8.27e-09	4.85e-05	CAGCAGCAGCCGCAG
CAGCAGCAGCAGCAG	FBgn0028360	1189	1203	+	23.9268	8.27e-09	4.85e-05	CAGCAGCCGCAGCAG
CAGCAGCAGCAGCAG	FBgn0028360	1192	1206	+	23.9268	8.27e-09	4.85e-05	CAGCAGCCGCAGCAG
CAGCAGCAGCAGCAG	FBgn0028360	1192	1206	+	23.9268	8.27e-09	4.85e-05	CAGCCGCAGCAGCAG
CAGCAGCAGCAGCAG	FBgn0028360	1195	1209	+	23.9268	8.27e-09	4.85e-05	CAGCCGCAGCAGCAG
CAGCAGCAGCAGCAG	FBgn0000251	1219	1233	+	23.9268	8.27e-09	4.85e-05	CAGCTGCAGCAGCAG
CAGCAGCAGCAGCAG	FBgn0000251	1219	1233	+	23.9268	8.27e-09	4.85e-05	CAGCTGCAGCAGCAG
CAGCAGCAGCAGCAG	FBgn0000251	1273	1287	+	23.9268	8.27e-09	4.85e-05	CAGCTGCAGCAGCAG
CAGCAGCAGCAGCAG	FBgn0265991	1288	1302	+	23.9268	8.27e-09	4.85e-05	CAGCAGCCGCAGCAG
CAGCAGCAGCAGCAG	FBgn0265991	1288	1302	+	23.9268	8.27e-09	4.85e-05	CAGCAGCCGCAGCAG
CAGCAGCAGCAGCAG	FBgn0265991	1291	1305	+	23.9268	8.27e-09	4.85e-05	CAGCCGCAGCAGCAG
CAGCAGCAGCAGCAG	FBgn0265991	1291	1305	+	23.9268	8.27e-09	4.85e-05	CAGCCGCAGCAGCAG
CAGCAGCAGCAGCAG	FBgn0265991	1294	1308	+	23.9268	8.27e-09	4.85e-05	CCGCAGCAGCAGCAG
CAGCAGCAGCAGCAG	FBgn0265991	1294	1308	+	23.9268	8.27e-09	4.85e-05	CCGCAGCAGCAGCAG
CAGCAGCAGCAGCAG	FBgn0260780	1396	1410	+	23.9268	8.27e-09	4.85e-05	CAGCAGCAGCAGCGG
CAGCAGCAGCAGCAG	FBgn0260780	1399	1413	+	23.9268	8.27e-09	4.85e-05	CAGCAGCAGCAGCGG
CAGCAGCAGCAGCAG	FBgn0260780	1399	1413	+	23.9268	8.27e-09	4.85e-05	CAGCAGCAGCAGCGG
CAGCAGCAGCAGCAG	FBgn0025455	1468	1482	+	23.9268	8.27e-09	4.85e-05	CAGCAGCCGCAGCAG
CAGCAGCAGCAGCAG	FBgn0025455	1468	1482	+	23.9268	8.27e-09	4.85e-05	CAGCAGCCGCAGCAG
CAGCAGCAGCAGCAG	FBgn0025455	1471	1485	+	23.9268	8.27e-09	4.85e-05	CAGCCGCAGCAGCAG
CAGCAGCAGCAGCAG	FBgn0025455	1471	1485	+	23.9268	8.27e-09	4.85e-05	CAGCCGCAGCAGCAG
CAGCAGCAGCAGCAG	FBgn0014133	1505	1519	+	23.9268	8.27e-09	4.85e-05	CAGCTGCAGCAGCAG
CAGCAGCAGCAGCAG	FBgn0014133	1505	1519	+	23.9268	8.27e-09	4.85e-05	CAGCTGCAGCAGCAG
CAGCAGCAGCAGCAG	FBgn0014133	1505	1519	+	23.9268	8.27e-09	4.85e-05	CAGCTGCAGCAGCAG
CAGCAGCAGCAGCAG	FBgn0014133	1505	1519	+	23.9268	8.27e-09	4.85e-05	CAGCTGCAGCAGCAG
CAGCAGCAGCAGCAG	FBgn0014133	1505	1519	+	23.9268	8.27e-09	4.85e-05	CAGCTGCAGCAGCAG
CAGCAGCAGCAGCAG	FBgn0264894	1513	1527	+	23.9268	8.27e-09	4.85e-05	CAGCAGCAGCCGCAG
CAGCAGCAGCAGCAG	FBgn0264894	1513	1527	+	23.9268	8.27e-09	4.85e-05	CAGCAGCAGCCGCAG
CAGCAGCAGCAGCAG	FBgn0027506	1542	1556	+	23.9268	8.27e-09	4.85e-05	CAGCAGCAGCGGCAG
CAGCAGCAGCAGCAG	FBgn0027506	1542	1556	+	23.9268	8.27e-09	4.85e-05	CAGCAGCAGCGGCAG
CAGCAGCAGCAGCAG	FBgn0036534	1546	1560	+	23.9268	8.27e-09	4.85e-05	CAGCAGCCGCAGCAG
CAGCAGCAGCAGCAG	FBgn0036534	1546	1560	+	23.9268	8.27e-09	4.85e-05	CAGCAGCCGCAGCAG
CAGCAGCAGCAGCAG	FBgn0264894	1546	1560	+	23.9268	8.27e-09	4.85e-05	CAGCAGCAGCCGCAG
CAGCAGCAGCAGCAG	FBgn0036534	1600	1614	+	23.9268	8.27e-09	4.85e-05	CAGCAGCAGCAGCTG
CAGCAGCAGCAGCAG	FBgn0036534	1600	1614	+	23.9268	8.27e-09	4.85e-05	CAGCAGCAGCAGCTG
CAGCAGCAGCAGCAG	FBgn0264894	1627	1641	+	23.9268	8.27e-09	4.85e-05	CAGCAGCAGCCGCAG
CAGCAGCAGCAGCAG	FBgn0264894	1627	1641	+	23.9268	8.27e-09	4.85e-05	CAGCAGCAGCCGCAG
CAGCAGCAGCAGCAG	FBgn0264894	1627	1641	+	23.9268	8.27e-09	4.85e-05	CAGCAGCAGCCGCAG
CAGCAGCAGCAGCAG	FBgn0264894	1627	1641	+	23.9268	8.27e-09	4.85e-05	CAGCAGCAGCCGCAG
CAGCAGCAGCAGCAG	FBgn0026479	1639	1653	+	23.9268	8.27e-09	4.85e-05	CAGCAGCCGCAGCAG
CAGCAGCAGCAGCAG	FBgn0026479	1639	1653	+	23.9268	8.27e-09	4.85e-05	CAGCAGCCGCAGCAG
CAGCAGCAGCAGCAG	FBgn0266557	1663	1677	+	23.9268	8.27e-09	4.85e-05	CTGCAGCAGCAGCAG
CAGCAGCAGCAGCAG	FBgn0266557	1663	1677	+	23.9268	8.27e-09	4.85e-05	CTGCAGCAGCAGCAG
CAGCAGCAGCAGCAG	FBgn0266557	1663	1677	+	23.9268	8.27e-09	4.85e-05	CTGCAGCAGCAGCAG
CAGCAGCAGCAGCAG	FBgn0266557	1663	1677	+	23.9268	8.27e-09	4.85e-05	CTGCAGCAGCAGCAG
CAGCAGCAGCAGCAG	FBgn0266557	1663	1677	+	23.9268	8.27e-09	4.85e-05	CTGCAGCAGCAGCAG
CAGCAGCAGCAGCAG	FBgn0003028	1766	1780	+	23.9268	8.27e-09	4.85e-05	CGGCAGCAGCAGCAG
CAGCAGCAGCAGCAG	FBgn0003028	1778	1792	+	23.9268	8.27e-09	4.85e-05	CAGCAGCAGCAGCTG
CAGCAGCAGCAGCAG	FBgn0042134	1789	1803	+	23.9268	8.27e-09	4.85e-05	CCGCAGCAGCAGCAG
CAGCAGCAGCAGCAG	FBgn0042134	1789	1803	+	23.9268	8.27e-09	4.85e-05	CCGCAGCAGCAGCAG
CAGCAGCAGCAGCAG	FBgn0028734	1795	1809	+	23.9268	8.27e-09	4.85e-05	CAGCAGCAGCAGCCG
CAGCAGCAGCAGCAG	FBgn0028734	1807	1821	+	23.9268	8.27e-09	4.85e-05	CAGCAGCAGCAGCCG
CAGCAGCAGCAGCAG	FBgn0028734	1816	1830	+	23.9268	8.27e-09	4.85e-05	CAGCAGCAGCAGCCG
CAGCAGCAGCAGCAG	FBgn0264894	1858	1872	+	23.9268	8.27e-09	4.85e-05	CAGCAGCAGCCGCAG
CAGCAGCAGCAGCAG	FBgn0264894	1858	1872	+	23.9268	8.27e-09	4.85e-05	CAGCAGCAGCCGCAG
CAGCAGCAGCAGCAG	FBgn0264894	1858	1872	+	23.9268	8.27e-09	4.85e-05	CAGCAGCAGCCGCAG
CAGCAGCAGCAGCAG	FBgn0264894	1858	1872	+	23.9268	8.27e-09	4.85e-05	CAGCAGCAGCCGCAG
CAGCAGCAGCAGCAG	FBgn0264894	1858	1872	+	23.9268	8.27e-09	4.85e-05	CAGCAGCAGCCGCAG
CAGCAGCAGCAGCAG	FBgn0264894	1858	1872	+	23.9268	8.27e-09	4.85e-05	CAGCAGCAGCCGCAG
CAGCAGCAGCAGCAG	FBgn0033757	1918	1932	+	23.9268	8.27e-09	4.85e-05	CAGCAGCAGCAGCTG
CAGCAGCAGCAGCAG	FBgn0028734	1921	1935	+	23.9268	8.27e-09	4.85e-05	CAGCAGCAGCAGCCG
CAGCAGCAGCAGCAG	FBgn0028734	1921	1935	+	23.9268	8.27e-09	4.85e-05	CAGCAGCAGCAGCCG
CAGCAGCAGCAGCAG	FBgn0028734	1921	1935	+	23.9268	8.27e-09	4.85e-05	CAGCAGCAGCAGCCG
CAGCAGCAGCAGCAG	FBgn0028734	1921	1935	+	23.9268	8.27e-09	4.85e-05	CAGCAGCAGCAGCCG
CAGCAGCAGCAGCAG	FBgn0260794	1922	1936	+	23.9268	8.27e-09	4.85e-05	CAGCAGCGGCAGCAG
CAGCAGCAGCAGCAG	FBgn0260794	1922	1936	+	23.9268	8.27e-09	4.85e-05	CAGCAGCGGCAGCAG
CAGCAGCAGCAGCAG	FBgn0260794	1922	1936	+	23.9268	8.27e-09	4.85e-05	CAGCAGCGGCAGCAG
CAGCAGCAGCAGCAG	FBgn0260794	1922	1936	+	23.9268	8.27e-09	4.85e-05	CAGCAGCGGCAGCAG
CAGCAGCAGCAGCAG	FBgn0260794	1925	1939	+	23.9268	8.27e-09	4.85e-05	CAGCGGCAGCAGCAG
CAGCAGCAGCAGCAG	FBgn0260794	1925	1939	+	23.9268	8.27e-09	4.85e-05	CAGCGGCAGCAGCAG
CAGCAGCAGCAGCAG	FBgn0260794	1925	1939	+	23.9268	8.27e-09	4.85e-05	CAGCGGCAGCAGCAG
CAGCAGCAGCAGCAG	FBgn0260794	1925	1939	+	23.9268	8.27e-09	4.85e-05	CAGCGGCAGCAGCAG
CAGCAGCAGCAGCAG	FBgn0003028	1925	1939	+	23.9268	8.27e-09	4.85e-05	CGGCAGCAGCAGCAG
CAGCAGCAGCAGCAG	FBgn0260794	1928	1942	+	23.9268	8.27e-09	4.85e-05	CGGCAGCAGCAGCAG
CAGCAGCAGCAGCAG	FBgn0260794	1928	1942	+	23.9268	8.27e-09	4.85e-05	CGGCAGCAGCAGCAG
CAGCAGCAGCAGCAG	FBgn0260794	1928	1942	+	23.9268	8.27e-09	4.85e-05	CGGCAGCAGCAGCAG
CAGCAGCAGCAGCAG	FBgn0260794	1928	1942	+	23.9268	8.27e-09	4.85e-05	CGGCAGCAGCAGCAG
CAGCAGCAGCAGCAG	FBgn0028734	1930	1944	+	23.9268	8.27e-09	4.85e-05	CAGCAGCAGCAGCCG
CAGCAGCAGCAGCAG	FBgn0260794	1934	1948	+	23.9268	8.27e-09	4.85e-05	CAGCAGCAGCAGCGG
CAGCAGCAGCAGCAG	FBgn0260794	1934	1948	+	23.9268	8.27e-09	4.85e-05	CAGCAGCAGCAGCGG
CAGCAGCAGCAGCAG	FBgn0260794	1934	1948	+	23.9268	8.27e-09	4.85e-05	CAGCAGCAGCAGCGG
CAGCAGCAGCAGCAG	FBgn0260794	1934	1948	+	23.9268	8.27e-09	4.85e-05	CAGCAGCAGCAGCGG
CAGCAGCAGCAGCAG	FBgn0003028	1937	1951	+	23.9268	8.27e-09	4.85e-05	CAGCAGCAGCAGCTG
CAGCAGCAGCAGCAG	FBgn0033757	1981	1995	+	23.9268	8.27e-09	4.85e-05	CAGCAGCAGCAGCTG
CAGCAGCAGCAGCAG	FBgn0033757	1981	1995	+	23.9268	8.27e-09	4.85e-05	CAGCAGCAGCAGCTG
CAGCAGCAGCAGCAG	FBgn0028734	2065	2079	+	23.9268	8.27e-09	4.85e-05	CAGCAGCAGCAGCCG
CAGCAGCAGCAGCAG	FBgn0036534	2227	2241	+	23.9268	8.27e-09	4.85e-05	CAGCAGCCGCAGCAG
CAGCAGCAGCAGCAG	FBgn0036534	2230	2244	+	23.9268	8.27e-09	4.85e-05	CAGCAGCCGCAGCAG
CAGCAGCAGCAGCAG	FBgn0036534	2281	2295	+	23.9268	8.27e-09	4.85e-05	CAGCAGCAGCAGCTG
CAGCAGCAGCAGCAG	FBgn0036534	2284	2298	+	23.9268	8.27e-09	4.85e-05	CAGCAGCAGCAGCTG
CAGCAGCAGCAGCAG	FBgn0003870	2285	2299	+	23.9268	8.27e-09	4.85e-05	CAGCAGCAGCAGCCG
CAGCAGCAGCAGCAG	FBgn0003870	2285	2299	+	23.9268	8.27e-09	4.85e-05	CAGCAGCAGCAGCCG
CAGCAGCAGCAGCAG	FBgn0003870	2285	2299	+	23.9268	8.27e-09	4.85e-05	CAGCAGCAGCAGCCG
CAGCAGCAGCAGCAG	FBgn0003870	2285	2299	+	23.9268	8.27e-09	4.85e-05	CAGCAGCAGCAGCCG
CAGCAGCAGCAGCAG	FBgn0024364	2287	2301	+	23.9268	8.27e-09	4.85e-05	CAGCTGCAGCAGCAG
CAGCAGCAGCAGCAG	FBgn0259176	2330	2344	+	23.9268	8.27e-09	4.85e-05	CAGCAGCAGCAGCCG
CAGCAGCAGCAGCAG	FBgn0259176	2330	2344	+	23.9268	8.27e-09	4.85e-05	CAGCAGCAGCAGCCG
CAGCAGCAGCAGCAG	FBgn0259176	2330	2344	+	23.9268	8.27e-09	4.85e-05	CAGCAGCAGCAGCCG
CAGCAGCAGCAGCAG	FBgn0259176	2333	2347	+	23.9268	8.27e-09	4.85e-05	CAGCAGCAGCCGCAG
CAGCAGCAGCAGCAG	FBgn0259176	2333	2347	+	23.9268	8.27e-09	4.85e-05	CAGCAGCAGCCGCAG
CAGCAGCAGCAGCAG	FBgn0259176	2333	2347	+	23.9268	8.27e-09	4.85e-05	CAGCAGCAGCCGCAG
CAGCAGCAGCAGCAG	FBgn0028474	2517	2531	+	23.9268	8.27e-09	4.85e-05	CGGCAGCAGCAGCAG
CAGCAGCAGCAGCAG	FBgn0028474	2517	2531	+	23.9268	8.27e-09	4.85e-05	CGGCAGCAGCAGCAG
CAGCAGCAGCAGCAG	FBgn0259176	2657	2671	+	23.9268	8.27e-09	4.85e-05	CAGCAGCAGCAGCCG
CAGCAGCAGCAGCAG	FBgn0259176	2660	2674	+	23.9268	8.27e-09	4.85e-05	CAGCAGCAGCCGCAG
CAGCAGCAGCAGCAG	FBgn0265991	2680	2694	+	23.9268	8.27e-09	4.85e-05	CTGCAGCAGCAGCAG
CAGCAGCAGCAGCAG	FBgn0262872	2796	2810	+	23.9268	8.27e-09	4.85e-05	CAGCGGCAGCAGCAG
CAGCAGCAGCAGCAG	FBgn0265991	2833	2847	+	23.9268	8.27e-09	4.85e-05	CTGCAGCAGCAGCAG
CAGCAGCAGCAGCAG	FBgn0002783	3007	3021	+	23.9268	8.27e-09	4.85e-05	CAGCAGCCGCAGCAG
CAGCAGCAGCAGCAG	FBgn0259212	3016	3030	+	23.9268	8.27e-09	4.85e-05	CAGCAGCAGCTGCAG
CAGCAGCAGCAGCAG	FBgn0043884	3134	3148	+	23.9268	8.27e-09	4.85e-05	CCGCAGCAGCAGCAG
CAGCAGCAGCAGCAG	FBgn0043884	3137	3151	+	23.9268	8.27e-09	4.85e-05	CAGCAGCAGCAGCTG
CAGCAGCAGCAGCAG	FBgn0043884	3140	3154	+	23.9268	8.27e-09	4.85e-05	CAGCAGCAGCTGCAG
CAGCAGCAGCAGCAG	FBgn0043884	3143	3157	+	23.9268	8.27e-09	4.85e-05	CAGCAGCTGCAGCAG
CAGCAGCAGCAGCAG	FBgn0043884	3146	3160	+	23.9268	8.27e-09	4.85e-05	CAGCTGCAGCAGCAG
CAGCAGCAGCAGCAG	FBgn0043884	3173	3187	+	23.9268	8.27e-09	4.85e-05	CCGCAGCAGCAGCAG
CAGCAGCAGCAGCAG	FBgn0043884	3176	3190	+	23.9268	8.27e-09	4.85e-05	CAGCAGCAGCAGCTG
CAGCAGCAGCAGCAG	FBgn0043884	3179	3193	+	23.9268	8.27e-09	4.85e-05	CAGCAGCAGCTGCAG
CAGCAGCAGCAGCAG	FBgn0043884	3182	3196	+	23.9268	8.27e-09	4.85e-05	CAGCAGCTGCAGCAG
CAGCAGCAGCAGCAG	FBgn0043884	3185	3199	+	23.9268	8.27e-09	4.85e-05	CAGCTGCAGCAGCAG
CAGCAGCAGCAGCAG	FBgn0002783	3199	3213	+	23.9268	8.27e-09	4.85e-05	CAGCAGCCGCAGCAG
CAGCAGCAGCAGCAG	FBgn0262872	3207	3221	+	23.9268	8.27e-09	4.85e-05	CAGCGGCAGCAGCAG
CAGCAGCAGCAGCAG	FBgn0262872	3207	3221	+	23.9268	8.27e-09	4.85e-05	CAGCGGCAGCAGCAG
CAGCAGCAGCAGCAG	FBgn0262872	3225	3239	+	23.9268	8.27e-09	4.85e-05	CAGCGGCAGCAGCAG
CAGCAGCAGCAGCAG	FBgn0259176	3242	3256	+	23.9268	8.27e-09	4.85e-05	CAGCAGCGGCAGCAG
CAGCAGCAGCAGCAG	FBgn0259176	3245	3259	+	23.9268	8.27e-09	4.85e-05	CAGCGGCAGCAGCAG
CAGCAGCAGCAGCAG	FBgn0043884	3332	3346	+	23.9268	8.27e-09	4.85e-05	CTGCAGCAGCAGCAG
CAGCAGCAGCAGCAG	FBgn0043884	3335	3349	+	23.9268	8.27e-09	4.85e-05	CAGCAGCAGCAGCGG
CAGCAGCAGCAGCAG	FBgn0259176	3362	3376	+	23.9268	8.27e-09	4.85e-05	CAGCAGCGGCAGCAG
CAGCAGCAGCAGCAG	FBgn0259176	3365	3379	+	23.9268	8.27e-09	4.85e-05	CAGCGGCAGCAGCAG
CAGCAGCAGCAGCAG	FBgn0043884	3371	3385	+	23.9268	8.27e-09	4.85e-05	CTGCAGCAGCAGCAG
CAGCAGCAGCAGCAG	FBgn0043884	3374	3388	+	23.9268	8.27e-09	4.85e-05	CAGCAGCAGCAGCGG
CAGCAGCAGCAGCAG	FBgn0264489	3463	3477	+	23.9268	8.27e-09	4.85e-05	CAGCCGCAGCAGCAG
CAGCAGCAGCAGCAG	FBgn0264489	3466	3480	+	23.9268	8.27e-09	4.85e-05	CCGCAGCAGCAGCAG
CAGCAGCAGCAGCAG	FBgn0259212	3499	3513	+	23.9268	8.27e-09	4.85e-05	CAGCAGCAGCTGCAG
CAGCAGCAGCAGCAG	FBgn0259176	3569	3583	+	23.9268	8.27e-09	4.85e-05	CAGCAGCGGCAGCAG
CAGCAGCAGCAGCAG	FBgn0259176	3572	3586	+	23.9268	8.27e-09	4.85e-05	CAGCGGCAGCAGCAG
CAGCAGCAGCAGCAG	FBgn0264489	3601	3615	+	23.9268	8.27e-09	4.85e-05	CAGCCGCAGCAGCAG
CAGCAGCAGCAGCAG	FBgn0264489	3604	3618	+	23.9268	8.27e-09	4.85e-05	CCGCAGCAGCAGCAG
CAGCAGCAGCAGCAG	FBgn0262872	3627	3641	+	23.9268	8.27e-09	4.85e-05	CAGCGGCAGCAGCAG
CAGCAGCAGCAGCAG	FBgn0262872	3627	3641	+	23.9268	8.27e-09	4.85e-05	CAGCGGCAGCAGCAG
CAGCAGCAGCAGCAG	FBgn0259212	3706	3720	+	23.9268	8.27e-09	4.85e-05	CAGCAGCAGCTGCAG
CAGCAGCAGCAGCAG	FBgn0259212	3757	3771	+	23.9268	8.27e-09	4.85e-05	CAGCAGCAGCTGCAG
CAGCAGCAGCAGCAG	FBgn0259176	3944	3958	+	23.9268	8.27e-09	4.85e-05	CAGCAGCGGCAGCAG
CAGCAGCAGCAGCAG	FBgn0259176	3947	3961	+	23.9268	8.27e-09	4.85e-05	CAGCGGCAGCAGCAG
CAGCAGCAGCAGCAG	FBgn0259212	4006	4020	+	23.9268	8.27e-09	4.85e-05	CAGCAGCAGCTGCAG
CAGCAGCAGCAGCAG	FBgn0259212	4006	4020	+	23.9268	8.27e-09	4.85e-05	CAGCAGCAGCTGCAG
CAGCAGCAGCAGCAG	FBgn0265991	4153	4167	+	23.9268	8.27e-09	4.85e-05	CTGCAGCAGCAGCAG
CAGCAGCAGCAGCAG	FBgn0043884	4268	4282	+	23.9268	8.27e-09	4.85e-05	CCGCAGCAGCAGCAG
CAGCAGCAGCAGCAG	FBgn0043884	4268	4282	+	23.9268	8.27e-09	4.85e-05	CCGCAGCAGCAGCAG
CAGCAGCAGCAGCAG	FBgn0043884	4268	4282	+	23.9268	8.27e-09	4.85e-05	CCGCAGCAGCAGCAG
CAGCAGCAGCAGCAG	FBgn0043884	4271	4285	+	23.9268	8.27e-09	4.85e-05	CAGCAGCAGCAGCTG
CAGCAGCAGCAGCAG	FBgn0043884	4271	4285	+	23.9268	8.27e-09	4.85e-05	CAGCAGCAGCAGCTG
CAGCAGCAGCAGCAG	FBgn0043884	4271	4285	+	23.9268	8.27e-09	4.85e-05	CAGCAGCAGCAGCTG
CAGCAGCAGCAGCAG	FBgn0043884	4274	4288	+	23.9268	8.27e-09	4.85e-05	CAGCAGCAGCTGCAG
CAGCAGCAGCAGCAG	FBgn0043884	4274	4288	+	23.9268	8.27e-09	4.85e-05	CAGCAGCAGCTGCAG
CAGCAGCAGCAGCAG	FBgn0043884	4274	4288	+	23.9268	8.27e-09	4.85e-05	CAGCAGCAGCTGCAG
CAGCAGCAGCAGCAG	FBgn0043884	4277	4291	+	23.9268	8.27e-09	4.85e-05	CAGCAGCTGCAGCAG
CAGCAGCAGCAGCAG	FBgn0043884	4277	4291	+	23.9268	8.27e-09	4.85e-05	CAGCAGCTGCAGCAG
CAGCAGCAGCAGCAG	FBgn0043884	4277	4291	+	23.9268	8.27e-09	4.85e-05	CAGCAGCTGCAGCAG
CAGCAGCAGCAGCAG	FBgn0043884	4280	4294	+	23.9268	8.27e-09	4.85e-05	CAGCTGCAGCAGCAG
CAGCAGCAGCAGCAG	FBgn0043884	4280	4294	+	23.9268	8.27e-09	4.85e-05	CAGCTGCAGCAGCAG
CAGCAGCAGCAGCAG	FBgn0043884	4280	4294	+	23.9268	8.27e-09	4.85e-05	CAGCTGCAGCAGCAG
CAGCAGCAGCAGCAG	FBgn0043884	4304	4318	+	23.9268	8.27e-09	4.85e-05	CCGCAGCAGCAGCAG
CAGCAGCAGCAGCAG	FBgn0043884	4307	4321	+	23.9268	8.27e-09	4.85e-05	CAGCAGCAGCAGCTG
CAGCAGCAGCAGCAG	FBgn0043884	4310	4324	+	23.9268	8.27e-09	4.85e-05	CAGCAGCAGCTGCAG
CAGCAGCAGCAGCAG	FBgn0043884	4313	4327	+	23.9268	8.27e-09	4.85e-05	CAGCAGCTGCAGCAG
CAGCAGCAGCAGCAG	FBgn0043884	4316	4330	+	23.9268	8.27e-09	4.85e-05	CAGCTGCAGCAGCAG
CAGCAGCAGCAGCAG	FBgn0043884	4466	4480	+	23.9268	8.27e-09	4.85e-05	CTGCAGCAGCAGCAG
CAGCAGCAGCAGCAG	FBgn0043884	4466	4480	+	23.9268	8.27e-09	4.85e-05	CTGCAGCAGCAGCAG
CAGCAGCAGCAGCAG	FBgn0043884	4466	4480	+	23.9268	8.27e-09	4.85e-05	CTGCAGCAGCAGCAG
CAGCAGCAGCAGCAG	FBgn0043884	4469	4483	+	23.9268	8.27e-09	4.85e-05	CAGCAGCAGCAGCGG
CAGCAGCAGCAGCAG	FBgn0043884	4469	4483	+	23.9268	8.27e-09	4.85e-05	CAGCAGCAGCAGCGG
CAGCAGCAGCAGCAG	FBgn0043884	4469	4483	+	23.9268	8.27e-09	4.85e-05	CAGCAGCAGCAGCGG
CAGCAGCAGCAGCAG	FBgn0043884	4493	4507	+	23.9268	8.27e-09	4.85e-05	CTGCAGCAGCAGCAG
CAGCAGCAGCAGCAG	FBgn0043884	4496	4510	+	23.9268	8.27e-09	4.85e-05	CAGCAGCAGCAGCGG
CAGCAGCAGCAGCAG	FBgn0036004	4541	4555	+	23.9268	8.27e-09	4.85e-05	CAGCAGCCGCAGCAG
CAGCAGCAGCAGCAG	FBgn0036004	4544	4558	+	23.9268	8.27e-09	4.85e-05	CAGCCGCAGCAGCAG
CAGCAGCAGCAGCAG	FBgn0265991	5131	5145	+	23.9268	8.27e-09	4.85e-05	CTGCAGCAGCAGCAG
CAGCAGCAGCAGCAG	FBgn0265991	5305	5319	+	23.9268	8.27e-09	4.85e-05	CTGCAGCAGCAGCAG
CAGCAGCAGCAGCAG	FBgn0265991	5461	5475	+	23.9268	8.27e-09	4.85e-05	CTGCAGCAGCAGCAG
CAGCAGCAGCAGCAG	FBgn0026575	5634	5648	+	23.9268	8.27e-09	4.85e-05	CAGCAGCAGCAGCCG
CAGCAGCAGCAGCAG	FBgn0026575	5729	5743	+	23.9268	8.27e-09	4.85e-05	CAGCAGCAGCAGCCG
CAGCAGCAGCAGCAG	FBgn0026575	6521	6535	+	23.9268	8.27e-09	4.85e-05	CAGCAGCAGCAGCCG
CAGCAGCAGCAGCAG	FBgn0043884	10576	10590	+	23.9268	8.27e-09	4.85e-05	CAGCAGCCGCAGCAG
CAGCAGCAGCAGCAG	FBgn0043884	10579	10593	+	23.9268	8.27e-09	4.85e-05	CAGCCGCAGCAGCAG
CAGCAGCAGCAGCAG	FBgn0043884	10582	10596	+	23.9268	8.27e-09	4.85e-05	CCGCAGCAGCAGCAG
CAGCAGCAGCAGCAG	FBgn0043884	10615	10629	+	23.9268	8.27e-09	4.85e-05	CAGCAGCCGCAGCAG
CAGCAGCAGCAGCAG	FBgn0043884	10618	10632	+	23.9268	8.27e-09	4.85e-05	CAGCCGCAGCAGCAG
CAGCAGCAGCAGCAG	FBgn0043884	10621	10635	+	23.9268	8.27e-09	4.85e-05	CCGCAGCAGCAGCAG
CAGCAGCAGCAGCAG	FBgn0043884	10624	10638	+	23.9268	8.27e-09	4.85e-05	CCGCAGCAGCAGCAG
CAGCAGCAGCAGCAG	FBgn0043884	10663	10677	+	23.9268	8.27e-09	4.85e-05	CCGCAGCAGCAGCAG
CAGCAGCAGCAGCAG	FBgn0043884	11707	11721	+	23.9268	8.27e-09	4.85e-05	CAGCAGCCGCAGCAG
CAGCAGCAGCAGCAG	FBgn0043884	11710	11724	+	23.9268	8.27e-09	4.85e-05	CAGCCGCAGCAGCAG
CAGCAGCAGCAGCAG	FBgn0043884	11710	11724	+	23.9268	8.27e-09	4.85e-05	CAGCAGCCGCAGCAG
CAGCAGCAGCAGCAG	FBgn0043884	11710	11724	+	23.9268	8.27e-09	4.85e-05	CAGCAGCCGCAGCAG
CAGCAGCAGCAGCAG	FBgn0043884	11713	11727	+	23.9268	8.27e-09	4.85e-05	CAGCCGCAGCAGCAG
CAGCAGCAGCAGCAG	FBgn0043884	11713	11727	+	23.9268	8.27e-09	4.85e-05	CAGCCGCAGCAGCAG
CAGCAGCAGCAGCAG	FBgn0043884	11713	11727	+	23.9268	8.27e-09	4.85e-05	CCGCAGCAGCAGCAG
CAGCAGCAGCAGCAG	FBgn0043884	11716	11730	+	23.9268	8.27e-09	4.85e-05	CCGCAGCAGCAGCAG
CAGCAGCAGCAGCAG	FBgn0043884	11716	11730	+	23.9268	8.27e-09	4.85e-05	CCGCAGCAGCAGCAG
CAGCAGCAGCAGCAG	FBgn0043884	11737	11751	+	23.9268	8.27e-09	4.85e-05	CAGCAGCCGCAGCAG
CAGCAGCAGCAGCAG	FBgn0043884	11740	11754	+	23.9268	8.27e-09	4.85e-05	CAGCCGCAGCAGCAG
CAGCAGCAGCAGCAG	FBgn0043884	11743	11757	+	23.9268	8.27e-09	4.85e-05	CCGCAGCAGCAGCAG
CAGCAGCAGCAGCAG	FBgn0043884	11755	11769	+	23.9268	8.27e-09	4.85e-05	CCGCAGCAGCAGCAG
CAGCAGCAGCAGCAG	FBgn0043884	11758	11772	+	23.9268	8.27e-09	4.85e-05	CCGCAGCAGCAGCAG
CAGCAGCAGCAGCAG	FBgn0043884	11758	11772	+	23.9268	8.27e-09	4.85e-05	CCGCAGCAGCAGCAG
CAGCAGCAGCAGCAG	FBgn0043884	11785	11799	+	23.9268	8.27e-09	4.85e-05	CCGCAGCAGCAGCAG
CAGCAGCAGCAGCAG	FBgn0034313	24	38	+	23.6341	1.84e-08	4.85e-05	CAGCAGCAGCAACAG
CAGCAGCAGCAGCAG	FBgn0011766	39	53	+	23.6341	1.84e-08	4.85e-05	CAGCAACAGCAGCAG
CAGCAGCAGCAGCAG	FBgn0011766	39	53	+	23.6341	1.84e-08	4.85e-05	CAGCAACAGCAGCAG
CAGCAGCAGCAGCAG	FBgn0011766	39	53	+	23.6341	1.84e-08	4.85e-05	CAGCAACAGCAGCAG
CAGCAGCAGCAGCAG	FBgn0011766	39	53	+	23.6341	1.84e-08	4.85e-05	CAGCAACAGCAGCAG
CAGCAGCAGCAGCAG	FBgn0016926	39	53	+	23.6341	1.84e-08	4.85e-05	CAGCAGCAGCAGCAA
CAGCAGCAGCAGCAG	FBgn0011766	39	53	+	23.6341	1.84e-08	4.85e-05	CAGCAACAGCAGCAG
CAGCAGCAGCAGCAG	FBgn0011766	39	53	+	23.6341	1.84e-08	4.85e-05	CAGCAACAGCAGCAG
CAGCAGCAGCAGCAG	FBgn0031047	40	54	+	23.6341	1.84e-08	4.85e-05	CAGCAGCAGCAGCAA
CAGCAGCAGCAGCAG	FBgn0031047	40	54	+	23.6341	1.84e-08	4.85e-05	CAGCAGCAGCAGCAA
CAGCAGCAGCAGCAG	FBgn0031047	40	54	+	23.6341	1.84e-08	4.85e-05	CAGCAGCAGCAGCAA
CAGCAGCAGCAGCAG	FBgn0031047	43	57	+	23.6341	1.84e-08	4.85e-05	CAGCAGCAGCAACAG
CAGCAGCAGCAGCAG	FBgn0031047	43	57	+	23.6341	1.84e-08	4.85e-05	CAGCAGCAGCAACAG
CAGCAGCAGCAGCAG	FBgn0031047	43	57	+	23.6341	1.84e-08	4.85e-05	CAGCAGCAGCAACAG
CAGCAGCAGCAGCAG	FBgn0259176	45	59	+	23.6341	1.84e-08	4.85e-05	CAGCAGCAGCAGCAA
CAGCAGCAGCAGCAG	FBgn0031047	46	60	+	23.6341	1.84e-08	4.85e-05	CAGCAGCAACAGCAG
CAGCAGCAGCAGCAG	FBgn0031047	46	60	+	23.6341	1.84e-08	4.85e-05	CAGCAGCAACAGCAG
CAGCAGCAGCAGCAG	FBgn0028734	46	60	+	23.6341	1.84e-08	4.85e-05	CAGCATCAGCAGCAG
CAGCAGCAGCAGCAG	FBgn0028734	46	60	+	23.6341	1.84e-08	4.85e-05	CAGCATCAGCAGCAG
CAGCAGCAGCAGCAG	FBgn0031047	46	60	+	23.6341	1.84e-08	4.85e-05	CAGCAGCAACAGCAG
CAGCAGCAGCAGCAG	FBgn0031047	49	63	+	23.6341	1.84e-08	4.85e-05	CAGCAACAGCAGCAG
CAGCAGCAGCAGCAG	FBgn0031047	49	63	+	23.6341	1.84e-08	4.85e-05	CAGCAACAGCAGCAG
CAGCAGCAGCAGCAG	FBgn0031047	49	63	+	23.6341	1.84e-08	4.85e-05	CAGCAACAGCAGCAG
CAGCAGCAGCAGCAG	FBgn0031047	52	66	+	23.6341	1.84e-08	4.85e-05	CAACAGCAGCAGCAG
CAGCAGCAGCAGCAG	FBgn0031047	52	66	+	23.6341	1.84e-08	4.85e-05	CAACAGCAGCAGCAG
CAGCAGCAGCAGCAG	FBgn0031047	52	66	+	23.6341	1.84e-08	4.85e-05	CAACAGCAGCAGCAG
CAGCAGCAGCAGCAG	FBgn0026076	64	78	+	23.6341	1.84e-08	4.85e-05	CAGCATCAGCAGCAG
CAGCAGCAGCAGCAG	FBgn0026076	64	78	+	23.6341	1.84e-08	4.85e-05	CAGCATCAGCAGCAG
CAGCAGCAGCAGCAG	FBgn0026076	64	78	+	23.6341	1.84e-08	4.85e-05	CAGCATCAGCAGCAG
CAGCAGCAGCAGCAG	FBgn0026576	67	81	+	23.6341	1.84e-08	4.85e-05	CAGCAGCAGCATCAG
CAGCAGCAGCAGCAG	FBgn0026576	67	81	+	23.6341	1.84e-08	4.85e-05	CAGCAGCAGCATCAG
CAGCAGCAGCAGCAG	FBgn0026576	67	81	+	23.6341	1.84e-08	4.85e-05	CAGCAGCAGCATCAG
CAGCAGCAGCAGCAG	FBgn0026076	70	84	+	23.6341	1.84e-08	4.85e-05	CAGCAGCAGCAACAG
CAGCAGCAGCAGCAG	FBgn0026076	70	84	+	23.6341	1.84e-08	4.85e-05	CAGCAGCAGCAACAG
CAGCAGCAGCAGCAG	FBgn0026076	70	84	+	23.6341	1.84e-08	4.85e-05	CAGCAGCAGCAACAG
CAGCAGCAGCAGCAG	FBgn0027492	70	84	+	23.6341	1.84e-08	4.85e-05	CAGCAGCAGCAACAG
CAGCAGCAGCAGCAG	FBgn0027492	73	87	+	23.6341	1.84e-08	4.85e-05	CAGCAGCAACAGCAG
CAGCAGCAGCAGCAG	FBgn0027492	76	90	+	23.6341	1.84e-08	4.85e-05	CAGCAACAGCAGCAG
CAGCAGCAGCAGCAG	FBgn0264493	94	108	+	23.6341	1.84e-08	4.85e-05	CAGCAGCAGCAGCAA
CAGCAGCAGCAGCAG	FBgn0004875	97	111	+	23.6341	1.84e-08	4.85e-05	CAGCAGCAACAGCAG
CAGCAGCAGCAGCAG	FBgn0261618	97	111	+	23.6341	1.84e-08	4.85e-05	CAGCAGCAGCAGCAA
CAGCAGCAGCAGCAG	FBgn0026076	100	114	+	23.6341	1.84e-08	4.85e-05	CAGCAGCAACAGCAG
CAGCAGCAGCAGCAG	FBgn0002930	100	114	+	23.6341	1.84e-08	4.85e-05	CAGCAGCAACAGCAG
CAGCAGCAGCAGCAG	FBgn0026076	100	114	+	23.6341	1.84e-08	4.85e-05	CAGCAGCAACAGCAG
CAGCAGCAGCAGCAG	FBgn0026076	100	114	+	23.6341	1.84e-08	4.85e-05	CAGCAGCAACAGCAG
CAGCAGCAGCAGCAG	FBgn0004924	120	134	+	23.6341	1.84e-08	4.85e-05	CAGCAGCAGCAGCAA
CAGCAGCAGCAGCAG	FBgn0023215	124	138	+	23.6341	1.84e-08	4.85e-05	CAACAGCAGCAGCAG
CAGCAGCAGCAGCAG	FBgn0023215	124	138	+	23.6341	1.84e-08	4.85e-05	CAACAGCAGCAGCAG
CAGCAGCAGCAGCAG	FBgn0003520	124	138	+	23.6341	1.84e-08	4.85e-05	CAGCAGCAACAGCAG
CAGCAGCAGCAGCAG	FBgn0023215	124	138	+	23.6341	1.84e-08	4.85e-05	CAACAGCAGCAGCAG
CAGCAGCAGCAGCAG	FBgn0023215	124	138	+	23.6341	1.84e-08	4.85e-05	CAACAGCAGCAGCAG
CAGCAGCAGCAGCAG	FBgn0023215	124	138	+	23.6341	1.84e-08	4.85e-05	CAACAGCAGCAGCAG
CAGCAGCAGCAGCAG	FBgn0023215	124	138	+	23.6341	1.84e-08	4.85e-05	CAACAGCAGCAGCAG
CAGCAGCAGCAGCAG	FBgn0023215	124	138	+	23.6341	1.84e-08	4.85e-05	CAACAGCAGCAGCAG
CAGCAGCAGCAGCAG	FBgn0023215	124	138	+	23.6341	1.84e-08	4.85e-05	CAACAGCAGCAGCAG
CAGCAGCAGCAGCAG	FBgn0023215	124	138	+	23.6341	1.84e-08	4.85e-05	CAACAGCAGCAGCAG
CAGCAGCAGCAGCAG	FBgn0023215	124	138	+	23.6341	1.84e-08	4.85e-05	CAACAGCAGCAGCAG
CAGCAGCAGCAGCAG	FBgn0003520	124	138	+	23.6341	1.84e-08	4.85e-05	CAGCAGCAACAGCAG
CAGCAGCAGCAGCAG	FBgn0004882	130	144	+	23.6341	1.84e-08	4.85e-05	CATCAGCAGCAGCAG
CAGCAGCAGCAGCAG	FBgn0004882	130	144	+	23.6341	1.84e-08	4.85e-05	CATCAGCAGCAGCAG
CAGCAGCAGCAGCAG	FBgn0004924	132	146	+	23.6341	1.84e-08	4.85e-05	CAGCAGCAGCAGCAA
CAGCAGCAGCAGCAG	FBgn0004924	132	146	+	23.6341	1.84e-08	4.85e-05	CAGCAGCAGCAGCAA
CAGCAGCAGCAGCAG	FBgn0004882	133	147	+	23.6341	1.84e-08	4.85e-05	CAGCAGCAGCAGCAA
CAGCAGCAGCAGCAG	FBgn0004882	133	147	+	23.6341	1.84e-08	4.85e-05	CAGCAGCAGCAGCAA
CAGCAGCAGCAGCAG	FBgn0264491	136	150	+	23.6341	1.84e-08	4.85e-05	CAGCAGCAGCAACAG
CAGCAGCAGCAGCAG	FBgn0264491	136	150	+	23.6341	1.84e-08	4.85e-05	CAGCAGCAGCAACAG
CAGCAGCAGCAGCAG	FBgn0264491	136	150	+	23.6341	1.84e-08	4.85e-05	CAGCAGCAGCAACAG
CAGCAGCAGCAGCAG	FBgn0004882	136	150	+	23.6341	1.84e-08	4.85e-05	CAGCAGCAGCAACAG
CAGCAGCAGCAGCAG	FBgn0264491	136	150	+	23.6341	1.84e-08	4.85e-05	CAGCAGCAGCAACAG
CAGCAGCAGCAGCAG	FBgn0264491	136	150	+	23.6341	1.84e-08	4.85e-05	CAGCAGCAGCAACAG
CAGCAGCAGCAGCAG	FBgn0004882	136	150	+	23.6341	1.84e-08	4.85e-05	CAGCAGCAGCAACAG
CAGCAGCAGCAGCAG	FBgn0264491	136	150	+	23.6341	1.84e-08	4.85e-05	CAGCAGCAGCAACAG
CAGCAGCAGCAGCAG	FBgn0004882	139	153	+	23.6341	1.84e-08	4.85e-05	CAGCAGCAACAGCAG
CAGCAGCAGCAGCAG	FBgn0004882	139	153	+	23.6341	1.84e-08	4.85e-05	CAGCAGCAACAGCAG
CAGCAGCAGCAGCAG	FBgn0025633	148	162	+	23.6341	1.84e-08	4.85e-05	CAGCAGCAGCAGCAC
CAGCAGCAGCAGCAG	FBgn0025633	148	162	+	23.6341	1.84e-08	4.85e-05	CAGCAGCAGCAGCAC
CAGCAGCAGCAGCAG	FBgn0025633	148	162	+	23.6341	1.84e-08	4.85e-05	CAGCAGCAGCAGCAC
CAGCAGCAGCAGCAG	FBgn0034430	154	168	+	23.6341	1.84e-08	4.85e-05	CAGCAGCAACAGCAG
CAGCAGCAGCAGCAG	FBgn0030850	160	174	+	23.6341	1.84e-08	4.85e-05	CAACAGCAGCAGCAG
CAGCAGCAGCAGCAG	FBgn0030850	160	174	+	23.6341	1.84e-08	4.85e-05	CAACAGCAGCAGCAG
CAGCAGCAGCAGCAG	FBgn0030850	163	177	+	23.6341	1.84e-08	4.85e-05	CAGCAGCAGCAGCAA
CAGCAGCAGCAGCAG	FBgn0030850	163	177	+	23.6341	1.84e-08	4.85e-05	CAGCAGCAGCAGCAA
CAGCAGCAGCAGCAG	FBgn0011837	169	183	+	23.6341	1.84e-08	4.85e-05	CAGCAGCACCAGCAG
CAGCAGCAGCAGCAG	FBgn0011837	169	183	+	23.6341	1.84e-08	4.85e-05	CAGCAGCACCAGCAG
CAGCAGCAGCAGCAG	FBgn0011837	169	183	+	23.6341	1.84e-08	4.85e-05	CAGCAGCACCAGCAG
CAGCAGCAGCAGCAG	FBgn0032293	172	186	+	23.6341	1.84e-08	4.85e-05	CAGCAGCAACAGCAG
CAGCAGCAGCAGCAG	FBgn0011837	172	186	+	23.6341	1.84e-08	4.85e-05	CAGCACCAGCAGCAG
CAGCAGCAGCAGCAG	FBgn0011837	172	186	+	23.6341	1.84e-08	4.85e-05	CAGCACCAGCAGCAG
CAGCAGCAGCAGCAG	FBgn0011837	172	186	+	23.6341	1.84e-08	4.85e-05	CAGCACCAGCAGCAG
CAGCAGCAGCAGCAG	FBgn0263352	187	201	+	23.6341	1.84e-08	4.85e-05	CAGCAGCAGCAGCAT
CAGCAGCAGCAGCAG	FBgn0005694	187	201	+	23.6341	1.84e-08	4.85e-05	CAGCAACAGCAGCAG
CAGCAGCAGCAGCAG	FBgn0005694	187	201	+	23.6341	1.84e-08	4.85e-05	CAGCAACAGCAGCAG
CAGCAGCAGCAGCAG	FBgn0263352	187	201	+	23.6341	1.84e-08	4.85e-05	CAGCAGCAGCAGCAT
CAGCAGCAGCAGCAG	FBgn0005694	187	201	+	23.6341	1.84e-08	4.85e-05	CAGCAACAGCAGCAG
CAGCAGCAGCAGCAG	FBgn0263352	187	201	+	23.6341	1.84e-08	4.85e-05	CAGCAGCAGCAGCAT
CAGCAGCAGCAGCAG	FBgn0263352	187	201	+	23.6341	1.84e-08	4.85e-05	CAGCAGCAGCAGCAT
CAGCAGCAGCAGCAG	FBgn0005694	187	201	+	23.6341	1.84e-08	4.85e-05	CAGCAACAGCAGCAG
CAGCAGCAGCAGCAG	FBgn0263352	187	201	+	23.6341	1.84e-08	4.85e-05	CAGCAGCAGCAGCAT
CAGCAGCAGCAGCAG	FBgn0086708	190	204	+	23.6341	1.84e-08	4.85e-05	CAGCAGCAGCAGCAC
CAGCAGCAGCAGCAG	FBgn0086708	190	204	+	23.6341	1.84e-08	4.85e-05	CAGCAGCAGCAGCAC
CAGCAGCAGCAGCAG	FBgn0086708	190	204	+	23.6341	1.84e-08	4.85e-05	CAGCAGCAGCAGCAC
CAGCAGCAGCAGCAG	FBgn0017550	193	207	+	23.6341	1.84e-08	4.85e-05	CAACAGCAGCAGCAG
CAGCAGCAGCAGCAG	FBgn0017550	193	207	+	23.6341	1.84e-08	4.85e-05	CAACAGCAGCAGCAG
CAGCAGCAGCAGCAG	FBgn0017550	193	207	+	23.6341	1.84e-08	4.85e-05	CAACAGCAGCAGCAG
CAGCAGCAGCAGCAG	FBgn0040600	199	213	+	23.6341	1.84e-08	4.85e-05	CAGCAGCAACAGCAG
CAGCAGCAGCAGCAG	FBgn0040600	199	213	+	23.6341	1.84e-08	4.85e-05	CAGCAGCAACAGCAG
CAGCAGCAGCAGCAG	FBgn0040600	202	216	+	23.6341	1.84e-08	4.85e-05	CAGCAACAGCAGCAG
CAGCAGCAGCAGCAG	FBgn0040600	202	216	+	23.6341	1.84e-08	4.85e-05	CAGCAACAGCAGCAG
CAGCAGCAGCAGCAG	FBgn0086708	208	222	+	23.6341	1.84e-08	4.85e-05	CAGCAGCACCAGCAG
CAGCAGCAGCAGCAG	FBgn0086708	208	222	+	23.6341	1.84e-08	4.85e-05	CAGCAGCACCAGCAG
CAGCAGCAGCAGCAG	FBgn0086708	208	222	+	23.6341	1.84e-08	4.85e-05	CAGCAGCACCAGCAG
CAGCAGCAGCAGCAG	FBgn0005694	211	225	+	23.6341	1.84e-08	4.85e-05	CAGCAGCAGCAACAG
CAGCAGCAGCAGCAG	FBgn0260934	211	225	+	23.6341	1.84e-08	4.85e-05	CAGCAGCAGCAACAG
CAGCAGCAGCAGCAG	FBgn0260934	211	225	+	23.6341	1.84e-08	4.85e-05	CAGCAGCAGCAACAG
CAGCAGCAGCAGCAG	FBgn0260934	211	225	+	23.6341	1.84e-08	4.85e-05	CAGCAGCAGCAACAG
CAGCAGCAGCAGCAG	FBgn0260934	211	225	+	23.6341	1.84e-08	4.85e-05	CAGCAGCAGCAACAG
CAGCAGCAGCAGCAG	FBgn0005694	211	225	+	23.6341	1.84e-08	4.85e-05	CAGCAGCAGCAACAG
CAGCAGCAGCAGCAG	FBgn0260934	211	225	+	23.6341	1.84e-08	4.85e-05	CAGCAGCAGCAACAG
CAGCAGCAGCAGCAG	FBgn0005694	211	225	+	23.6341	1.84e-08	4.85e-05	CAGCAGCAGCAACAG
CAGCAGCAGCAGCAG	FBgn0260934	211	225	+	23.6341	1.84e-08	4.85e-05	CAGCAGCAGCAACAG
CAGCAGCAGCAGCAG	FBgn0005694	211	225	+	23.6341	1.84e-08	4.85e-05	CAGCAGCAGCAACAG
CAGCAGCAGCAGCAG	FBgn0020306	213	227	+	23.6341	1.84e-08	4.85e-05	CAGCAGCAGCAGCAA
CAGCAGCAGCAGCAG	FBgn0020306	213	227	+	23.6341	1.84e-08	4.85e-05	CAGCAGCAGCAGCAA
CAGCAGCAGCAGCAG	FBgn0020306	213	227	+	23.6341	1.84e-08	4.85e-05	CAGCAGCAGCAGCAA
CAGCAGCAGCAGCAG	FBgn0020306	213	227	+	23.6341	1.84e-08	4.85e-05	CAGCAGCAGCAGCAA
CAGCAGCAGCAGCAG	FBgn0005694	214	228	+	23.6341	1.84e-08	4.85e-05	CAGCAGCAACAGCAG
CAGCAGCAGCAGCAG	FBgn0260934	214	228	+	23.6341	1.84e-08	4.85e-05	CAGCAGCAACAGCAG
CAGCAGCAGCAGCAG	FBgn0260934	214	228	+	23.6341	1.84e-08	4.85e-05	CAGCAGCAACAGCAG
CAGCAGCAGCAGCAG	FBgn0260934	214	228	+	23.6341	1.84e-08	4.85e-05	CAGCAGCAACAGCAG
CAGCAGCAGCAGCAG	FBgn0263352	214	228	+	23.6341	1.84e-08	4.85e-05	CAACAGCAGCAGCAG
CAGCAGCAGCAGCAG	FBgn0263352	214	228	+	23.6341	1.84e-08	4.85e-05	CAACAGCAGCAGCAG
CAGCAGCAGCAGCAG	FBgn0005694	214	228	+	23.6341	1.84e-08	4.85e-05	CAGCAGCAACAGCAG
CAGCAGCAGCAGCAG	FBgn0260934	214	228	+	23.6341	1.84e-08	4.85e-05	CAGCAGCAACAGCAG
CAGCAGCAGCAGCAG	FBgn0263352	214	228	+	23.6341	1.84e-08	4.85e-05	CAACAGCAGCAGCAG
CAGCAGCAGCAGCAG	FBgn0263352	214	228	+	23.6341	1.84e-08	4.85e-05	CAACAGCAGCAGCAG
CAGCAGCAGCAGCAG	FBgn0003520	214	228	+	23.6341	1.84e-08	4.85e-05	CAGCAGCAGCAGCAA
CAGCAGCAGCAGCAG	FBgn0263352	214	228	+	23.6341	1.84e-08	4.85e-05	CAACAGCAGCAGCAG
CAGCAGCAGCAGCAG	FBgn0005694	214	228	+	23.6341	1.84e-08	4.85e-05	CAGCAGCAACAGCAG
CAGCAGCAGCAGCAG	FBgn0005694	214	228	+	23.6341	1.84e-08	4.85e-05	CAGCAGCAACAGCAG
CAGCAGCAGCAGCAG	FBgn0260934	214	228	+	23.6341	1.84e-08	4.85e-05	CAGCAGCAACAGCAG
CAGCAGCAGCAGCAG	FBgn0260934	214	228	+	23.6341	1.84e-08	4.85e-05	CAGCAGCAACAGCAG
CAGCAGCAGCAGCAG	FBgn0003520	214	228	+	23.6341	1.84e-08	4.85e-05	CAGCAGCAGCAGCAA
CAGCAGCAGCAGCAG	FBgn0263352	217	231	+	23.6341	1.84e-08	4.85e-05	CAGCAGCAGCAGCAA
CAGCAGCAGCAGCAG	FBgn0263352	217	231	+	23.6341	1.84e-08	4.85e-05	CAGCAGCAGCAGCAA
CAGCAGCAGCAGCAG	FBgn0003520	217	231	+	23.6341	1.84e-08	4.85e-05	CAGCAGCAGCAACAG
CAGCAGCAGCAGCAG	FBgn0263352	217	231	+	23.6341	1.84e-08	4.85e-05	CAGCAGCAGCAGCAA
CAGCAGCAGCAGCAG	FBgn0260934	217	231	+	23.6341	1.84e-08	4.85e-05	CAGCAACAGCAGCAG
CAGCAGCAGCAGCAG	FBgn0263352	217	231	+	23.6341	1.84e-08	4.85e-05	CAGCAGCAGCAGCAA
CAGCAGCAGCAGCAG	FBgn0260934	217	231	+	23.6341	1.84e-08	4.85e-05	CAGCAACAGCAGCAG
CAGCAGCAGCAGCAG	FBgn0260934	217	231	+	23.6341	1.84e-08	4.85e-05	CAGCAACAGCAGCAG
CAGCAGCAGCAGCAG	FBgn0263352	217	231	+	23.6341	1.84e-08	4.85e-05	CAGCAGCAGCAGCAA
CAGCAGCAGCAGCAG	FBgn0260934	217	231	+	23.6341	1.84e-08	4.85e-05	CAGCAACAGCAGCAG
CAGCAGCAGCAGCAG	FBgn0003520	217	231	+	23.6341	1.84e-08	4.85e-05	CAGCAGCAGCAACAG
CAGCAGCAGCAGCAG	FBgn0260934	217	231	+	23.6341	1.84e-08	4.85e-05	CAGCAACAGCAGCAG
CAGCAGCAGCAGCAG	FBgn0260934	217	231	+	23.6341	1.84e-08	4.85e-05	CAGCAACAGCAGCAG
CAGCAGCAGCAGCAG	FBgn0260934	220	234	+	23.6341	1.84e-08	4.85e-05	CAACAGCAGCAGCAG
CAGCAGCAGCAGCAG	FBgn0260934	220	234	+	23.6341	1.84e-08	4.85e-05	CAACAGCAGCAGCAG
CAGCAGCAGCAGCAG	FBgn0260934	220	234	+	23.6341	1.84e-08	4.85e-05	CAACAGCAGCAGCAG
CAGCAGCAGCAGCAG	FBgn0260934	220	234	+	23.6341	1.84e-08	4.85e-05	CAACAGCAGCAGCAG
CAGCAGCAGCAGCAG	FBgn0260934	220	234	+	23.6341	1.84e-08	4.85e-05	CAACAGCAGCAGCAG
CAGCAGCAGCAGCAG	FBgn0260934	220	234	+	23.6341	1.84e-08	4.85e-05	CAACAGCAGCAGCAG
CAGCAGCAGCAGCAG	FBgn0261618	221	235	+	23.6341	1.84e-08	4.85e-05	CAACAGCAGCAGCAG
CAGCAGCAGCAGCAG	FBgn0260934	226	240	+	23.6341	1.84e-08	4.85e-05	CAGCAGCAGCAGCAT
CAGCAGCAGCAGCAG	FBgn0260934	226	240	+	23.6341	1.84e-08	4.85e-05	CAGCAGCAGCAGCAT
CAGCAGCAGCAGCAG	FBgn0260934	226	240	+	23.6341	1.84e-08	4.85e-05	CAGCAGCAGCAGCAT
CAGCAGCAGCAGCAG	FBgn0260934	226	240	+	23.6341	1.84e-08	4.85e-05	CAGCAGCAGCAGCAT
CAGCAGCAGCAGCAG	FBgn0260934	226	240	+	23.6341	1.84e-08	4.85e-05	CAGCAGCAGCAGCAT
CAGCAGCAGCAGCAG	FBgn0260934	226	240	+	23.6341	1.84e-08	4.85e-05	CAGCAGCAGCAGCAT
CAGCAGCAGCAGCAG	FBgn0261618	230	244	+	23.6341	1.84e-08	4.85e-05	CAGCAGCAGCAGCAA
CAGCAGCAGCAGCAG	FBgn0034091	237	251	+	23.6341	1.84e-08	4.85e-05	CAGCAGCAGCAACAG
CAGCAGCAGCAGCAG	FBgn0034091	237	251	+	23.6341	1.84e-08	4.85e-05	CAGCAGCAGCAACAG
CAGCAGCAGCAGCAG	FBgn0034091	237	251	+	23.6341	1.84e-08	4.85e-05	CAGCAGCAGCAACAG
CAGCAGCAGCAGCAG	FBgn0034091	240	254	+	23.6341	1.84e-08	4.85e-05	CAGCAGCAACAGCAG
CAGCAGCAGCAGCAG	FBgn0034091	240	254	+	23.6341	1.84e-08	4.85e-05	CAGCAGCAACAGCAG
CAGCAGCAGCAGCAG	FBgn0034091	240	254	+	23.6341	1.84e-08	4.85e-05	CAGCAGCAACAGCAG
CAGCAGCAGCAGCAG	FBgn0036134	242	256	+	23.6341	1.84e-08	4.85e-05	CAGCAGCAGCAGCAA
CAGCAGCAGCAGCAG	FBgn0036134	242	256	+	23.6341	1.84e-08	4.85e-05	CAGCAGCAGCAGCAA
CAGCAGCAGCAGCAG	FBgn0036134	242	256	+	23.6341	1.84e-08	4.85e-05	CAGCAGCAGCAGCAA
CAGCAGCAGCAGCAG	FBgn0036134	242	256	+	23.6341	1.84e-08	4.85e-05	CAGCAGCAGCAGCAA
CAGCAGCAGCAGCAG	FBgn0036134	242	256	+	23.6341	1.84e-08	4.85e-05	CAGCAGCAGCAGCAA
CAGCAGCAGCAGCAG	FBgn0036134	242	256	+	23.6341	1.84e-08	4.85e-05	CAGCAGCAGCAGCAA
CAGCAGCAGCAGCAG	FBgn0036134	242	256	+	23.6341	1.84e-08	4.85e-05	CAGCAGCAGCAGCAA
CAGCAGCAGCAGCAG	FBgn0036134	242	256	+	23.6341	1.84e-08	4.85e-05	CAGCAGCAGCAGCAA
CAGCAGCAGCAGCAG	FBgn0004875	244	258	+	23.6341	1.84e-08	4.85e-05	CAGCAGCAGCAACAG
CAGCAGCAGCAGCAG	FBgn0036134	245	259	+	23.6341	1.84e-08	4.85e-05	CAGCAGCAGCAACAG
CAGCAGCAGCAGCAG	FBgn0036134	245	259	+	23.6341	1.84e-08	4.85e-05	CAGCAGCAGCAACAG
CAGCAGCAGCAGCAG	FBgn0036134	245	259	+	23.6341	1.84e-08	4.85e-05	CAGCAGCAGCAACAG
CAGCAGCAGCAGCAG	FBgn0036134	245	259	+	23.6341	1.84e-08	4.85e-05	CAGCAGCAGCAACAG
CAGCAGCAGCAGCAG	FBgn0036134	245	259	+	23.6341	1.84e-08	4.85e-05	CAGCAGCAGCAACAG
CAGCAGCAGCAGCAG	FBgn0036134	245	259	+	23.6341	1.84e-08	4.85e-05	CAGCAGCAGCAACAG
CAGCAGCAGCAGCAG	FBgn0036134	245	259	+	23.6341	1.84e-08	4.85e-05	CAGCAGCAGCAACAG
CAGCAGCAGCAGCAG	FBgn0036134	245	259	+	23.6341	1.84e-08	4.85e-05	CAGCAGCAGCAACAG
CAGCAGCAGCAGCAG	FBgn0259176	245	259	+	23.6341	1.84e-08	4.85e-05	CAGCAGCAGCAGCAA
CAGCAGCAGCAGCAG	FBgn0011837	247	261	+	23.6341	1.84e-08	4.85e-05	CAGCAGCAGCAGCAA
CAGCAGCAGCAGCAG	FBgn0011837	247	261	+	23.6341	1.84e-08	4.85e-05	CAGCAGCAGCAGCAA
CAGCAGCAGCAGCAG	FBgn0004875	247	261	+	23.6341	1.84e-08	4.85e-05	CAGCAGCAACAGCAG
CAGCAGCAGCAGCAG	FBgn0011837	247	261	+	23.6341	1.84e-08	4.85e-05	CAGCAGCAGCAGCAA
CAGCAGCAGCAGCAG	FBgn0261618	248	262	+	23.6341	1.84e-08	4.85e-05	CAGCAGCAGCAGCAA
CAGCAGCAGCAGCAG	FBgn0259176	248	262	+	23.6341	1.84e-08	4.85e-05	CAGCAGCAGCAACAG
CAGCAGCAGCAGCAG	FBgn0264489	250	264	+	23.6341	1.84e-08	4.85e-05	CAACAGCAGCAGCAG
CAGCAGCAGCAGCAG	FBgn0004875	250	264	+	23.6341	1.84e-08	4.85e-05	CAGCAACAGCAGCAG
CAGCAGCAGCAGCAG	FBgn0261618	251	265	+	23.6341	1.84e-08	4.85e-05	CAGCAGCAGCAACAG
CAGCAGCAGCAGCAG	FBgn0261618	254	268	+	23.6341	1.84e-08	4.85e-05	CAGCAGCAACAGCAG
CAGCAGCAGCAGCAG	FBgn0004875	256	270	+	23.6341	1.84e-08	4.85e-05	CAGCAGCAGCAACAG
CAGCAGCAGCAGCAG	FBgn0264489	256	270	+	23.6341	1.84e-08	4.85e-05	CAGCAACAGCAGCAG
CAGCAGCAGCAGCAG	FBgn0010431	256	270	+	23.6341	1.84e-08	4.85e-05	CAGCAGCAGCAGCAT
CAGCAGCAGCAGCAG	FBgn0004875	259	273	+	23.6341	1.84e-08	4.85e-05	CAGCAGCAACAGCAG
CAGCAGCAGCAGCAG	FBgn0010431	259	273	+	23.6341	1.84e-08	4.85e-05	CAGCAGCAGCATCAG
CAGCAGCAGCAGCAG	FBgn0264489	259	273	+	23.6341	1.84e-08	4.85e-05	CAACAGCAGCAGCAG
CAGCAGCAGCAGCAG	FBgn0265991	262	276	+	23.6341	1.84e-08	4.85e-05	CAGCAGCAACAGCAG
CAGCAGCAGCAGCAG	FBgn0265991	262	276	+	23.6341	1.84e-08	4.85e-05	CAGCAGCAACAGCAG
CAGCAGCAGCAGCAG	FBgn0004875	262	276	+	23.6341	1.84e-08	4.85e-05	CAGCAACAGCAGCAG
CAGCAGCAGCAGCAG	FBgn0011837	265	279	+	23.6341	1.84e-08	4.85e-05	CAACAGCAGCAGCAG
CAGCAGCAGCAGCAG	FBgn0011837	265	279	+	23.6341	1.84e-08	4.85e-05	CAACAGCAGCAGCAG
CAGCAGCAGCAGCAG	FBgn0011837	265	279	+	23.6341	1.84e-08	4.85e-05	CAACAGCAGCAGCAG
CAGCAGCAGCAGCAG	FBgn0021979	265	279	+	23.6341	1.84e-08	4.85e-05	CACCAGCAGCAGCAG
CAGCAGCAGCAGCAG	FBgn0021979	268	282	+	23.6341	1.84e-08	4.85e-05	CACCAGCAGCAGCAG
CAGCAGCAGCAGCAG	FBgn0021979	268	282	+	23.6341	1.84e-08	4.85e-05	CACCAGCAGCAGCAG
CAGCAGCAGCAGCAG	FBgn0021979	268	282	+	23.6341	1.84e-08	4.85e-05	CACCAGCAGCAGCAG
CAGCAGCAGCAGCAG	FBgn0021979	268	282	+	23.6341	1.84e-08	4.85e-05	CACCAGCAGCAGCAG
CAGCAGCAGCAGCAG	FBgn0025633	274	288	+	23.6341	1.84e-08	4.85e-05	CAGCAACAGCAGCAG
CAGCAGCAGCAGCAG	FBgn0002962	274	288	+	23.6341	1.84e-08	4.85e-05	CAGCAGCAGCAGCAA
CAGCAGCAGCAGCAG	FBgn0025633	274	288	+	23.6341	1.84e-08	4.85e-05	CAGCAACAGCAGCAG
CAGCAGCAGCAGCAG	FBgn0025633	274	288	+	23.6341	1.84e-08	4.85e-05	CAGCAACAGCAGCAG
CAGCAGCAGCAGCAG	FBgn0025633	274	288	+	23.6341	1.84e-08	4.85e-05	CAGCAACAGCAGCAG
CAGCAGCAGCAGCAG	FBgn0261618	275	289	+	23.6341	1.84e-08	4.85e-05	CATCAGCAGCAGCAG
CAGCAGCAGCAGCAG	FBgn0263352	277	291	+	23.6341	1.84e-08	4.85e-05	CAGCAGCAGCAGCAA
CAGCAGCAGCAGCAG	FBgn0263352	277	291	+	23.6341	1.84e-08	4.85e-05	CAGCAGCAGCAGCAA
CAGCAGCAGCAGCAG	FBgn0263352	277	291	+	23.6341	1.84e-08	4.85e-05	CAGCAGCAGCAGCAA
CAGCAGCAGCAGCAG	FBgn0263352	277	291	+	23.6341	1.84e-08	4.85e-05	CAGCAGCAGCAGCAA
CAGCAGCAGCAGCAG	FBgn0263352	277	291	+	23.6341	1.84e-08	4.85e-05	CAGCAGCAGCAGCAA
CAGCAGCAGCAGCAG	FBgn0261618	278	292	+	23.6341	1.84e-08	4.85e-05	CAGCAGCAGCAGCAA
CAGCAGCAGCAGCAG	FBgn0025633	280	294	+	23.6341	1.84e-08	4.85e-05	CAGCAGCAGCAACAG
CAGCAGCAGCAGCAG	FBgn0025633	280	294	+	23.6341	1.84e-08	4.85e-05	CAGCAGCAGCAACAG
CAGCAGCAGCAGCAG	FBgn0025633	280	294	+	23.6341	1.84e-08	4.85e-05	CAGCAGCAGCAACAG
CAGCAGCAGCAGCAG	FBgn0025633	280	294	+	23.6341	1.84e-08	4.85e-05	CAGCAGCAGCAACAG
CAGCAGCAGCAGCAG	FBgn0259176	289	303	+	23.6341	1.84e-08	4.85e-05	CAGCAGCAGCAGCAA
CAGCAGCAGCAGCAG	FBgn0259176	292	306	+	23.6341	1.84e-08	4.85e-05	CAGCAGCAGCAACAG
CAGCAGCAGCAGCAG	FBgn0038829	295	309	+	23.6341	1.84e-08	4.85e-05	CAGCAGCAGCAGCAA
CAGCAGCAGCAGCAG	FBgn0038829	295	309	+	23.6341	1.84e-08	4.85e-05	CAGCAGCAGCAGCAA
CAGCAGCAGCAGCAG	FBgn0264489	304	318	+	23.6341	1.84e-08	4.85e-05	CAGCAACAGCAGCAG
CAGCAGCAGCAGCAG	FBgn0264489	307	321	+	23.6341	1.84e-08	4.85e-05	CAACAGCAGCAGCAG
CAGCAGCAGCAGCAG	FBgn0020306	314	328	+	23.6341	1.84e-08	4.85e-05	CAGCAGCAGCAGCAC
CAGCAGCAGCAGCAG	FBgn0020306	314	328	+	23.6341	1.84e-08	4.85e-05	CAGCAGCAGCAGCAC
CAGCAGCAGCAGCAG	FBgn0020306	314	328	+	23.6341	1.84e-08	4.85e-05	CAGCAGCAGCAGCAC
CAGCAGCAGCAGCAG	FBgn0020306	314	328	+	23.6341	1.84e-08	4.85e-05	CAGCAGCAGCAGCAC
CAGCAGCAGCAGCAG	FBgn0004875	315	329	+	23.6341	1.84e-08	4.85e-05	CAGCAGCAGCAGCAT
CAGCAGCAGCAGCAG	FBgn0004875	315	329	+	23.6341	1.84e-08	4.85e-05	CAGCAGCAGCAGCAT
CAGCAGCAGCAGCAG	FBgn0004875	315	329	+	23.6341	1.84e-08	4.85e-05	CAGCAGCAGCAGCAT
CAGCAGCAGCAGCAG	FBgn0004875	315	329	+	23.6341	1.84e-08	4.85e-05	CAGCAGCAGCAGCAT
CAGCAGCAGCAGCAG	FBgn0004875	315	329	+	23.6341	1.84e-08	4.85e-05	CAGCAGCAGCAGCAT
CAGCAGCAGCAGCAG	FBgn0004875	315	329	+	23.6341	1.84e-08	4.85e-05	CAGCAGCAGCAGCAT
CAGCAGCAGCAGCAG	FBgn0000721	319	333	+	23.6341	1.84e-08	4.85e-05	CATCAGCAGCAGCAG
CAGCAGCAGCAGCAG	FBgn0000721	319	333	+	23.6341	1.84e-08	4.85e-05	CATCAGCAGCAGCAG
CAGCAGCAGCAGCAG	FBgn0000721	319	333	+	23.6341	1.84e-08	4.85e-05	CATCAGCAGCAGCAG
CAGCAGCAGCAGCAG	FBgn0000721	319	333	+	23.6341	1.84e-08	4.85e-05	CATCAGCAGCAGCAG
CAGCAGCAGCAGCAG	FBgn0000721	319	333	+	23.6341	1.84e-08	4.85e-05	CATCAGCAGCAGCAG
CAGCAGCAGCAGCAG	FBgn0000721	319	333	+	23.6341	1.84e-08	4.85e-05	CATCAGCAGCAGCAG
CAGCAGCAGCAGCAG	FBgn0028953	328	342	+	23.6341	1.84e-08	4.85e-05	CAGCAGCAGCATCAG
CAGCAGCAGCAGCAG	FBgn0264493	328	342	+	23.6341	1.84e-08	4.85e-05	CAGCAGCAGCACCAG
CAGCAGCAGCAGCAG	FBgn0028953	328	342	+	23.6341	1.84e-08	4.85e-05	CAGCAGCAGCATCAG
CAGCAGCAGCAGCAG	FBgn0028953	328	342	+	23.6341	1.84e-08	4.85e-05	CAGCAGCAGCATCAG
CAGCAGCAGCAGCAG	FBgn0028953	328	342	+	23.6341	1.84e-08	4.85e-05	CAGCAGCAGCATCAG
CAGCAGCAGCAGCAG	FBgn0002962	331	345	+	23.6341	1.84e-08	4.85e-05	CAGCAGCAGCAGCAA
CAGCAGCAGCAGCAG	FBgn0264489	331	345	+	23.6341	1.84e-08	4.85e-05	CAGCAGCAGCAACAG
CAGCAGCAGCAGCAG	FBgn0264489	331	345	+	23.6341	1.84e-08	4.85e-05	CAGCAGCAGCAACAG
CAGCAGCAGCAGCAG	FBgn0264489	334	348	+	23.6341	1.84e-08	4.85e-05	CAGCAGCAACAGCAG
CAGCAGCAGCAGCAG	FBgn0031836	334	348	+	23.6341	1.84e-08	4.85e-05	CAGCAGCATCAGCAG
CAGCAGCAGCAGCAG	FBgn0264489	334	348	+	23.6341	1.84e-08	4.85e-05	CAGCAGCAACAGCAG
CAGCAGCAGCAGCAG	FBgn0031836	334	348	+	23.6341	1.84e-08	4.85e-05	CAGCAGCATCAGCAG
CAGCAGCAGCAGCAG	FBgn0031836	334	348	+	23.6341	1.84e-08	4.85e-05	CAGCAGCATCAGCAG
CAGCAGCAGCAGCAG	FBgn0026083	340	354	+	23.6341	1.84e-08	4.85e-05	CAGCAGCAGCAGCAA
CAGCAGCAGCAGCAG	FBgn0026083	340	354	+	23.6341	1.84e-08	4.85e-05	CAGCAGCAGCAGCAA
CAGCAGCAGCAGCAG	FBgn0026083	340	354	+	23.6341	1.84e-08	4.85e-05	CAGCAGCAGCAGCAA
CAGCAGCAGCAGCAG	FBgn0026083	340	354	+	23.6341	1.84e-08	4.85e-05	CAGCAGCAGCAGCAA
CAGCAGCAGCAGCAG	FBgn0026083	340	354	+	23.6341	1.84e-08	4.85e-05	CAGCAGCAGCAGCAA
CAGCAGCAGCAGCAG	FBgn0026083	340	354	+	23.6341	1.84e-08	4.85e-05	CAGCAGCAGCAGCAA
CAGCAGCAGCAGCAG	FBgn0026083	343	357	+	23.6341	1.84e-08	4.85e-05	CAGCAGCAGCAACAG
CAGCAGCAGCAGCAG	FBgn0026083	343	357	+	23.6341	1.84e-08	4.85e-05	CAGCAGCAGCAACAG
CAGCAGCAGCAGCAG	FBgn0026083	343	357	+	23.6341	1.84e-08	4.85e-05	CAGCAGCAGCAACAG
CAGCAGCAGCAGCAG	FBgn0264489	343	357	+	23.6341	1.84e-08	4.85e-05	CAGCAGCAACAGCAG
CAGCAGCAGCAGCAG	FBgn0026083	343	357	+	23.6341	1.84e-08	4.85e-05	CAGCAGCAGCAACAG
CAGCAGCAGCAGCAG	FBgn0026083	343	357	+	23.6341	1.84e-08	4.85e-05	CAGCAGCAGCAACAG
CAGCAGCAGCAGCAG	FBgn0026083	343	357	+	23.6341	1.84e-08	4.85e-05	CAGCAGCAGCAACAG
CAGCAGCAGCAGCAG	FBgn0264489	343	357	+	23.6341	1.84e-08	4.85e-05	CAGCAGCAACAGCAG
CAGCAGCAGCAGCAG	FBgn0026083	346	360	+	23.6341	1.84e-08	4.85e-05	CAGCAGCAACAGCAG
CAGCAGCAGCAGCAG	FBgn0026083	346	360	+	23.6341	1.84e-08	4.85e-05	CAGCAGCAACAGCAG
CAGCAGCAGCAGCAG	FBgn0263352	346	360	+	23.6341	1.84e-08	4.85e-05	CATCAGCAGCAGCAG
CAGCAGCAGCAGCAG	FBgn0263352	346	360	+	23.6341	1.84e-08	4.85e-05	CATCAGCAGCAGCAG
CAGCAGCAGCAGCAG	FBgn0263352	346	360	+	23.6341	1.84e-08	4.85e-05	CATCAGCAGCAGCAG
CAGCAGCAGCAGCAG	FBgn0026083	346	360	+	23.6341	1.84e-08	4.85e-05	CAGCAGCAACAGCAG
CAGCAGCAGCAGCAG	FBgn0263352	346	360	+	23.6341	1.84e-08	4.85e-05	CATCAGCAGCAGCAG
CAGCAGCAGCAGCAG	FBgn0026083	346	360	+	23.6341	1.84e-08	4.85e-05	CAGCAGCAACAGCAG
CAGCAGCAGCAGCAG	FBgn0026083	346	360	+	23.6341	1.84e-08	4.85e-05	CAGCAGCAACAGCAG
CAGCAGCAGCAGCAG	FBgn0263352	346	360	+	23.6341	1.84e-08	4.85e-05	CATCAGCAGCAGCAG
CAGCAGCAGCAGCAG	FBgn0026083	346	360	+	23.6341	1.84e-08	4.85e-05	CAGCAGCAACAGCAG
CAGCAGCAGCAGCAG	FBgn0034918	346	360	+	23.6341	1.84e-08	4.85e-05	CAGCAGCAGCAGCAA
CAGCAGCAGCAGCAG	FBgn0262114	349	363	+	23.6341	1.84e-08	4.85e-05	CAGCAGCAGCAGCAA
CAGCAGCAGCAGCAG	FBgn0034918	349	363	+	23.6341	1.84e-08	4.85e-05	CAGCAGCAGCAACAG
CAGCAGCAGCAGCAG	FBgn0262114	349	363	+	23.6341	1.84e-08	4.85e-05	CAGCAGCAGCAGCAA
CAGCAGCAGCAGCAG	FBgn0262114	349	363	+	23.6341	1.84e-08	4.85e-05	CAGCAGCAGCAGCAA
CAGCAGCAGCAGCAG	FBgn0262114	349	363	+	23.6341	1.84e-08	4.85e-05	CAGCAGCAGCAGCAA
CAGCAGCAGCAGCAG	FBgn0034918	352	366	+	23.6341	1.84e-08	4.85e-05	CAGCAGCAACAGCAG
CAGCAGCAGCAGCAG	FBgn0000114	352	366	+	23.6341	1.84e-08	4.85e-05	CAGCAACAGCAGCAG
CAGCAGCAGCAGCAG	FBgn0000114	352	366	+	23.6341	1.84e-08	4.85e-05	CAGCAACAGCAGCAG
CAGCAGCAGCAGCAG	FBgn0000114	352	366	+	23.6341	1.84e-08	4.85e-05	CAGCAACAGCAGCAG
CAGCAGCAGCAGCAG	FBgn0263352	355	369	+	23.6341	1.84e-08	4.85e-05	CAGCAGCAGCAGCAA
CAGCAGCAGCAGCAG	FBgn0263352	355	369	+	23.6341	1.84e-08	4.85e-05	CAGCAGCAGCAGCAA
CAGCAGCAGCAGCAG	FBgn0263352	355	369	+	23.6341	1.84e-08	4.85e-05	CAGCAGCAGCAGCAA
CAGCAGCAGCAGCAG	FBgn0263352	355	369	+	23.6341	1.84e-08	4.85e-05	CAGCAGCAGCAGCAA
CAGCAGCAGCAGCAG	FBgn0000499	355	369	+	23.6341	1.84e-08	4.85e-05	CAGCAGCAACAGCAG
CAGCAGCAGCAGCAG	FBgn0263352	355	369	+	23.6341	1.84e-08	4.85e-05	CAGCAGCAGCAGCAA
CAGCAGCAGCAGCAG	FBgn0000499	358	372	+	23.6341	1.84e-08	4.85e-05	CAGCAACAGCAGCAG
CAGCAGCAGCAGCAG	FBgn0026076	364	378	+	23.6341	1.84e-08	4.85e-05	CATCAGCAGCAGCAG
CAGCAGCAGCAGCAG	FBgn0000499	364	378	+	23.6341	1.84e-08	4.85e-05	CAGCAGCAGCATCAG
CAGCAGCAGCAGCAG	FBgn0026076	364	378	+	23.6341	1.84e-08	4.85e-05	CATCAGCAGCAGCAG
CAGCAGCAGCAGCAG	FBgn0026076	364	378	+	23.6341	1.84e-08	4.85e-05	CATCAGCAGCAGCAG
CAGCAGCAGCAGCAG	FBgn0003979	367	381	+	23.6341	1.84e-08	4.85e-05	CAGCACCAGCAGCAG
CAGCAGCAGCAGCAG	FBgn0003979	367	381	+	23.6341	1.84e-08	4.85e-05	CAGCACCAGCAGCAG
CAGCAGCAGCAGCAG	FBgn0000499	367	381	+	23.6341	1.84e-08	4.85e-05	CAGCAGCATCAGCAG
CAGCAGCAGCAGCAG	FBgn0000499	370	384	+	23.6341	1.84e-08	4.85e-05	CAGCATCAGCAGCAG
CAGCAGCAGCAGCAG	FBgn0035388	377	391	+	23.6341	1.84e-08	4.85e-05	CACCAGCAGCAGCAG
CAGCAGCAGCAGCAG	FBgn0264489	379	393	+	23.6341	1.84e-08	4.85e-05	CAGCAGCAGCAACAG
CAGCAGCAGCAGCAG	FBgn0264489	382	396	+	23.6341	1.84e-08	4.85e-05	CAGCAGCAACAGCAG
CAGCAGCAGCAGCAG	FBgn0026076	382	396	+	23.6341	1.84e-08	4.85e-05	CAGCAGCAGCAGCAA
CAGCAGCAGCAGCAG	FBgn0026076	382	396	+	23.6341	1.84e-08	4.85e-05	CAGCAGCAGCAGCAA
CAGCAGCAGCAGCAG	FBgn0026076	382	396	+	23.6341	1.84e-08	4.85e-05	CAGCAGCAGCAGCAA
CAGCAGCAGCAGCAG	FBgn0264489	391	405	+	23.6341	1.84e-08	4.85e-05	CAGCAGCAACAGCAG
CAGCAGCAGCAGCAG	FBgn0000499	391	405	+	23.6341	1.84e-08	4.85e-05	CAACAGCAGCAGCAG
CAGCAGCAGCAGCAG	FBgn0264493	394	408	+	23.6341	1.84e-08	4.85e-05	CAGCAGCAACAGCAG
CAGCAGCAGCAGCAG	FBgn0000499	394	408	+	23.6341	1.84e-08	4.85e-05	CAGCAGCAGCAGCAC
CAGCAGCAGCAGCAG	FBgn0000499	397	411	+	23.6341	1.84e-08	4.85e-05	CAGCAGCAGCACCAG
CAGCAGCAGCAGCAG	FBgn0262579	411	425	+	23.6341	1.84e-08	4.85e-05	CAACAGCAGCAGCAG
CAGCAGCAGCAGCAG	FBgn0036534	412	426	+	23.6341	1.84e-08	4.85e-05	CAACAGCAGCAGCAG
CAGCAGCAGCAGCAG	FBgn0036534	412	426	+	23.6341	1.84e-08	4.85e-05	CAACAGCAGCAGCAG
CAGCAGCAGCAGCAG	FBgn0262579	414	428	+	23.6341	1.84e-08	4.85e-05	CAGCAGCAGCAGCAC
CAGCAGCAGCAGCAG	FBgn0259176	418	432	+	23.6341	1.84e-08	4.85e-05	CAGCAGCAACAGCAG
CAGCAGCAGCAGCAG	FBgn0259176	418	432	+	23.6341	1.84e-08	4.85e-05	CAGCAGCAACAGCAG
CAGCAGCAGCAGCAG	FBgn0259176	418	432	+	23.6341	1.84e-08	4.85e-05	CAGCAGCAACAGCAG
CAGCAGCAGCAGCAG	FBgn0259176	421	435	+	23.6341	1.84e-08	4.85e-05	CAGCAACAGCAGCAG
CAGCAGCAGCAGCAG	FBgn0259176	421	435	+	23.6341	1.84e-08	4.85e-05	CAGCAACAGCAGCAG
CAGCAGCAGCAGCAG	FBgn0264489	421	435	+	23.6341	1.84e-08	4.85e-05	CAGCAACAGCAGCAG
CAGCAGCAGCAGCAG	FBgn0259176	421	435	+	23.6341	1.84e-08	4.85e-05	CAGCAACAGCAGCAG
CAGCAGCAGCAGCAG	FBgn0264489	421	435	+	23.6341	1.84e-08	4.85e-05	CAGCAACAGCAGCAG
CAGCAGCAGCAGCAG	FBgn0260748	424	438	+	23.6341	1.84e-08	4.85e-05	CAGCATCAGCAGCAG
CAGCAGCAGCAGCAG	FBgn0264489	424	438	+	23.6341	1.84e-08	4.85e-05	CAGCAACAGCAGCAG
CAGCAGCAGCAGCAG	FBgn0260748	424	438	+	23.6341	1.84e-08	4.85e-05	CAGCATCAGCAGCAG
CAGCAGCAGCAGCAG	FBgn0000499	424	438	+	23.6341	1.84e-08	4.85e-05	CAACAGCAGCAGCAG
CAGCAGCAGCAGCAG	FBgn0264489	424	438	+	23.6341	1.84e-08	4.85e-05	CAACAGCAGCAGCAG
CAGCAGCAGCAGCAG	FBgn0264489	424	438	+	23.6341	1.84e-08	4.85e-05	CAACAGCAGCAGCAG
CAGCAGCAGCAGCAG	FBgn0002609	427	441	+	23.6341	1.84e-08	4.85e-05	CAGCAGCAGCAGCAA
CAGCAGCAGCAGCAG	FBgn0264489	427	441	+	23.6341	1.84e-08	4.85e-05	CAACAGCAGCAGCAG
CAGCAGCAGCAGCAG	FBgn0260748	430	444	+	23.6341	1.84e-08	4.85e-05	CAGCAGCAGCACCAG
CAGCAGCAGCAGCAG	FBgn0002609	430	444	+	23.6341	1.84e-08	4.85e-05	CAGCAGCAGCAACAG
CAGCAGCAGCAGCAG	FBgn0260748	430	444	+	23.6341	1.84e-08	4.85e-05	CAGCAGCAGCACCAG
CAGCAGCAGCAGCAG	FBgn0260748	433	447	+	23.6341	1.84e-08	4.85e-05	CAGCAGCACCAGCAG
CAGCAGCAGCAGCAG	FBgn0028343	433	447	+	23.6341	1.84e-08	4.85e-05	CAGCAGCAACAGCAG
CAGCAGCAGCAGCAG	FBgn0260748	433	447	+	23.6341	1.84e-08	4.85e-05	CAGCAGCACCAGCAG
CAGCAGCAGCAGCAG	FBgn0028343	436	450	+	23.6341	1.84e-08	4.85e-05	CAGCAACAGCAGCAG
CAGCAGCAGCAGCAG	FBgn0028343	439	453	+	23.6341	1.84e-08	4.85e-05	CAACAGCAGCAGCAG
CAGCAGCAGCAGCAG	FBgn0000499	460	474	+	23.6341	1.84e-08	4.85e-05	CAGCAGCAACAGCAG
CAGCAGCAGCAGCAG	FBgn0000499	463	477	+	23.6341	1.84e-08	4.85e-05	CAGCAACAGCAGCAG
CAGCAGCAGCAGCAG	FBgn0002645	463	477	+	23.6341	1.84e-08	4.85e-05	CAACAGCAGCAGCAG
CAGCAGCAGCAGCAG	FBgn0002645	463	477	+	23.6341	1.84e-08	4.85e-05	CAACAGCAGCAGCAG
CAGCAGCAGCAGCAG	FBgn0002645	463	477	+	23.6341	1.84e-08	4.85e-05	CAACAGCAGCAGCAG
CAGCAGCAGCAGCAG	FBgn0264785	466	480	+	23.6341	1.84e-08	4.85e-05	CAGCAGCAGCACCAG
CAGCAGCAGCAGCAG	FBgn0264785	466	480	+	23.6341	1.84e-08	4.85e-05	CAGCAGCAGCACCAG
CAGCAGCAGCAGCAG	FBgn0263102	469	483	+	23.6341	1.84e-08	4.85e-05	CAGCAACAGCAGCAG
CAGCAGCAGCAGCAG	FBgn0263102	469	483	+	23.6341	1.84e-08	4.85e-05	CAGCAACAGCAGCAG
CAGCAGCAGCAGCAG	FBgn0262081	472	486	+	23.6341	1.84e-08	4.85e-05	CAGCAGCAGCAACAG
CAGCAGCAGCAGCAG	FBgn0263102	472	486	+	23.6341	1.84e-08	4.85e-05	CAACAGCAGCAGCAG
CAGCAGCAGCAGCAG	FBgn0262081	472	486	+	23.6341	1.84e-08	4.85e-05	CAGCAGCAGCAACAG
CAGCAGCAGCAGCAG	FBgn0262081	472	486	+	23.6341	1.84e-08	4.85e-05	CAGCAGCAGCAACAG
CAGCAGCAGCAGCAG	FBgn0262081	472	486	+	23.6341	1.84e-08	4.85e-05	CAGCAGCAGCAACAG
CAGCAGCAGCAGCAG	FBgn0263102	472	486	+	23.6341	1.84e-08	4.85e-05	CAACAGCAGCAGCAG
CAGCAGCAGCAGCAG	FBgn0264493	473	487	+	23.6341	1.84e-08	4.85e-05	CAGCAGCAGCAGCAA
CAGCAGCAGCAGCAG	FBgn0263102	475	489	+	23.6341	1.84e-08	4.85e-05	CAGCAGCAGCAGCAA
CAGCAGCAGCAGCAG	FBgn0263102	475	489	+	23.6341	1.84e-08	4.85e-05	CAGCAGCAGCAGCAA
CAGCAGCAGCAGCAG	FBgn0264493	476	490	+	23.6341	1.84e-08	4.85e-05	CAGCAGCAGCAACAG
CAGCAGCAGCAGCAG	FBgn0264493	479	493	+	23.6341	1.84e-08	4.85e-05	CAGCAGCAACAGCAG
CAGCAGCAGCAGCAG	FBgn0000575	481	495	+	23.6341	1.84e-08	4.85e-05	CAGCAGCATCAGCAG
CAGCAGCAGCAGCAG	FBgn0000575	484	498	+	23.6341	1.84e-08	4.85e-05	CAGCATCAGCAGCAG
CAGCAGCAGCAGCAG	FBgn0263102	487	501	+	23.6341	1.84e-08	4.85e-05	CAGCAACAGCAGCAG
CAGCAGCAGCAGCAG	FBgn0263102	487	501	+	23.6341	1.84e-08	4.85e-05	CAGCAACAGCAGCAG
CAGCAGCAGCAGCAG	FBgn0263102	487	501	+	23.6341	1.84e-08	4.85e-05	CAGCAACAGCAGCAG
CAGCAGCAGCAGCAG	FBgn0263102	487	501	+	23.6341	1.84e-08	4.85e-05	CAGCAACAGCAGCAG
CAGCAGCAGCAGCAG	FBgn0000575	487	501	+	23.6341	1.84e-08	4.85e-05	CATCAGCAGCAGCAG
CAGCAGCAGCAGCAG	FBgn0263102	487	501	+	23.6341	1.84e-08	4.85e-05	CAGCAACAGCAGCAG
CAGCAGCAGCAGCAG	FBgn0263102	487	501	+	23.6341	1.84e-08	4.85e-05	CAGCAACAGCAGCAG
CAGCAGCAGCAGCAG	FBgn0263102	487	501	+	23.6341	1.84e-08	4.85e-05	CAGCAACAGCAGCAG
CAGCAGCAGCAGCAG	FBgn0263102	490	504	+	23.6341	1.84e-08	4.85e-05	CAACAGCAGCAGCAG
CAGCAGCAGCAGCAG	FBgn0263102	490	504	+	23.6341	1.84e-08	4.85e-05	CAACAGCAGCAGCAG
CAGCAGCAGCAGCAG	FBgn0263102	490	504	+	23.6341	1.84e-08	4.85e-05	CAACAGCAGCAGCAG
CAGCAGCAGCAGCAG	FBgn0263102	490	504	+	23.6341	1.84e-08	4.85e-05	CAACAGCAGCAGCAG
CAGCAGCAGCAGCAG	FBgn0000575	490	504	+	23.6341	1.84e-08	4.85e-05	CAGCAGCAGCAGCAA
CAGCAGCAGCAGCAG	FBgn0263102	490	504	+	23.6341	1.84e-08	4.85e-05	CAACAGCAGCAGCAG
CAGCAGCAGCAGCAG	FBgn0263102	490	504	+	23.6341	1.84e-08	4.85e-05	CAACAGCAGCAGCAG
CAGCAGCAGCAGCAG	FBgn0263102	490	504	+	23.6341	1.84e-08	4.85e-05	CAACAGCAGCAGCAG
CAGCAGCAGCAGCAG	FBgn0263102	493	507	+	23.6341	1.84e-08	4.85e-05	CAGCAGCAGCAGCAA
CAGCAGCAGCAGCAG	FBgn0263102	493	507	+	23.6341	1.84e-08	4.85e-05	CAGCAGCAGCAGCAA
CAGCAGCAGCAGCAG	FBgn0263102	493	507	+	23.6341	1.84e-08	4.85e-05	CAGCAGCAGCAGCAA
CAGCAGCAGCAGCAG	FBgn0263102	493	507	+	23.6341	1.84e-08	4.85e-05	CAGCAGCAGCAGCAA
CAGCAGCAGCAGCAG	FBgn0263102	493	507	+	23.6341	1.84e-08	4.85e-05	CAGCAGCAGCAGCAA
CAGCAGCAGCAGCAG	FBgn0263102	493	507	+	23.6341	1.84e-08	4.85e-05	CAGCAGCAGCAGCAA
CAGCAGCAGCAGCAG	FBgn0263102	493	507	+	23.6341	1.84e-08	4.85e-05	CAGCAGCAGCAGCAA
CAGCAGCAGCAGCAG	FBgn0264489	496	510	+	23.6341	1.84e-08	4.85e-05	CAGCAGCAGCAACAG
CAGCAGCAGCAGCAG	FBgn0264489	496	510	+	23.6341	1.84e-08	4.85e-05	CAGCAGCAGCAACAG
CAGCAGCAGCAGCAG	FBgn0264489	496	510	+	23.6341	1.84e-08	4.85e-05	CAGCAGCAGCAACAG
CAGCAGCAGCAGCAG	FBgn0264489	496	510	+	23.6341	1.84e-08	4.85e-05	CAGCAGCAGCAACAG
CAGCAGCAGCAGCAG	FBgn0264489	496	510	+	23.6341	1.84e-08	4.85e-05	CAGCAGCAGCAACAG
CAGCAGCAGCAGCAG	FBgn0264489	499	513	+	23.6341	1.84e-08	4.85e-05	CAGCAGCAACAGCAG
CAGCAGCAGCAGCAG	FBgn0037235	499	513	+	23.6341	1.84e-08	4.85e-05	CAGCAGCAGCAGCAC
CAGCAGCAGCAGCAG	FBgn0264489	499	513	+	23.6341	1.84e-08	4.85e-05	CAGCAGCAACAGCAG
CAGCAGCAGCAGCAG	FBgn0264489	499	513	+	23.6341	1.84e-08	4.85e-05	CAGCAGCAACAGCAG
CAGCAGCAGCAGCAG	FBgn0037235	499	513	+	23.6341	1.84e-08	4.85e-05	CAGCAGCAGCAGCAC
CAGCAGCAGCAGCAG	FBgn0264489	499	513	+	23.6341	1.84e-08	4.85e-05	CAGCAGCAACAGCAG
CAGCAGCAGCAGCAG	FBgn0264489	499	513	+	23.6341	1.84e-08	4.85e-05	CAGCAGCAACAGCAG
CAGCAGCAGCAGCAG	FBgn0262081	505	519	+	23.6341	1.84e-08	4.85e-05	CAACAGCAGCAGCAG
CAGCAGCAGCAGCAG	FBgn0262081	505	519	+	23.6341	1.84e-08	4.85e-05	CAACAGCAGCAGCAG
CAGCAGCAGCAGCAG	FBgn0262081	505	519	+	23.6341	1.84e-08	4.85e-05	CAACAGCAGCAGCAG
CAGCAGCAGCAGCAG	FBgn0262081	505	519	+	23.6341	1.84e-08	4.85e-05	CAACAGCAGCAGCAG
CAGCAGCAGCAGCAG	FBgn0264489	508	522	+	23.6341	1.84e-08	4.85e-05	CAGCAGCAACAGCAG
CAGCAGCAGCAGCAG	FBgn0264489	508	522	+	23.6341	1.84e-08	4.85e-05	CAGCAGCAACAGCAG
CAGCAGCAGCAGCAG	FBgn0264489	508	522	+	23.6341	1.84e-08	4.85e-05	CAGCAGCAACAGCAG
CAGCAGCAGCAGCAG	FBgn0264489	508	522	+	23.6341	1.84e-08	4.85e-05	CAGCAGCAACAGCAG
CAGCAGCAGCAGCAG	FBgn0264489	508	522	+	23.6341	1.84e-08	4.85e-05	CAGCAGCAACAGCAG
CAGCAGCAGCAGCAG	FBgn0004875	514	528	+	23.6341	1.84e-08	4.85e-05	CAGCAGCAACAGCAG
CAGCAGCAGCAGCAG	FBgn0034181	514	528	+	23.6341	1.84e-08	4.85e-05	CAGCAGCAGCAGCAA
CAGCAGCAGCAGCAG	FBgn0004875	514	528	+	23.6341	1.84e-08	4.85e-05	CAGCAGCAACAGCAG
CAGCAGCAGCAGCAG	FBgn0004875	514	528	+	23.6341	1.84e-08	4.85e-05	CAGCAGCAACAGCAG
CAGCAGCAGCAGCAG	FBgn0004875	514	528	+	23.6341	1.84e-08	4.85e-05	CAGCAGCAACAGCAG
CAGCAGCAGCAGCAG	FBgn0004875	514	528	+	23.6341	1.84e-08	4.85e-05	CAGCAGCAACAGCAG
CAGCAGCAGCAGCAG	FBgn0004875	514	528	+	23.6341	1.84e-08	4.85e-05	CAGCAGCAACAGCAG
CAGCAGCAGCAGCAG	FBgn0029873	516	530	+	23.6341	1.84e-08	4.85e-05	CAGCAGCAACAGCAG
CAGCAGCAGCAGCAG	FBgn0022959	517	531	+	23.6341	1.84e-08	4.85e-05	CAGCAGCAACAGCAG
CAGCAGCAGCAGCAG	FBgn0022959	517	531	+	23.6341	1.84e-08	4.85e-05	CAGCAGCAACAGCAG
CAGCAGCAGCAGCAG	FBgn0029873	519	533	+	23.6341	1.84e-08	4.85e-05	CAGCAACAGCAGCAG
CAGCAGCAGCAGCAG	FBgn0263102	520	534	+	23.6341	1.84e-08	4.85e-05	CAGCAGCAACAGCAG
CAGCAGCAGCAGCAG	FBgn0263102	520	534	+	23.6341	1.84e-08	4.85e-05	CAGCAGCAACAGCAG
CAGCAGCAGCAGCAG	FBgn0263102	520	534	+	23.6341	1.84e-08	4.85e-05	CAGCAGCAACAGCAG
CAGCAGCAGCAGCAG	FBgn0263102	520	534	+	23.6341	1.84e-08	4.85e-05	CAGCAGCAACAGCAG
CAGCAGCAGCAGCAG	FBgn0022959	520	534	+	23.6341	1.84e-08	4.85e-05	CAGCAACAGCAGCAG
CAGCAGCAGCAGCAG	FBgn0263102	520	534	+	23.6341	1.84e-08	4.85e-05	CAGCAGCAACAGCAG
CAGCAGCAGCAGCAG	FBgn0263102	520	534	+	23.6341	1.84e-08	4.85e-05	CAGCAGCAACAGCAG
CAGCAGCAGCAGCAG	FBgn0022959	520	534	+	23.6341	1.84e-08	4.85e-05	CAGCAACAGCAGCAG
CAGCAGCAGCAGCAG	FBgn0263102	523	537	+	23.6341	1.84e-08	4.85e-05	CAGCAACAGCAGCAG
CAGCAGCAGCAGCAG	FBgn0263102	523	537	+	23.6341	1.84e-08	4.85e-05	CAGCAACAGCAGCAG
CAGCAGCAGCAGCAG	FBgn0263102	523	537	+	23.6341	1.84e-08	4.85e-05	CAGCAACAGCAGCAG
CAGCAGCAGCAGCAG	FBgn0266557	523	537	+	23.6341	1.84e-08	4.85e-05	CAGCAGCAACAGCAG
CAGCAGCAGCAGCAG	FBgn0263102	523	537	+	23.6341	1.84e-08	4.85e-05	CAGCAACAGCAGCAG
CAGCAGCAGCAGCAG	FBgn0263102	523	537	+	23.6341	1.84e-08	4.85e-05	CAGCAACAGCAGCAG
CAGCAGCAGCAGCAG	FBgn0266557	523	537	+	23.6341	1.84e-08	4.85e-05	CAGCAGCAACAGCAG
CAGCAGCAGCAGCAG	FBgn0266557	523	537	+	23.6341	1.84e-08	4.85e-05	CAGCAGCAACAGCAG
CAGCAGCAGCAGCAG	FBgn0266557	523	537	+	23.6341	1.84e-08	4.85e-05	CAGCAGCAACAGCAG
CAGCAGCAGCAGCAG	FBgn0263102	523	537	+	23.6341	1.84e-08	4.85e-05	CAGCAACAGCAGCAG
CAGCAGCAGCAGCAG	FBgn0266557	523	537	+	23.6341	1.84e-08	4.85e-05	CAGCAGCAACAGCAG
CAGCAGCAGCAGCAG	FBgn0266557	526	540	+	23.6341	1.84e-08	4.85e-05	CAGCAACAGCAGCAG
CAGCAGCAGCAGCAG	FBgn0266557	526	540	+	23.6341	1.84e-08	4.85e-05	CAGCAACAGCAGCAG
CAGCAGCAGCAGCAG	FBgn0266557	526	540	+	23.6341	1.84e-08	4.85e-05	CAGCAACAGCAGCAG
CAGCAGCAGCAGCAG	FBgn0266557	526	540	+	23.6341	1.84e-08	4.85e-05	CAGCAACAGCAGCAG
CAGCAGCAGCAGCAG	FBgn0266557	526	540	+	23.6341	1.84e-08	4.85e-05	CAGCAACAGCAGCAG
CAGCAGCAGCAGCAG	FBgn0264489	529	543	+	23.6341	1.84e-08	4.85e-05	CAACAGCAGCAGCAG
CAGCAGCAGCAGCAG	FBgn0002962	535	549	+	23.6341	1.84e-08	4.85e-05	CAGCAGCAGCATCAG
CAGCAGCAGCAGCAG	FBgn0033264	537	551	+	23.6341	1.84e-08	4.85e-05	CAGCAGCAGCAGCAC
CAGCAGCAGCAGCAG	FBgn0037262	538	552	+	23.6341	1.84e-08	4.85e-05	CAGCAGCAGCAGCAA
CAGCAGCAGCAGCAG	FBgn0027055	541	555	+	23.6341	1.84e-08	4.85e-05	CAACAGCAGCAGCAG
CAGCAGCAGCAGCAG	FBgn0029801	541	555	+	23.6341	1.84e-08	4.85e-05	CAGCAGCAGCAGCAT
CAGCAGCAGCAGCAG	FBgn0037262	547	561	+	23.6341	1.84e-08	4.85e-05	CAGCAGCAGCAGCAA
CAGCAGCAGCAGCAG	FBgn0029568	550	564	+	23.6341	1.84e-08	4.85e-05	CAGCAGCAACAGCAG
CAGCAGCAGCAGCAG	FBgn0037262	553	567	+	23.6341	1.84e-08	4.85e-05	CAGCAGCAGCAGCAA
CAGCAGCAGCAGCAG	FBgn0037262	553	567	+	23.6341	1.84e-08	4.85e-05	CAGCAGCAGCAGCAA
CAGCAGCAGCAGCAG	FBgn0037262	553	567	+	23.6341	1.84e-08	4.85e-05	CAGCAGCAGCAGCAA
CAGCAGCAGCAGCAG	FBgn0260780	555	569	+	23.6341	1.84e-08	4.85e-05	CAGCACCAGCAGCAG
CAGCAGCAGCAGCAG	FBgn0260780	555	569	+	23.6341	1.84e-08	4.85e-05	CAGCACCAGCAGCAG
CAGCAGCAGCAGCAG	FBgn0260780	555	569	+	23.6341	1.84e-08	4.85e-05	CAGCACCAGCAGCAG
CAGCAGCAGCAGCAG	FBgn0034181	559	573	+	23.6341	1.84e-08	4.85e-05	CAGCAGCAGCATCAG
CAGCAGCAGCAGCAG	FBgn0034181	559	573	+	23.6341	1.84e-08	4.85e-05	CAGCAGCAGCATCAG
CAGCAGCAGCAGCAG	FBgn0034181	559	573	+	23.6341	1.84e-08	4.85e-05	CAGCAGCAGCATCAG
CAGCAGCAGCAGCAG	FBgn0263102	574	588	+	23.6341	1.84e-08	4.85e-05	CAGCAGCAACAGCAG
CAGCAGCAGCAGCAG	FBgn0263102	574	588	+	23.6341	1.84e-08	4.85e-05	CAGCAGCAACAGCAG
CAGCAGCAGCAGCAG	FBgn0263102	574	588	+	23.6341	1.84e-08	4.85e-05	CAGCAGCAACAGCAG
CAGCAGCAGCAGCAG	FBgn0263102	574	588	+	23.6341	1.84e-08	4.85e-05	CAGCAGCAACAGCAG
CAGCAGCAGCAGCAG	FBgn0263102	574	588	+	23.6341	1.84e-08	4.85e-05	CAGCAGCAACAGCAG
CAGCAGCAGCAGCAG	FBgn0034181	574	588	+	23.6341	1.84e-08	4.85e-05	CAACAGCAGCAGCAG
CAGCAGCAGCAGCAG	FBgn0263102	574	588	+	23.6341	1.84e-08	4.85e-05	CAGCAGCAACAGCAG
CAGCAGCAGCAGCAG	FBgn0264489	577	591	+	23.6341	1.84e-08	4.85e-05	CAACAGCAGCAGCAG
CAGCAGCAGCAGCAG	FBgn0263102	577	591	+	23.6341	1.84e-08	4.85e-05	CAGCAACAGCAGCAG
CAGCAGCAGCAGCAG	FBgn0263102	577	591	+	23.6341	1.84e-08	4.85e-05	CAGCAACAGCAGCAG
CAGCAGCAGCAGCAG	FBgn0263102	577	591	+	23.6341	1.84e-08	4.85e-05	CAGCAACAGCAGCAG
CAGCAGCAGCAGCAG	FBgn0263102	577	591	+	23.6341	1.84e-08	4.85e-05	CAGCAACAGCAGCAG
CAGCAGCAGCAGCAG	FBgn0263102	577	591	+	23.6341	1.84e-08	4.85e-05	CAGCAACAGCAGCAG
CAGCAGCAGCAGCAG	FBgn0263102	577	591	+	23.6341	1.84e-08	4.85e-05	CAGCAACAGCAGCAG
CAGCAGCAGCAGCAG	FBgn0263102	580	594	+	23.6341	1.84e-08	4.85e-05	CAACAGCAGCAGCAG
CAGCAGCAGCAGCAG	FBgn0263102	580	594	+	23.6341	1.84e-08	4.85e-05	CAACAGCAGCAGCAG
CAGCAGCAGCAGCAG	FBgn0263102	580	594	+	23.6341	1.84e-08	4.85e-05	CAACAGCAGCAGCAG
CAGCAGCAGCAGCAG	FBgn0263102	580	594	+	23.6341	1.84e-08	4.85e-05	CAACAGCAGCAGCAG
CAGCAGCAGCAGCAG	FBgn0263102	580	594	+	23.6341	1.84e-08	4.85e-05	CAACAGCAGCAGCAG
CAGCAGCAGCAGCAG	FBgn0263102	580	594	+	23.6341	1.84e-08	4.85e-05	CAACAGCAGCAGCAG
CAGCAGCAGCAGCAG	FBgn0263102	586	600	+	23.6341	1.84e-08	4.85e-05	CAGCAGCAGCAGCAA
CAGCAGCAGCAGCAG	FBgn0030710	586	600	+	23.6341	1.84e-08	4.85e-05	CAGCAGCAGCAACAG
CAGCAGCAGCAGCAG	FBgn0263102	586	600	+	23.6341	1.84e-08	4.85e-05	CAGCAGCAGCAGCAA
CAGCAGCAGCAGCAG	FBgn0263102	586	600	+	23.6341	1.84e-08	4.85e-05	CAGCAGCAGCAGCAA
CAGCAGCAGCAGCAG	FBgn0263102	586	600	+	23.6341	1.84e-08	4.85e-05	CAGCAGCAGCAGCAA
CAGCAGCAGCAGCAG	FBgn0263102	586	600	+	23.6341	1.84e-08	4.85e-05	CAGCAGCAGCAGCAA
CAGCAGCAGCAGCAG	FBgn0263102	586	600	+	23.6341	1.84e-08	4.85e-05	CAGCAGCAGCAGCAA
CAGCAGCAGCAGCAG	FBgn0030710	589	603	+	23.6341	1.84e-08	4.85e-05	CAGCAGCAACAGCAG
CAGCAGCAGCAGCAG	FBgn0002962	592	606	+	23.6341	1.84e-08	4.85e-05	CAGCAGCAGCATCAG
CAGCAGCAGCAGCAG	FBgn0030710	592	606	+	23.6341	1.84e-08	4.85e-05	CAGCAACAGCAGCAG
CAGCAGCAGCAGCAG	FBgn0250869	594	608	+	23.6341	1.84e-08	4.85e-05	CAGCAGCAGCAGCAC
CAGCAGCAGCAGCAG	FBgn0015229	594	608	+	23.6341	1.84e-08	4.85e-05	CAACAGCAGCAGCAG
CAGCAGCAGCAGCAG	FBgn0030710	595	609	+	23.6341	1.84e-08	4.85e-05	CAACAGCAGCAGCAG
CAGCAGCAGCAGCAG	FBgn0015229	597	611	+	23.6341	1.84e-08	4.85e-05	CAGCAGCAGCAGCAA
CAGCAGCAGCAGCAG	FBgn0010877	600	614	+	23.6341	1.84e-08	4.85e-05	CAACAGCAGCAGCAG
CAGCAGCAGCAGCAG	FBgn0010877	600	614	+	23.6341	1.84e-08	4.85e-05	CAACAGCAGCAGCAG
CAGCAGCAGCAGCAG	FBgn0010877	600	614	+	23.6341	1.84e-08	4.85e-05	CAACAGCAGCAGCAG
CAGCAGCAGCAGCAG	FBgn0010877	600	614	+	23.6341	1.84e-08	4.85e-05	CAACAGCAGCAGCAG
CAGCAGCAGCAGCAG	FBgn0086708	601	615	+	23.6341	1.84e-08	4.85e-05	CAGCAGCAGCAACAG
CAGCAGCAGCAGCAG	FBgn0086708	601	615	+	23.6341	1.84e-08	4.85e-05	CAGCAGCAGCAACAG
CAGCAGCAGCAGCAG	FBgn0086708	601	615	+	23.6341	1.84e-08	4.85e-05	CAGCAGCAGCAACAG
CAGCAGCAGCAGCAG	FBgn0266557	607	621	+	23.6341	1.84e-08	4.85e-05	CAACAGCAGCAGCAG
CAGCAGCAGCAGCAG	FBgn0266557	607	621	+	23.6341	1.84e-08	4.85e-05	CAACAGCAGCAGCAG
CAGCAGCAGCAGCAG	FBgn0266557	607	621	+	23.6341	1.84e-08	4.85e-05	CAACAGCAGCAGCAG
CAGCAGCAGCAGCAG	FBgn0266557	607	621	+	23.6341	1.84e-08	4.85e-05	CAACAGCAGCAGCAG
CAGCAGCAGCAGCAG	FBgn0266557	607	621	+	23.6341	1.84e-08	4.85e-05	CAACAGCAGCAGCAG
CAGCAGCAGCAGCAG	FBgn0039110	609	623	+	23.6341	1.84e-08	4.85e-05	CAGCAGCAGCAGCAA
CAGCAGCAGCAGCAG	FBgn0039110	612	626	+	23.6341	1.84e-08	4.85e-05	CAGCAGCAGCAGCAA
CAGCAGCAGCAGCAG	FBgn0261618	615	629	+	23.6341	1.84e-08	4.85e-05	CAGCAGCAGCAACAG
CAGCAGCAGCAGCAG	FBgn0028343	625	639	+	23.6341	1.84e-08	4.85e-05	CAGCAGCAACAGCAG
CAGCAGCAGCAGCAG	FBgn0028343	625	639	+	23.6341	1.84e-08	4.85e-05	CAGCAGCAACAGCAG
CAGCAGCAGCAGCAG	FBgn0028343	625	639	+	23.6341	1.84e-08	4.85e-05	CAGCAGCAACAGCAG
CAGCAGCAGCAGCAG	FBgn0028343	628	642	+	23.6341	1.84e-08	4.85e-05	CAGCAACAGCAGCAG
CAGCAGCAGCAGCAG	FBgn0030502	628	642	+	23.6341	1.84e-08	4.85e-05	CAGCACCAGCAGCAG
CAGCAGCAGCAGCAG	FBgn0028343	628	642	+	23.6341	1.84e-08	4.85e-05	CAGCAACAGCAGCAG
CAGCAGCAGCAGCAG	FBgn0028343	628	642	+	23.6341	1.84e-08	4.85e-05	CAGCAACAGCAGCAG
CAGCAGCAGCAGCAG	FBgn0030502	628	642	+	23.6341	1.84e-08	4.85e-05	CAGCACCAGCAGCAG
CAGCAGCAGCAGCAG	FBgn0028343	631	645	+	23.6341	1.84e-08	4.85e-05	CAACAGCAGCAGCAG
CAGCAGCAGCAGCAG	FBgn0028343	631	645	+	23.6341	1.84e-08	4.85e-05	CAACAGCAGCAGCAG
CAGCAGCAGCAGCAG	FBgn0028343	631	645	+	23.6341	1.84e-08	4.85e-05	CAACAGCAGCAGCAG
CAGCAGCAGCAGCAG	FBgn0262081	634	648	+	23.6341	1.84e-08	4.85e-05	CAGCAGCAGCAACAG
CAGCAGCAGCAGCAG	FBgn0262081	634	648	+	23.6341	1.84e-08	4.85e-05	CAGCAGCAGCAACAG
CAGCAGCAGCAGCAG	FBgn0262081	634	648	+	23.6341	1.84e-08	4.85e-05	CAGCAGCAGCAACAG
CAGCAGCAGCAGCAG	FBgn0259176	634	648	+	23.6341	1.84e-08	4.85e-05	CACCAGCAGCAGCAG
CAGCAGCAGCAGCAG	FBgn0259176	634	648	+	23.6341	1.84e-08	4.85e-05	CACCAGCAGCAGCAG
CAGCAGCAGCAGCAG	FBgn0262081	634	648	+	23.6341	1.84e-08	4.85e-05	CAGCAGCAGCAACAG
CAGCAGCAGCAGCAG	FBgn0259176	634	648	+	23.6341	1.84e-08	4.85e-05	CACCAGCAGCAGCAG
CAGCAGCAGCAGCAG	FBgn0262579	636	650	+	23.6341	1.84e-08	4.85e-05	CAACAGCAGCAGCAG
CAGCAGCAGCAGCAG	FBgn0262081	637	651	+	23.6341	1.84e-08	4.85e-05	CAGCAGCAACAGCAG
CAGCAGCAGCAGCAG	FBgn0262081	637	651	+	23.6341	1.84e-08	4.85e-05	CAGCAGCAACAGCAG
CAGCAGCAGCAGCAG	FBgn0262081	637	651	+	23.6341	1.84e-08	4.85e-05	CAGCAGCAACAGCAG
CAGCAGCAGCAGCAG	FBgn0262081	637	651	+	23.6341	1.84e-08	4.85e-05	CAGCAGCAACAGCAG
CAGCAGCAGCAGCAG	FBgn0262579	639	653	+	23.6341	1.84e-08	4.85e-05	CAGCAGCAGCAGCAC
CAGCAGCAGCAGCAG	FBgn0259176	640	654	+	23.6341	1.84e-08	4.85e-05	CAGCAGCAGCAGCAA
CAGCAGCAGCAGCAG	FBgn0259176	640	654	+	23.6341	1.84e-08	4.85e-05	CAGCAGCAGCAGCAA
CAGCAGCAGCAGCAG	FBgn0259176	640	654	+	23.6341	1.84e-08	4.85e-05	CAGCAGCAGCAGCAA
CAGCAGCAGCAGCAG	FBgn0259176	643	657	+	23.6341	1.84e-08	4.85e-05	CAGCAGCAGCAACAG
CAGCAGCAGCAGCAG	FBgn0259176	643	657	+	23.6341	1.84e-08	4.85e-05	CAGCAGCAGCAACAG
CAGCAGCAGCAGCAG	FBgn0259176	643	657	+	23.6341	1.84e-08	4.85e-05	CAGCAGCAGCAACAG
CAGCAGCAGCAGCAG	FBgn0004875	661	675	+	23.6341	1.84e-08	4.85e-05	CAGCAGCAGCAACAG
CAGCAGCAGCAGCAG	FBgn0004875	661	675	+	23.6341	1.84e-08	4.85e-05	CAGCAGCAGCAACAG
CAGCAGCAGCAGCAG	FBgn0004875	661	675	+	23.6341	1.84e-08	4.85e-05	CAGCAGCAGCAACAG
CAGCAGCAGCAGCAG	FBgn0004875	661	675	+	23.6341	1.84e-08	4.85e-05	CAGCAGCAGCAACAG
CAGCAGCAGCAGCAG	FBgn0004875	661	675	+	23.6341	1.84e-08	4.85e-05	CAGCAGCAGCAACAG
CAGCAGCAGCAGCAG	FBgn0004875	661	675	+	23.6341	1.84e-08	4.85e-05	CAGCAGCAGCAACAG
CAGCAGCAGCAGCAG	FBgn0004875	664	678	+	23.6341	1.84e-08	4.85e-05	CAGCAGCAACAGCAG
CAGCAGCAGCAGCAG	FBgn0004875	664	678	+	23.6341	1.84e-08	4.85e-05	CAGCAGCAACAGCAG
CAGCAGCAGCAGCAG	FBgn0004875	664	678	+	23.6341	1.84e-08	4.85e-05	CAGCAGCAACAGCAG
CAGCAGCAGCAGCAG	FBgn0004875	664	678	+	23.6341	1.84e-08	4.85e-05	CAGCAGCAACAGCAG
CAGCAGCAGCAGCAG	FBgn0004875	664	678	+	23.6341	1.84e-08	4.85e-05	CAGCAGCAACAGCAG
CAGCAGCAGCAGCAG	FBgn0004875	664	678	+	23.6341	1.84e-08	4.85e-05	CAGCAGCAACAGCAG
CAGCAGCAGCAGCAG	FBgn0004903	667	681	+	23.6341	1.84e-08	4.85e-05	CAGCAGCAGCAACAG
CAGCAGCAGCAGCAG	FBgn0004903	667	681	+	23.6341	1.84e-08	4.85e-05	CAGCAGCAGCAACAG
CAGCAGCAGCAGCAG	FBgn0004903	667	681	+	23.6341	1.84e-08	4.85e-05	CAGCAGCAGCAACAG
CAGCAGCAGCAGCAG	FBgn0004875	667	681	+	23.6341	1.84e-08	4.85e-05	CAGCAACAGCAGCAG
CAGCAGCAGCAGCAG	FBgn0004903	667	681	+	23.6341	1.84e-08	4.85e-05	CAGCAGCAGCAACAG
CAGCAGCAGCAGCAG	FBgn0004903	667	681	+	23.6341	1.84e-08	4.85e-05	CAGCAGCAGCAACAG
CAGCAGCAGCAGCAG	FBgn0025800	667	681	+	23.6341	1.84e-08	4.85e-05	CAGCAACAGCAGCAG
CAGCAGCAGCAGCAG	FBgn0004903	667	681	+	23.6341	1.84e-08	4.85e-05	CAGCAGCAGCAACAG
CAGCAGCAGCAGCAG	FBgn0004903	667	681	+	23.6341	1.84e-08	4.85e-05	CAGCAGCAGCAACAG
CAGCAGCAGCAGCAG	FBgn0004903	667	681	+	23.6341	1.84e-08	4.85e-05	CAGCAGCAGCAACAG
CAGCAGCAGCAGCAG	FBgn0004875	667	681	+	23.6341	1.84e-08	4.85e-05	CAGCAACAGCAGCAG
CAGCAGCAGCAGCAG	FBgn0004875	667	681	+	23.6341	1.84e-08	4.85e-05	CAGCAACAGCAGCAG
CAGCAGCAGCAGCAG	FBgn0025800	667	681	+	23.6341	1.84e-08	4.85e-05	CAGCAACAGCAGCAG
CAGCAGCAGCAGCAG	FBgn0004875	667	681	+	23.6341	1.84e-08	4.85e-05	CAGCAACAGCAGCAG
CAGCAGCAGCAGCAG	FBgn0004903	667	681	+	23.6341	1.84e-08	4.85e-05	CAGCAGCAGCAACAG
CAGCAGCAGCAGCAG	FBgn0004875	667	681	+	23.6341	1.84e-08	4.85e-05	CAGCAACAGCAGCAG
CAGCAGCAGCAGCAG	FBgn0004875	667	681	+	23.6341	1.84e-08	4.85e-05	CAGCAACAGCAGCAG
CAGCAGCAGCAGCAG	FBgn0004903	670	684	+	23.6341	1.84e-08	4.85e-05	CAGCAGCAACAGCAG
CAGCAGCAGCAGCAG	FBgn0004903	670	684	+	23.6341	1.84e-08	4.85e-05	CAGCAGCAACAGCAG
CAGCAGCAGCAGCAG	FBgn0004903	670	684	+	23.6341	1.84e-08	4.85e-05	CAGCAGCAACAGCAG
CAGCAGCAGCAGCAG	FBgn0004903	670	684	+	23.6341	1.84e-08	4.85e-05	CAGCAGCAACAGCAG
CAGCAGCAGCAGCAG	FBgn0004903	670	684	+	23.6341	1.84e-08	4.85e-05	CAGCAGCAACAGCAG
CAGCAGCAGCAGCAG	FBgn0004903	670	684	+	23.6341	1.84e-08	4.85e-05	CAGCAGCAACAGCAG
CAGCAGCAGCAGCAG	FBgn0004903	670	684	+	23.6341	1.84e-08	4.85e-05	CAGCAGCAACAGCAG
CAGCAGCAGCAGCAG	FBgn0004903	670	684	+	23.6341	1.84e-08	4.85e-05	CAGCAGCAACAGCAG
CAGCAGCAGCAGCAG	FBgn0004903	670	684	+	23.6341	1.84e-08	4.85e-05	CAGCAGCAACAGCAG
CAGCAGCAGCAGCAG	FBgn0004875	673	687	+	23.6341	1.84e-08	4.85e-05	CAGCAGCAGCAACAG
CAGCAGCAGCAGCAG	FBgn0004875	673	687	+	23.6341	1.84e-08	4.85e-05	CAGCAGCAGCAACAG
CAGCAGCAGCAGCAG	FBgn0004875	673	687	+	23.6341	1.84e-08	4.85e-05	CAGCAGCAGCAACAG
CAGCAGCAGCAGCAG	FBgn0004875	673	687	+	23.6341	1.84e-08	4.85e-05	CAGCAGCAGCAACAG
CAGCAGCAGCAGCAG	FBgn0004875	673	687	+	23.6341	1.84e-08	4.85e-05	CAGCAGCAGCAACAG
CAGCAGCAGCAGCAG	FBgn0004875	673	687	+	23.6341	1.84e-08	4.85e-05	CAGCAGCAGCAACAG
CAGCAGCAGCAGCAG	FBgn0020304	676	690	+	23.6341	1.84e-08	4.85e-05	CAGCAGCAACAGCAG
CAGCAGCAGCAGCAG	FBgn0004875	676	690	+	23.6341	1.84e-08	4.85e-05	CAGCAGCAACAGCAG
CAGCAGCAGCAGCAG	FBgn0020304	676	690	+	23.6341	1.84e-08	4.85e-05	CAGCAGCAACAGCAG
CAGCAGCAGCAGCAG	FBgn0004875	676	690	+	23.6341	1.84e-08	4.85e-05	CAGCAGCAACAGCAG
CAGCAGCAGCAGCAG	FBgn0004875	676	690	+	23.6341	1.84e-08	4.85e-05	CAGCAGCAACAGCAG
CAGCAGCAGCAGCAG	FBgn0004875	676	690	+	23.6341	1.84e-08	4.85e-05	CAGCAGCAACAGCAG
CAGCAGCAGCAGCAG	FBgn0004875	676	690	+	23.6341	1.84e-08	4.85e-05	CAGCAGCAACAGCAG
CAGCAGCAGCAGCAG	FBgn0004875	676	690	+	23.6341	1.84e-08	4.85e-05	CAGCAGCAACAGCAG
CAGCAGCAGCAGCAG	FBgn0086708	679	693	+	23.6341	1.84e-08	4.85e-05	CAGCAGCAGCAACAG
CAGCAGCAGCAGCAG	FBgn0004875	679	693	+	23.6341	1.84e-08	4.85e-05	CAGCAACAGCAGCAG
CAGCAGCAGCAGCAG	FBgn0004875	679	693	+	23.6341	1.84e-08	4.85e-05	CAGCAACAGCAGCAG
CAGCAGCAGCAGCAG	FBgn0004875	679	693	+	23.6341	1.84e-08	4.85e-05	CAGCAACAGCAGCAG
CAGCAGCAGCAGCAG	FBgn0029568	679	693	+	23.6341	1.84e-08	4.85e-05	CAGCACCAGCAGCAG
CAGCAGCAGCAGCAG	FBgn0004875	679	693	+	23.6341	1.84e-08	4.85e-05	CAGCAACAGCAGCAG
CAGCAGCAGCAGCAG	FBgn0004875	679	693	+	23.6341	1.84e-08	4.85e-05	CAGCAACAGCAGCAG
CAGCAGCAGCAGCAG	FBgn0004875	679	693	+	23.6341	1.84e-08	4.85e-05	CAGCAACAGCAGCAG
CAGCAGCAGCAGCAG	FBgn0014037	690	704	+	23.6341	1.84e-08	4.85e-05	CAGCAGCAGCAGCAA
CAGCAGCAGCAGCAG	FBgn0014037	690	704	+	23.6341	1.84e-08	4.85e-05	CAGCAGCAGCAGCAA
CAGCAGCAGCAGCAG	FBgn0014037	690	704	+	23.6341	1.84e-08	4.85e-05	CAGCAGCAGCAGCAA
CAGCAGCAGCAGCAG	FBgn0034181	691	705	+	23.6341	1.84e-08	4.85e-05	CAACAGCAGCAGCAG
CAGCAGCAGCAGCAG	FBgn0034181	691	705	+	23.6341	1.84e-08	4.85e-05	CAACAGCAGCAGCAG
CAGCAGCAGCAGCAG	FBgn0034181	691	705	+	23.6341	1.84e-08	4.85e-05	CAACAGCAGCAGCAG
CAGCAGCAGCAGCAG	FBgn0264489	694	708	+	23.6341	1.84e-08	4.85e-05	CAACAGCAGCAGCAG
CAGCAGCAGCAGCAG	FBgn0264489	694	708	+	23.6341	1.84e-08	4.85e-05	CAACAGCAGCAGCAG
CAGCAGCAGCAGCAG	FBgn0264489	697	711	+	23.6341	1.84e-08	4.85e-05	CAACAGCAGCAGCAG
CAGCAGCAGCAGCAG	FBgn0264489	697	711	+	23.6341	1.84e-08	4.85e-05	CAGCAACAGCAGCAG
CAGCAGCAGCAGCAG	FBgn0264489	700	714	+	23.6341	1.84e-08	4.85e-05	CAACAGCAGCAGCAG
CAGCAGCAGCAGCAG	FBgn0264894	703	717	+	23.6341	1.84e-08	4.85e-05	CAGCAGCAGCAGCAA
CAGCAGCAGCAGCAG	FBgn0025626	703	717	+	23.6341	1.84e-08	4.85e-05	CAGCACCAGCAGCAG
CAGCAGCAGCAGCAG	FBgn0264894	703	717	+	23.6341	1.84e-08	4.85e-05	CAGCAGCAGCAGCAA
CAGCAGCAGCAGCAG	FBgn0025633	706	720	+	23.6341	1.84e-08	4.85e-05	CAGCAACAGCAGCAG
CAGCAGCAGCAGCAG	FBgn0264894	706	720	+	23.6341	1.84e-08	4.85e-05	CAGCAGCAGCAACAG
CAGCAGCAGCAGCAG	FBgn0025633	706	720	+	23.6341	1.84e-08	4.85e-05	CAGCAACAGCAGCAG
CAGCAGCAGCAGCAG	FBgn0264894	706	720	+	23.6341	1.84e-08	4.85e-05	CAGCAGCAGCAACAG
CAGCAGCAGCAGCAG	FBgn0025633	706	720	+	23.6341	1.84e-08	4.85e-05	CAGCAACAGCAGCAG
CAGCAGCAGCAGCAG	FBgn0025633	712	726	+	23.6341	1.84e-08	4.85e-05	CAGCAGCAGCAACAG
CAGCAGCAGCAGCAG	FBgn0025633	712	726	+	23.6341	1.84e-08	4.85e-05	CAGCAGCAGCAACAG
CAGCAGCAGCAGCAG	FBgn0025633	712	726	+	23.6341	1.84e-08	4.85e-05	CAGCAGCAGCAACAG
CAGCAGCAGCAGCAG	FBgn0262081	718	732	+	23.6341	1.84e-08	4.85e-05	CAGCAGCAGCAACAG
CAGCAGCAGCAGCAG	FBgn0260748	724	738	+	23.6341	1.84e-08	4.85e-05	CAGCATCAGCAGCAG
CAGCAGCAGCAGCAG	FBgn0260748	730	744	+	23.6341	1.84e-08	4.85e-05	CAGCAGCAGCACCAG
CAGCAGCAGCAGCAG	FBgn0260748	733	747	+	23.6341	1.84e-08	4.85e-05	CAGCAGCACCAGCAG
CAGCAGCAGCAGCAG	FBgn0004795	733	747	+	23.6341	1.84e-08	4.85e-05	CAGCAGCAGCAGCAT
CAGCAGCAGCAGCAG	FBgn0038535	736	750	+	23.6341	1.84e-08	4.85e-05	CAACAGCAGCAGCAG
CAGCAGCAGCAGCAG	FBgn0038535	736	750	+	23.6341	1.84e-08	4.85e-05	CAACAGCAGCAGCAG
CAGCAGCAGCAGCAG	FBgn0038535	736	750	+	23.6341	1.84e-08	4.85e-05	CAACAGCAGCAGCAG
CAGCAGCAGCAGCAG	FBgn0038535	736	750	+	23.6341	1.84e-08	4.85e-05	CAACAGCAGCAGCAG
CAGCAGCAGCAGCAG	FBgn0038535	736	750	+	23.6341	1.84e-08	4.85e-05	CAACAGCAGCAGCAG
CAGCAGCAGCAGCAG	FBgn0264894	736	750	+	23.6341	1.84e-08	4.85e-05	CAGCAGCAGCAGCAA
CAGCAGCAGCAGCAG	FBgn0038535	736	750	+	23.6341	1.84e-08	4.85e-05	CAACAGCAGCAGCAG
CAGCAGCAGCAGCAG	FBgn0038535	736	750	+	23.6341	1.84e-08	4.85e-05	CAACAGCAGCAGCAG
CAGCAGCAGCAGCAG	FBgn0038535	736	750	+	23.6341	1.84e-08	4.85e-05	CAACAGCAGCAGCAG
CAGCAGCAGCAGCAG	FBgn0264894	739	753	+	23.6341	1.84e-08	4.85e-05	CAGCAGCAGCAACAG
CAGCAGCAGCAGCAG	FBgn0259176	745	759	+	23.6341	1.84e-08	4.85e-05	CAGCAGCAACAGCAG
CAGCAGCAGCAGCAG	FBgn0264489	745	759	+	23.6341	1.84e-08	4.85e-05	CAGCAACAGCAGCAG
CAGCAGCAGCAGCAG	FBgn0264489	748	762	+	23.6341	1.84e-08	4.85e-05	CAACAGCAGCAGCAG
CAGCAGCAGCAGCAG	FBgn0259176	748	762	+	23.6341	1.84e-08	4.85e-05	CAGCAACAGCAGCAG
CAGCAGCAGCAGCAG	FBgn0004795	751	765	+	23.6341	1.84e-08	4.85e-05	CACCAGCAGCAGCAG
CAGCAGCAGCAGCAG	FBgn0262081	751	765	+	23.6341	1.84e-08	4.85e-05	CAACAGCAGCAGCAG
CAGCAGCAGCAGCAG	FBgn0038787	757	771	+	23.6341	1.84e-08	4.85e-05	CAGCAGCAGCATCAG
CAGCAGCAGCAGCAG	FBgn0038787	757	771	+	23.6341	1.84e-08	4.85e-05	CAGCAGCAGCATCAG
CAGCAGCAGCAGCAG	FBgn0035388	758	772	+	23.6341	1.84e-08	4.85e-05	CACCAGCAGCAGCAG
CAGCAGCAGCAGCAG	FBgn0020306	767	781	+	23.6341	1.84e-08	4.85e-05	CATCAGCAGCAGCAG
CAGCAGCAGCAGCAG	FBgn0020306	767	781	+	23.6341	1.84e-08	4.85e-05	CATCAGCAGCAGCAG
CAGCAGCAGCAGCAG	FBgn0020306	767	781	+	23.6341	1.84e-08	4.85e-05	CATCAGCAGCAGCAG
CAGCAGCAGCAGCAG	FBgn0020306	767	781	+	23.6341	1.84e-08	4.85e-05	CATCAGCAGCAGCAG
CAGCAGCAGCAGCAG	FBgn0038829	778	792	+	23.6341	1.84e-08	4.85e-05	CAGCAGCAGCAGCAA
CAGCAGCAGCAGCAG	FBgn0004795	790	804	+	23.6341	1.84e-08	4.85e-05	CAGCAGCAGCAGCAT
CAGCAGCAGCAGCAG	FBgn0004795	808	822	+	23.6341	1.84e-08	4.85e-05	CACCAGCAGCAGCAG
CAGCAGCAGCAGCAG	FBgn0051908	808	822	+	23.6341	1.84e-08	4.85e-05	CAGCAGCAACAGCAG
CAGCAGCAGCAGCAG	FBgn0051908	808	822	+	23.6341	1.84e-08	4.85e-05	CAGCAGCAACAGCAG
CAGCAGCAGCAGCAG	FBgn0051908	808	822	+	23.6341	1.84e-08	4.85e-05	CAGCAGCAACAGCAG
CAGCAGCAGCAGCAG	FBgn0038829	811	825	+	23.6341	1.84e-08	4.85e-05	CAGCAACAGCAGCAG
CAGCAGCAGCAGCAG	FBgn0051908	811	825	+	23.6341	1.84e-08	4.85e-05	CAGCAACAGCAGCAG
CAGCAGCAGCAGCAG	FBgn0051908	811	825	+	23.6341	1.84e-08	4.85e-05	CAGCAACAGCAGCAG
CAGCAGCAGCAGCAG	FBgn0051908	811	825	+	23.6341	1.84e-08	4.85e-05	CAGCAACAGCAGCAG
CAGCAGCAGCAGCAG	FBgn0038829	814	828	+	23.6341	1.84e-08	4.85e-05	CAACAGCAGCAGCAG
CAGCAGCAGCAGCAG	FBgn0051908	814	828	+	23.6341	1.84e-08	4.85e-05	CAACAGCAGCAGCAG
CAGCAGCAGCAGCAG	FBgn0051908	814	828	+	23.6341	1.84e-08	4.85e-05	CAACAGCAGCAGCAG
CAGCAGCAGCAGCAG	FBgn0051908	814	828	+	23.6341	1.84e-08	4.85e-05	CAACAGCAGCAGCAG
CAGCAGCAGCAGCAG	FBgn0264894	817	831	+	23.6341	1.84e-08	4.85e-05	CAGCAGCAGCAGCAA
CAGCAGCAGCAGCAG	FBgn0264894	817	831	+	23.6341	1.84e-08	4.85e-05	CAGCAGCAGCAGCAA
CAGCAGCAGCAGCAG	FBgn0264894	817	831	+	23.6341	1.84e-08	4.85e-05	CAGCAGCAGCAGCAA
CAGCAGCAGCAGCAG	FBgn0264894	817	831	+	23.6341	1.84e-08	4.85e-05	CAGCAGCAGCAGCAA
CAGCAGCAGCAGCAG	FBgn0264894	820	834	+	23.6341	1.84e-08	4.85e-05	CAGCAGCAGCAACAG
CAGCAGCAGCAGCAG	FBgn0264894	820	834	+	23.6341	1.84e-08	4.85e-05	CAGCAGCAGCAACAG
CAGCAGCAGCAGCAG	FBgn0264894	820	834	+	23.6341	1.84e-08	4.85e-05	CAGCAGCAGCAACAG
CAGCAGCAGCAGCAG	FBgn0264894	820	834	+	23.6341	1.84e-08	4.85e-05	CAGCAGCAGCAACAG
CAGCAGCAGCAGCAG	FBgn0041775	832	846	+	23.6341	1.84e-08	4.85e-05	CAGCAGCAGCAGCAA
CAGCAGCAGCAGCAG	FBgn0041775	832	846	+	23.6341	1.84e-08	4.85e-05	CAGCAGCAGCAGCAA
CAGCAGCAGCAGCAG	FBgn0041775	832	846	+	23.6341	1.84e-08	4.85e-05	CAGCAGCAGCAGCAA
CAGCAGCAGCAGCAG	FBgn0041775	832	846	+	23.6341	1.84e-08	4.85e-05	CAGCAGCAGCAGCAA
CAGCAGCAGCAGCAG	FBgn0041775	832	846	+	23.6341	1.84e-08	4.85e-05	CAGCAGCAGCAGCAA
CAGCAGCAGCAGCAG	FBgn0264894	835	849	+	23.6341	1.84e-08	4.85e-05	CAGCAACAGCAGCAG
CAGCAGCAGCAGCAG	FBgn0264894	835	849	+	23.6341	1.84e-08	4.85e-05	CAGCAACAGCAGCAG
CAGCAGCAGCAGCAG	FBgn0264894	838	852	+	23.6341	1.84e-08	4.85e-05	CAACAGCAGCAGCAG
CAGCAGCAGCAGCAG	FBgn0264894	838	852	+	23.6341	1.84e-08	4.85e-05	CAACAGCAGCAGCAG
CAGCAGCAGCAGCAG	FBgn0041775	844	858	+	23.6341	1.84e-08	4.85e-05	CAGCAGCAGCAGCAA
CAGCAGCAGCAGCAG	FBgn0041775	844	858	+	23.6341	1.84e-08	4.85e-05	CAGCAGCAGCAGCAA
CAGCAGCAGCAGCAG	FBgn0041775	844	858	+	23.6341	1.84e-08	4.85e-05	CAGCAGCAGCAGCAA
CAGCAGCAGCAGCAG	FBgn0264894	844	858	+	23.6341	1.84e-08	4.85e-05	CAGCAGCAGCAGCAA
CAGCAGCAGCAGCAG	FBgn0041775	844	858	+	23.6341	1.84e-08	4.85e-05	CAGCAGCAGCAGCAA
CAGCAGCAGCAGCAG	FBgn0264894	844	858	+	23.6341	1.84e-08	4.85e-05	CAGCAGCAGCAGCAA
CAGCAGCAGCAGCAG	FBgn0003028	847	861	+	23.6341	1.84e-08	4.85e-05	CAGCAGCAGCAGCAC
CAGCAGCAGCAGCAG	FBgn0034072	851	865	+	23.6341	1.84e-08	4.85e-05	CAGCAGCAGCAGCAA
CAGCAGCAGCAGCAG	FBgn0034072	854	868	+	23.6341	1.84e-08	4.85e-05	CAGCAGCAGCAACAG
CAGCAGCAGCAGCAG	FBgn0036761	856	870	+	23.6341	1.84e-08	4.85e-05	CAGCAGCAACAGCAG
CAGCAGCAGCAGCAG	FBgn0036761	856	870	+	23.6341	1.84e-08	4.85e-05	CAGCAGCAACAGCAG
CAGCAGCAGCAGCAG	FBgn0034072	857	871	+	23.6341	1.84e-08	4.85e-05	CAGCAGCAACAGCAG
CAGCAGCAGCAGCAG	FBgn0264489	859	873	+	23.6341	1.84e-08	4.85e-05	CAGCAACAGCAGCAG
CAGCAGCAGCAGCAG	FBgn0034072	860	874	+	23.6341	1.84e-08	4.85e-05	CAGCAACAGCAGCAG
CAGCAGCAGCAGCAG	FBgn0264489	862	876	+	23.6341	1.84e-08	4.85e-05	CAGCAACAGCAGCAG
CAGCAGCAGCAGCAG	FBgn0264489	862	876	+	23.6341	1.84e-08	4.85e-05	CAGCAACAGCAGCAG
CAGCAGCAGCAGCAG	FBgn0264489	862	876	+	23.6341	1.84e-08	4.85e-05	CAGCAACAGCAGCAG
CAGCAGCAGCAGCAG	FBgn0264489	862	876	+	23.6341	1.84e-08	4.85e-05	CAACAGCAGCAGCAG
CAGCAGCAGCAGCAG	FBgn0034072	863	877	+	23.6341	1.84e-08	4.85e-05	CAACAGCAGCAGCAG
CAGCAGCAGCAGCAG	FBgn0264489	865	879	+	23.6341	1.84e-08	4.85e-05	CAACAGCAGCAGCAG
CAGCAGCAGCAGCAG	FBgn0264489	865	879	+	23.6341	1.84e-08	4.85e-05	CAACAGCAGCAGCAG
CAGCAGCAGCAGCAG	FBgn0264489	865	879	+	23.6341	1.84e-08	4.85e-05	CAGCAACAGCAGCAG
CAGCAGCAGCAGCAG	FBgn0264489	865	879	+	23.6341	1.84e-08	4.85e-05	CAACAGCAGCAGCAG
CAGCAGCAGCAGCAG	FBgn0034072	866	880	+	23.6341	1.84e-08	4.85e-05	CAGCAGCAGCAGCAA
CAGCAGCAGCAGCAG	FBgn0264489	868	882	+	23.6341	1.84e-08	4.85e-05	CAACAGCAGCAGCAG
CAGCAGCAGCAGCAG	FBgn0264894	868	882	+	23.6341	1.84e-08	4.85e-05	CAGCAACAGCAGCAG
CAGCAGCAGCAGCAG	FBgn0264894	871	885	+	23.6341	1.84e-08	4.85e-05	CAACAGCAGCAGCAG
CAGCAGCAGCAGCAG	FBgn0264894	877	891	+	23.6341	1.84e-08	4.85e-05	CAGCAGCAGCAGCAA
CAGCAGCAGCAGCAG	FBgn0086708	880	894	+	23.6341	1.84e-08	4.85e-05	CAGCAGCAGCAACAG
CAGCAGCAGCAGCAG	FBgn0003028	880	894	+	23.6341	1.84e-08	4.85e-05	CAGCAGCAACAGCAG
CAGCAGCAGCAGCAG	FBgn0262081	880	894	+	23.6341	1.84e-08	4.85e-05	CAGCAGCAGCAACAG
CAGCAGCAGCAGCAG	FBgn0262081	883	897	+	23.6341	1.84e-08	4.85e-05	CAGCAGCAACAGCAG
CAGCAGCAGCAGCAG	FBgn0086708	883	897	+	23.6341	1.84e-08	4.85e-05	CAGCAGCAGCAACAG
CAGCAGCAGCAGCAG	FBgn0003028	883	897	+	23.6341	1.84e-08	4.85e-05	CAGCAACAGCAGCAG
CAGCAGCAGCAGCAG	FBgn0020304	886	900	+	23.6341	1.84e-08	4.85e-05	CAGCAGCAACAGCAG
CAGCAGCAGCAGCAG	FBgn0003028	886	900	+	23.6341	1.84e-08	4.85e-05	CAACAGCAGCAGCAG
CAGCAGCAGCAGCAG	FBgn0020304	886	900	+	23.6341	1.84e-08	4.85e-05	CAGCAGCAACAGCAG
CAGCAGCAGCAGCAG	FBgn0020304	886	900	+	23.6341	1.84e-08	4.85e-05	CAGCAGCAACAGCAG
CAGCAGCAGCAGCAG	FBgn0261618	889	903	+	23.6341	1.84e-08	4.85e-05	CAGCAGCAGCAGCAA
CAGCAGCAGCAGCAG	FBgn0003028	889	903	+	23.6341	1.84e-08	4.85e-05	CAGCAGCAGCAGCAT
CAGCAGCAGCAGCAG	FBgn0261618	889	903	+	23.6341	1.84e-08	4.85e-05	CAGCAGCAGCAGCAA
CAGCAGCAGCAGCAG	FBgn0261618	889	903	+	23.6341	1.84e-08	4.85e-05	CAGCAGCAGCAGCAA
CAGCAGCAGCAGCAG	FBgn0026575	892	906	+	23.6341	1.84e-08	4.85e-05	CAGCAGCAGCATCAG
CAGCAGCAGCAGCAG	FBgn0026575	895	909	+	23.6341	1.84e-08	4.85e-05	CAGCAGCATCAGCAG
CAGCAGCAGCAGCAG	FBgn0015766	898	912	+	23.6341	1.84e-08	4.85e-05	CAGCAGCAACAGCAG
CAGCAGCAGCAGCAG	FBgn0015766	907	921	+	23.6341	1.84e-08	4.85e-05	CAGCAGCAACAGCAG
CAGCAGCAGCAGCAG	FBgn0003028	910	924	+	23.6341	1.84e-08	4.85e-05	CAGCAGCAACAGCAG
CAGCAGCAGCAGCAG	FBgn0262579	915	929	+	23.6341	1.84e-08	4.85e-05	CAACAGCAGCAGCAG
CAGCAGCAGCAGCAG	FBgn0262579	915	929	+	23.6341	1.84e-08	4.85e-05	CAACAGCAGCAGCAG
CAGCAGCAGCAGCAG	FBgn0015778	916	930	+	23.6341	1.84e-08	4.85e-05	CAGCAGCAGCAGCAA
CAGCAGCAGCAGCAG	FBgn0015778	916	930	+	23.6341	1.84e-08	4.85e-05	CAGCAGCAGCAGCAA
CAGCAGCAGCAGCAG	FBgn0015778	916	930	+	23.6341	1.84e-08	4.85e-05	CAGCAGCAGCAGCAA
CAGCAGCAGCAGCAG	FBgn0015778	916	930	+	23.6341	1.84e-08	4.85e-05	CAGCAGCAGCAGCAA
CAGCAGCAGCAGCAG	FBgn0262579	918	932	+	23.6341	1.84e-08	4.85e-05	CAGCAGCAGCAGCAC
CAGCAGCAGCAGCAG	FBgn0262579	918	932	+	23.6341	1.84e-08	4.85e-05	CAGCAGCAGCAGCAC
CAGCAGCAGCAGCAG	FBgn0266557	928	942	+	23.6341	1.84e-08	4.85e-05	CACCAGCAGCAGCAG
CAGCAGCAGCAGCAG	FBgn0266557	928	942	+	23.6341	1.84e-08	4.85e-05	CACCAGCAGCAGCAG
CAGCAGCAGCAGCAG	FBgn0266557	928	942	+	23.6341	1.84e-08	4.85e-05	CACCAGCAGCAGCAG
CAGCAGCAGCAGCAG	FBgn0266557	928	942	+	23.6341	1.84e-08	4.85e-05	CACCAGCAGCAGCAG
CAGCAGCAGCAGCAG	FBgn0266557	928	942	+	23.6341	1.84e-08	4.85e-05	CACCAGCAGCAGCAG
CAGCAGCAGCAGCAG	FBgn0015766	934	948	+	23.6341	1.84e-08	4.85e-05	CAGCAGCAACAGCAG
CAGCAGCAGCAGCAG	FBgn0029801	946	960	+	23.6341	1.84e-08	4.85e-05	CAGCAGCAGCAGCAT
CAGCAGCAGCAGCAG	FBgn0029801	946	960	+	23.6341	1.84e-08	4.85e-05	CAGCAGCAGCAGCAT
CAGCAGCAGCAGCAG	FBgn0264894	949	963	+	23.6341	1.84e-08	4.85e-05	CAGCAACAGCAGCAG
CAGCAGCAGCAGCAG	FBgn0264894	949	963	+	23.6341	1.84e-08	4.85e-05	CAGCAACAGCAGCAG
CAGCAGCAGCAGCAG	FBgn0264894	949	963	+	23.6341	1.84e-08	4.85e-05	CAGCAACAGCAGCAG
CAGCAGCAGCAGCAG	FBgn0026575	949	963	+	23.6341	1.84e-08	4.85e-05	CATCAGCAGCAGCAG
CAGCAGCAGCAGCAG	FBgn0264894	949	963	+	23.6341	1.84e-08	4.85e-05	CAGCAACAGCAGCAG
CAGCAGCAGCAGCAG	FBgn0264894	952	966	+	23.6341	1.84e-08	4.85e-05	CAACAGCAGCAGCAG
CAGCAGCAGCAGCAG	FBgn0266557	952	966	+	23.6341	1.84e-08	4.85e-05	CAGCAGCAACAGCAG
CAGCAGCAGCAGCAG	FBgn0266557	952	966	+	23.6341	1.84e-08	4.85e-05	CAGCAGCAACAGCAG
CAGCAGCAGCAGCAG	FBgn0266557	952	966	+	23.6341	1.84e-08	4.85e-05	CAGCAGCAACAGCAG
CAGCAGCAGCAGCAG	FBgn0264894	952	966	+	23.6341	1.84e-08	4.85e-05	CAACAGCAGCAGCAG
CAGCAGCAGCAGCAG	FBgn0264894	952	966	+	23.6341	1.84e-08	4.85e-05	CAACAGCAGCAGCAG
CAGCAGCAGCAGCAG	FBgn0266557	952	966	+	23.6341	1.84e-08	4.85e-05	CAGCAGCAACAGCAG
CAGCAGCAGCAGCAG	FBgn0264894	952	966	+	23.6341	1.84e-08	4.85e-05	CAACAGCAGCAGCAG
CAGCAGCAGCAGCAG	FBgn0266557	952	966	+	23.6341	1.84e-08	4.85e-05	CAGCAGCAACAGCAG
CAGCAGCAGCAGCAG	FBgn0026575	952	966	+	23.6341	1.84e-08	4.85e-05	CAGCAGCAGCAGCAA
CAGCAGCAGCAGCAG	FBgn0015778	955	969	+	23.6341	1.84e-08	4.85e-05	CAGCAGCAGCAGCAA
CAGCAGCAGCAGCAG	FBgn0015778	955	969	+	23.6341	1.84e-08	4.85e-05	CAGCAGCAGCAGCAA
CAGCAGCAGCAGCAG	FBgn0015778	955	969	+	23.6341	1.84e-08	4.85e-05	CAGCAGCAGCAGCAA
CAGCAGCAGCAGCAG	FBgn0015778	955	969	+	23.6341	1.84e-08	4.85e-05	CAGCAGCAGCAGCAA
CAGCAGCAGCAGCAG	FBgn0026575	955	969	+	23.6341	1.84e-08	4.85e-05	CAGCAGCAGCAACAG
CAGCAGCAGCAGCAG	FBgn0264894	958	972	+	23.6341	1.84e-08	4.85e-05	CAGCAGCAGCAGCAA
CAGCAGCAGCAGCAG	FBgn0086708	958	972	+	23.6341	1.84e-08	4.85e-05	CAGCAGCAGCAACAG
[truncated: 48,855 more rows]

## Sheet: (E) Identified genes 1-50 TPMs
motif_id	motif_alt_id	start	stop	strand	score	p-value	q-value	matched_sequence
CAGCAGCAGCAGCAG	FBgn0002567	4	18	+	29.1159	6.02e-10	4.1e-06	CAGCAGCAGCAGCAG
CAGCAGCAGCAGCAG	FBgn0085443	14	28	+	29.1159	6.02e-10	4.1e-06	CAGCAGCAGCAGCAG
CAGCAGCAGCAGCAG	FBgn0035267	14	28	+	29.1159	6.02e-10	4.1e-06	CAGCAGCAGCAGCAG
CAGCAGCAGCAGCAG	FBgn0035267	14	28	+	29.1159	6.02e-10	4.1e-06	CAGCAGCAGCAGCAG
CAGCAGCAGCAGCAG	FBgn0035267	14	28	+	29.1159	6.02e-10	4.1e-06	CAGCAGCAGCAGCAG
CAGCAGCAGCAGCAG	FBgn0085443	14	28	+	29.1159	6.02e-10	4.1e-06	CAGCAGCAGCAGCAG
CAGCAGCAGCAGCAG	FBgn0085443	14	28	+	29.1159	6.02e-10	4.1e-06	CAGCAGCAGCAGCAG
CAGCAGCAGCAGCAG	FBgn0051637	18	32	+	29.1159	6.02e-10	4.1e-06	CAGCAGCAGCAGCAG
CAGCAGCAGCAGCAG	FBgn0051637	18	32	+	29.1159	6.02e-10	4.1e-06	CAGCAGCAGCAGCAG
CAGCAGCAGCAGCAG	FBgn0029766	22	36	+	29.1159	6.02e-10	4.1e-06	CAGCAGCAGCAGCAG
CAGCAGCAGCAGCAG	FBgn0029766	22	36	+	29.1159	6.02e-10	4.1e-06	CAGCAGCAGCAGCAG
CAGCAGCAGCAGCAG	FBgn0029766	25	39	+	29.1159	6.02e-10	4.1e-06	CAGCAGCAGCAGCAG
CAGCAGCAGCAGCAG	FBgn0010263	25	39	+	29.1159	6.02e-10	4.1e-06	CAGCAGCAGCAGCAG
CAGCAGCAGCAGCAG	FBgn0010263	25	39	+	29.1159	6.02e-10	4.1e-06	CAGCAGCAGCAGCAG
CAGCAGCAGCAGCAG	FBgn0010263	25	39	+	29.1159	6.02e-10	4.1e-06	CAGCAGCAGCAGCAG
CAGCAGCAGCAGCAG	FBgn0010263	25	39	+	29.1159	6.02e-10	4.1e-06	CAGCAGCAGCAGCAG
CAGCAGCAGCAGCAG	FBgn0010263	25	39	+	29.1159	6.02e-10	4.1e-06	CAGCAGCAGCAGCAG
CAGCAGCAGCAGCAG	FBgn0010263	25	39	+	29.1159	6.02e-10	4.1e-06	CAGCAGCAGCAGCAG
CAGCAGCAGCAGCAG	FBgn0010263	25	39	+	29.1159	6.02e-10	4.1e-06	CAGCAGCAGCAGCAG
CAGCAGCAGCAGCAG	FBgn0010263	25	39	+	29.1159	6.02e-10	4.1e-06	CAGCAGCAGCAGCAG
CAGCAGCAGCAGCAG	FBgn0010263	25	39	+	29.1159	6.02e-10	4.1e-06	CAGCAGCAGCAGCAG
CAGCAGCAGCAGCAG	FBgn0029766	25	39	+	29.1159	6.02e-10	4.1e-06	CAGCAGCAGCAGCAG
CAGCAGCAGCAGCAG	FBgn0086444	30	44	+	29.1159	6.02e-10	4.1e-06	CAGCAGCAGCAGCAG
CAGCAGCAGCAGCAG	FBgn0000015	31	45	+	29.1159	6.02e-10	4.1e-06	CAGCAGCAGCAGCAG
CAGCAGCAGCAGCAG	FBgn0000015	31	45	+	29.1159	6.02e-10	4.1e-06	CAGCAGCAGCAGCAG
CAGCAGCAGCAGCAG	FBgn0000015	34	48	+	29.1159	6.02e-10	4.1e-06	CAGCAGCAGCAGCAG
CAGCAGCAGCAGCAG	FBgn0030018	34	48	+	29.1159	6.02e-10	4.1e-06	CAGCAGCAGCAGCAG
CAGCAGCAGCAGCAG	FBgn0000015	34	48	+	29.1159	6.02e-10	4.1e-06	CAGCAGCAGCAGCAG
CAGCAGCAGCAGCAG	FBgn0030018	34	48	+	29.1159	6.02e-10	4.1e-06	CAGCAGCAGCAGCAG
CAGCAGCAGCAGCAG	FBgn0030018	34	48	+	29.1159	6.02e-10	4.1e-06	CAGCAGCAGCAGCAG
CAGCAGCAGCAGCAG	FBgn0030018	34	48	+	29.1159	6.02e-10	4.1e-06	CAGCAGCAGCAGCAG
CAGCAGCAGCAGCAG	FBgn0030018	37	51	+	29.1159	6.02e-10	4.1e-06	CAGCAGCAGCAGCAG
CAGCAGCAGCAGCAG	FBgn0030018	37	51	+	29.1159	6.02e-10	4.1e-06	CAGCAGCAGCAGCAG
CAGCAGCAGCAGCAG	FBgn0030018	37	51	+	29.1159	6.02e-10	4.1e-06	CAGCAGCAGCAGCAG
CAGCAGCAGCAGCAG	FBgn0030018	37	51	+	29.1159	6.02e-10	4.1e-06	CAGCAGCAGCAGCAG
CAGCAGCAGCAGCAG	FBgn0003410	38	52	+	29.1159	6.02e-10	4.1e-06	CAGCAGCAGCAGCAG
CAGCAGCAGCAGCAG	FBgn0003410	38	52	+	29.1159	6.02e-10	4.1e-06	CAGCAGCAGCAGCAG
CAGCAGCAGCAGCAG	FBgn0003410	38	52	+	29.1159	6.02e-10	4.1e-06	CAGCAGCAGCAGCAG
CAGCAGCAGCAGCAG	FBgn0030018	40	54	+	29.1159	6.02e-10	4.1e-06	CAGCAGCAGCAGCAG
CAGCAGCAGCAGCAG	FBgn0030018	40	54	+	29.1159	6.02e-10	4.1e-06	CAGCAGCAGCAGCAG
CAGCAGCAGCAGCAG	FBgn0030018	40	54	+	29.1159	6.02e-10	4.1e-06	CAGCAGCAGCAGCAG
CAGCAGCAGCAGCAG	FBgn0030018	40	54	+	29.1159	6.02e-10	4.1e-06	CAGCAGCAGCAGCAG
CAGCAGCAGCAGCAG	FBgn0038494	41	55	+	29.1159	6.02e-10	4.1e-06	CAGCAGCAGCAGCAG
CAGCAGCAGCAGCAG	FBgn0038494	41	55	+	29.1159	6.02e-10	4.1e-06	CAGCAGCAGCAGCAG
CAGCAGCAGCAGCAG	FBgn0263258	42	56	+	29.1159	6.02e-10	4.1e-06	CAGCAGCAGCAGCAG
CAGCAGCAGCAGCAG	FBgn0262866	43	57	+	29.1159	6.02e-10	4.1e-06	CAGCAGCAGCAGCAG
CAGCAGCAGCAGCAG	FBgn0266696	43	57	+	29.1159	6.02e-10	4.1e-06	CAGCAGCAGCAGCAG
CAGCAGCAGCAGCAG	FBgn0039633	43	57	+	29.1159	6.02e-10	4.1e-06	CAGCAGCAGCAGCAG
CAGCAGCAGCAGCAG	FBgn0262866	43	57	+	29.1159	6.02e-10	4.1e-06	CAGCAGCAGCAGCAG
CAGCAGCAGCAGCAG	FBgn0266696	43	57	+	29.1159	6.02e-10	4.1e-06	CAGCAGCAGCAGCAG
CAGCAGCAGCAGCAG	FBgn0266696	43	57	+	29.1159	6.02e-10	4.1e-06	CAGCAGCAGCAGCAG
CAGCAGCAGCAGCAG	FBgn0266696	43	57	+	29.1159	6.02e-10	4.1e-06	CAGCAGCAGCAGCAG
CAGCAGCAGCAGCAG	FBgn0266696	43	57	+	29.1159	6.02e-10	4.1e-06	CAGCAGCAGCAGCAG
CAGCAGCAGCAGCAG	FBgn0263706	43	57	+	29.1159	6.02e-10	4.1e-06	CAGCAGCAGCAGCAG
CAGCAGCAGCAGCAG	FBgn0266696	43	57	+	29.1159	6.02e-10	4.1e-06	CAGCAGCAGCAGCAG
CAGCAGCAGCAGCAG	FBgn0266696	43	57	+	29.1159	6.02e-10	4.1e-06	CAGCAGCAGCAGCAG
CAGCAGCAGCAGCAG	FBgn0266696	43	57	+	29.1159	6.02e-10	4.1e-06	CAGCAGCAGCAGCAG
CAGCAGCAGCAGCAG	FBgn0266696	43	57	+	29.1159	6.02e-10	4.1e-06	CAGCAGCAGCAGCAG
CAGCAGCAGCAGCAG	FBgn0266696	46	60	+	29.1159	6.02e-10	4.1e-06	CAGCAGCAGCAGCAG
CAGCAGCAGCAGCAG	FBgn0266696	46	60	+	29.1159	6.02e-10	4.1e-06	CAGCAGCAGCAGCAG
CAGCAGCAGCAGCAG	FBgn0266696	46	60	+	29.1159	6.02e-10	4.1e-06	CAGCAGCAGCAGCAG
CAGCAGCAGCAGCAG	FBgn0266696	46	60	+	29.1159	6.02e-10	4.1e-06	CAGCAGCAGCAGCAG
CAGCAGCAGCAGCAG	FBgn0266696	46	60	+	29.1159	6.02e-10	4.1e-06	CAGCAGCAGCAGCAG
CAGCAGCAGCAGCAG	FBgn0262866	46	60	+	29.1159	6.02e-10	4.1e-06	CAGCAGCAGCAGCAG
CAGCAGCAGCAGCAG	FBgn0266696	46	60	+	29.1159	6.02e-10	4.1e-06	CAGCAGCAGCAGCAG
CAGCAGCAGCAGCAG	FBgn0266696	46	60	+	29.1159	6.02e-10	4.1e-06	CAGCAGCAGCAGCAG
CAGCAGCAGCAGCAG	FBgn0266696	46	60	+	29.1159	6.02e-10	4.1e-06	CAGCAGCAGCAGCAG
CAGCAGCAGCAGCAG	FBgn0262866	46	60	+	29.1159	6.02e-10	4.1e-06	CAGCAGCAGCAGCAG
CAGCAGCAGCAGCAG	FBgn0266696	46	60	+	29.1159	6.02e-10	4.1e-06	CAGCAGCAGCAGCAG
CAGCAGCAGCAGCAG	FBgn0262866	49	63	+	29.1159	6.02e-10	4.1e-06	CAGCAGCAGCAGCAG
CAGCAGCAGCAGCAG	FBgn0266696	49	63	+	29.1159	6.02e-10	4.1e-06	CAGCAGCAGCAGCAG
CAGCAGCAGCAGCAG	FBgn0266696	49	63	+	29.1159	6.02e-10	4.1e-06	CAGCAGCAGCAGCAG
CAGCAGCAGCAGCAG	FBgn0266696	49	63	+	29.1159	6.02e-10	4.1e-06	CAGCAGCAGCAGCAG
CAGCAGCAGCAGCAG	FBgn0266696	49	63	+	29.1159	6.02e-10	4.1e-06	CAGCAGCAGCAGCAG
CAGCAGCAGCAGCAG	FBgn0266696	49	63	+	29.1159	6.02e-10	4.1e-06	CAGCAGCAGCAGCAG
CAGCAGCAGCAGCAG	FBgn0266696	49	63	+	29.1159	6.02e-10	4.1e-06	CAGCAGCAGCAGCAG
CAGCAGCAGCAGCAG	FBgn0266696	49	63	+	29.1159	6.02e-10	4.1e-06	CAGCAGCAGCAGCAG
CAGCAGCAGCAGCAG	FBgn0266696	49	63	+	29.1159	6.02e-10	4.1e-06	CAGCAGCAGCAGCAG
CAGCAGCAGCAGCAG	FBgn0266696	49	63	+	29.1159	6.02e-10	4.1e-06	CAGCAGCAGCAGCAG
CAGCAGCAGCAGCAG	FBgn0262866	49	63	+	29.1159	6.02e-10	4.1e-06	CAGCAGCAGCAGCAG
CAGCAGCAGCAGCAG	FBgn0262475	53	67	+	29.1159	6.02e-10	4.1e-06	CAGCAGCAGCAGCAG
CAGCAGCAGCAGCAG	FBgn0262475	53	67	+	29.1159	6.02e-10	4.1e-06	CAGCAGCAGCAGCAG
CAGCAGCAGCAGCAG	FBgn0262475	53	67	+	29.1159	6.02e-10	4.1e-06	CAGCAGCAGCAGCAG
CAGCAGCAGCAGCAG	FBgn0262475	53	67	+	29.1159	6.02e-10	4.1e-06	CAGCAGCAGCAGCAG
CAGCAGCAGCAGCAG	FBgn0262475	53	67	+	29.1159	6.02e-10	4.1e-06	CAGCAGCAGCAGCAG
CAGCAGCAGCAGCAG	FBgn0262475	53	67	+	29.1159	6.02e-10	4.1e-06	CAGCAGCAGCAGCAG
CAGCAGCAGCAGCAG	FBgn0262475	53	67	+	29.1159	6.02e-10	4.1e-06	CAGCAGCAGCAGCAG
CAGCAGCAGCAGCAG	FBgn0262475	53	67	+	29.1159	6.02e-10	4.1e-06	CAGCAGCAGCAGCAG
CAGCAGCAGCAGCAG	FBgn0004509	54	68	+	29.1159	6.02e-10	4.1e-06	CAGCAGCAGCAGCAG
CAGCAGCAGCAGCAG	FBgn0004509	54	68	+	29.1159	6.02e-10	4.1e-06	CAGCAGCAGCAGCAG
CAGCAGCAGCAGCAG	FBgn0004509	54	68	+	29.1159	6.02e-10	4.1e-06	CAGCAGCAGCAGCAG
CAGCAGCAGCAGCAG	FBgn0004509	54	68	+	29.1159	6.02e-10	4.1e-06	CAGCAGCAGCAGCAG
CAGCAGCAGCAGCAG	FBgn0004509	54	68	+	29.1159	6.02e-10	4.1e-06	CAGCAGCAGCAGCAG
CAGCAGCAGCAGCAG	FBgn0004509	54	68	+	29.1159	6.02e-10	4.1e-06	CAGCAGCAGCAGCAG
CAGCAGCAGCAGCAG	FBgn0004509	54	68	+	29.1159	6.02e-10	4.1e-06	CAGCAGCAGCAGCAG
CAGCAGCAGCAGCAG	FBgn0004509	54	68	+	29.1159	6.02e-10	4.1e-06	CAGCAGCAGCAGCAG
CAGCAGCAGCAGCAG	FBgn0004509	54	68	+	29.1159	6.02e-10	4.1e-06	CAGCAGCAGCAGCAG
CAGCAGCAGCAGCAG	FBgn0265416	58	72	+	29.1159	6.02e-10	4.1e-06	CAGCAGCAGCAGCAG
CAGCAGCAGCAGCAG	FBgn0030912	58	72	+	29.1159	6.02e-10	4.1e-06	CAGCAGCAGCAGCAG
CAGCAGCAGCAGCAG	FBgn0265416	58	72	+	29.1159	6.02e-10	4.1e-06	CAGCAGCAGCAGCAG
CAGCAGCAGCAGCAG	FBgn0265598	61	75	+	29.1159	6.02e-10	4.1e-06	CAGCAGCAGCAGCAG
CAGCAGCAGCAGCAG	FBgn0265598	61	75	+	29.1159	6.02e-10	4.1e-06	CAGCAGCAGCAGCAG
CAGCAGCAGCAGCAG	FBgn0265416	61	75	+	29.1159	6.02e-10	4.1e-06	CAGCAGCAGCAGCAG
CAGCAGCAGCAGCAG	FBgn0265416	61	75	+	29.1159	6.02e-10	4.1e-06	CAGCAGCAGCAGCAG
CAGCAGCAGCAGCAG	FBgn0030912	61	75	+	29.1159	6.02e-10	4.1e-06	CAGCAGCAGCAGCAG
CAGCAGCAGCAGCAG	FBgn0032129	61	75	+	29.1159	6.02e-10	4.1e-06	CAGCAGCAGCAGCAG
CAGCAGCAGCAGCAG	FBgn0032129	61	75	+	29.1159	6.02e-10	4.1e-06	CAGCAGCAGCAGCAG
CAGCAGCAGCAGCAG	FBgn0032129	61	75	+	29.1159	6.02e-10	4.1e-06	CAGCAGCAGCAGCAG
CAGCAGCAGCAGCAG	FBgn0032129	61	75	+	29.1159	6.02e-10	4.1e-06	CAGCAGCAGCAGCAG
CAGCAGCAGCAGCAG	FBgn0265598	61	75	+	29.1159	6.02e-10	4.1e-06	CAGCAGCAGCAGCAG
CAGCAGCAGCAGCAG	FBgn0030034	61	75	+	29.1159	6.02e-10	4.1e-06	CAGCAGCAGCAGCAG
CAGCAGCAGCAGCAG	FBgn0030034	61	75	+	29.1159	6.02e-10	4.1e-06	CAGCAGCAGCAGCAG
CAGCAGCAGCAGCAG	FBgn0032129	61	75	+	29.1159	6.02e-10	4.1e-06	CAGCAGCAGCAGCAG
CAGCAGCAGCAGCAG	FBgn0265598	64	78	+	29.1159	6.02e-10	4.1e-06	CAGCAGCAGCAGCAG
CAGCAGCAGCAGCAG	FBgn0030034	64	78	+	29.1159	6.02e-10	4.1e-06	CAGCAGCAGCAGCAG
CAGCAGCAGCAGCAG	FBgn0265416	64	78	+	29.1159	6.02e-10	4.1e-06	CAGCAGCAGCAGCAG
CAGCAGCAGCAGCAG	FBgn0265598	64	78	+	29.1159	6.02e-10	4.1e-06	CAGCAGCAGCAGCAG
CAGCAGCAGCAGCAG	FBgn0030034	64	78	+	29.1159	6.02e-10	4.1e-06	CAGCAGCAGCAGCAG
CAGCAGCAGCAGCAG	FBgn0265598	64	78	+	29.1159	6.02e-10	4.1e-06	CAGCAGCAGCAGCAG
CAGCAGCAGCAGCAG	FBgn0030912	64	78	+	29.1159	6.02e-10	4.1e-06	CAGCAGCAGCAGCAG
CAGCAGCAGCAGCAG	FBgn0001324	64	78	+	29.1159	6.02e-10	4.1e-06	CAGCAGCAGCAGCAG
CAGCAGCAGCAGCAG	FBgn0265416	64	78	+	29.1159	6.02e-10	4.1e-06	CAGCAGCAGCAGCAG
CAGCAGCAGCAGCAG	FBgn0265523	66	80	+	29.1159	6.02e-10	4.1e-06	CAGCAGCAGCAGCAG
CAGCAGCAGCAGCAG	FBgn0265523	66	80	+	29.1159	6.02e-10	4.1e-06	CAGCAGCAGCAGCAG
CAGCAGCAGCAGCAG	FBgn0265523	66	80	+	29.1159	6.02e-10	4.1e-06	CAGCAGCAGCAGCAG
CAGCAGCAGCAGCAG	FBgn0265523	66	80	+	29.1159	6.02e-10	4.1e-06	CAGCAGCAGCAGCAG
CAGCAGCAGCAGCAG	FBgn0261552	67	81	+	29.1159	6.02e-10	4.1e-06	CAGCAGCAGCAGCAG
CAGCAGCAGCAGCAG	FBgn0261552	67	81	+	29.1159	6.02e-10	4.1e-06	CAGCAGCAGCAGCAG
CAGCAGCAGCAGCAG	FBgn0001324	67	81	+	29.1159	6.02e-10	4.1e-06	CAGCAGCAGCAGCAG
CAGCAGCAGCAGCAG	FBgn0265598	67	81	+	29.1159	6.02e-10	4.1e-06	CAGCAGCAGCAGCAG
CAGCAGCAGCAGCAG	FBgn0261552	67	81	+	29.1159	6.02e-10	4.1e-06	CAGCAGCAGCAGCAG
CAGCAGCAGCAGCAG	FBgn0265598	67	81	+	29.1159	6.02e-10	4.1e-06	CAGCAGCAGCAGCAG
CAGCAGCAGCAGCAG	FBgn0265598	67	81	+	29.1159	6.02e-10	4.1e-06	CAGCAGCAGCAGCAG
CAGCAGCAGCAGCAG	FBgn0265523	69	83	+	29.1159	6.02e-10	4.1e-06	CAGCAGCAGCAGCAG
CAGCAGCAGCAGCAG	FBgn0265523	69	83	+	29.1159	6.02e-10	4.1e-06	CAGCAGCAGCAGCAG
CAGCAGCAGCAGCAG	FBgn0265523	69	83	+	29.1159	6.02e-10	4.1e-06	CAGCAGCAGCAGCAG
CAGCAGCAGCAGCAG	FBgn0265523	69	83	+	29.1159	6.02e-10	4.1e-06	CAGCAGCAGCAGCAG
CAGCAGCAGCAGCAG	FBgn0261552	70	84	+	29.1159	6.02e-10	4.1e-06	CAGCAGCAGCAGCAG
CAGCAGCAGCAGCAG	FBgn0002643	70	84	+	29.1159	6.02e-10	4.1e-06	CAGCAGCAGCAGCAG
CAGCAGCAGCAGCAG	FBgn0002643	70	84	+	29.1159	6.02e-10	4.1e-06	CAGCAGCAGCAGCAG
CAGCAGCAGCAGCAG	FBgn0261552	70	84	+	29.1159	6.02e-10	4.1e-06	CAGCAGCAGCAGCAG
CAGCAGCAGCAGCAG	FBgn0002643	70	84	+	29.1159	6.02e-10	4.1e-06	CAGCAGCAGCAGCAG
CAGCAGCAGCAGCAG	FBgn0261552	70	84	+	29.1159	6.02e-10	4.1e-06	CAGCAGCAGCAGCAG
CAGCAGCAGCAGCAG	FBgn0265523	72	86	+	29.1159	6.02e-10	4.1e-06	CAGCAGCAGCAGCAG
CAGCAGCAGCAGCAG	FBgn0265523	72	86	+	29.1159	6.02e-10	4.1e-06	CAGCAGCAGCAGCAG
CAGCAGCAGCAGCAG	FBgn0265523	72	86	+	29.1159	6.02e-10	4.1e-06	CAGCAGCAGCAGCAG
CAGCAGCAGCAGCAG	FBgn0265523	72	86	+	29.1159	6.02e-10	4.1e-06	CAGCAGCAGCAGCAG
CAGCAGCAGCAGCAG	FBgn0001297	73	87	+	29.1159	6.02e-10	4.1e-06	CAGCAGCAGCAGCAG
CAGCAGCAGCAGCAG	FBgn0261552	73	87	+	29.1159	6.02e-10	4.1e-06	CAGCAGCAGCAGCAG
CAGCAGCAGCAGCAG	FBgn0261552	73	87	+	29.1159	6.02e-10	4.1e-06	CAGCAGCAGCAGCAG
CAGCAGCAGCAGCAG	FBgn0035241	73	87	+	29.1159	6.02e-10	4.1e-06	CAGCAGCAGCAGCAG
CAGCAGCAGCAGCAG	FBgn0085437	73	87	+	29.1159	6.02e-10	4.1e-06	CAGCAGCAGCAGCAG
CAGCAGCAGCAGCAG	FBgn0261552	73	87	+	29.1159	6.02e-10	4.1e-06	CAGCAGCAGCAGCAG
CAGCAGCAGCAGCAG	FBgn0002643	73	87	+	29.1159	6.02e-10	4.1e-06	CAGCAGCAGCAGCAG
CAGCAGCAGCAGCAG	FBgn0002643	73	87	+	29.1159	6.02e-10	4.1e-06	CAGCAGCAGCAGCAG
CAGCAGCAGCAGCAG	FBgn0002643	73	87	+	29.1159	6.02e-10	4.1e-06	CAGCAGCAGCAGCAG
CAGCAGCAGCAGCAG	FBgn0259481	74	88	+	29.1159	6.02e-10	4.1e-06	CAGCAGCAGCAGCAG
CAGCAGCAGCAGCAG	FBgn0001297	76	90	+	29.1159	6.02e-10	4.1e-06	CAGCAGCAGCAGCAG
CAGCAGCAGCAGCAG	FBgn0085437	76	90	+	29.1159	6.02e-10	4.1e-06	CAGCAGCAGCAGCAG
CAGCAGCAGCAGCAG	FBgn0259481	77	91	+	29.1159	6.02e-10	4.1e-06	CAGCAGCAGCAGCAG
CAGCAGCAGCAGCAG	FBgn0085437	79	93	+	29.1159	6.02e-10	4.1e-06	CAGCAGCAGCAGCAG
CAGCAGCAGCAGCAG	FBgn0001297	79	93	+	29.1159	6.02e-10	4.1e-06	CAGCAGCAGCAGCAG
CAGCAGCAGCAGCAG	FBgn0000568	79	93	+	29.1159	6.02e-10	4.1e-06	CAGCAGCAGCAGCAG
CAGCAGCAGCAGCAG	FBgn0050089	81	95	+	29.1159	6.02e-10	4.1e-06	CAGCAGCAGCAGCAG
CAGCAGCAGCAGCAG	FBgn0001297	82	96	+	29.1159	6.02e-10	4.1e-06	CAGCAGCAGCAGCAG
CAGCAGCAGCAGCAG	FBgn0042693	82	96	+	29.1159	6.02e-10	4.1e-06	CAGCAGCAGCAGCAG
CAGCAGCAGCAGCAG	FBgn0042693	82	96	+	29.1159	6.02e-10	4.1e-06	CAGCAGCAGCAGCAG
CAGCAGCAGCAGCAG	FBgn0085437	82	96	+	29.1159	6.02e-10	4.1e-06	CAGCAGCAGCAGCAG
CAGCAGCAGCAGCAG	FBgn0032322	84	98	+	29.1159	6.02e-10	4.1e-06	CAGCAGCAGCAGCAG
CAGCAGCAGCAGCAG	FBgn0050089	84	98	+	29.1159	6.02e-10	4.1e-06	CAGCAGCAGCAGCAG
CAGCAGCAGCAGCAG	FBgn0085437	85	99	+	29.1159	6.02e-10	4.1e-06	CAGCAGCAGCAGCAG
CAGCAGCAGCAGCAG	FBgn0064227	85	99	+	29.1159	6.02e-10	4.1e-06	CAGCAGCAGCAGCAG
CAGCAGCAGCAGCAG	FBgn0032322	87	101	+	29.1159	6.02e-10	4.1e-06	CAGCAGCAGCAGCAG
CAGCAGCAGCAGCAG	FBgn0064227	88	102	+	29.1159	6.02e-10	4.1e-06	CAGCAGCAGCAGCAG
CAGCAGCAGCAGCAG	FBgn0064227	91	105	+	29.1159	6.02e-10	4.1e-06	CAGCAGCAGCAGCAG
CAGCAGCAGCAGCAG	FBgn0032817	91	105	+	29.1159	6.02e-10	4.1e-06	CAGCAGCAGCAGCAG
CAGCAGCAGCAGCAG	FBgn0266756	92	106	+	29.1159	6.02e-10	4.1e-06	CAGCAGCAGCAGCAG
CAGCAGCAGCAGCAG	FBgn0266756	92	106	+	29.1159	6.02e-10	4.1e-06	CAGCAGCAGCAGCAG
CAGCAGCAGCAGCAG	FBgn0041092	93	107	+	29.1159	6.02e-10	4.1e-06	CAGCAGCAGCAGCAG
CAGCAGCAGCAGCAG	FBgn0041092	93	107	+	29.1159	6.02e-10	4.1e-06	CAGCAGCAGCAGCAG
CAGCAGCAGCAGCAG	FBgn0041092	93	107	+	29.1159	6.02e-10	4.1e-06	CAGCAGCAGCAGCAG
CAGCAGCAGCAGCAG	FBgn0041092	93	107	+	29.1159	6.02e-10	4.1e-06	CAGCAGCAGCAGCAG
CAGCAGCAGCAGCAG	FBgn0041092	93	107	+	29.1159	6.02e-10	4.1e-06	CAGCAGCAGCAGCAG
CAGCAGCAGCAGCAG	FBgn0041092	93	107	+	29.1159	6.02e-10	4.1e-06	CAGCAGCAGCAGCAG
CAGCAGCAGCAGCAG	FBgn0003507	94	108	+	29.1159	6.02e-10	4.1e-06	CAGCAGCAGCAGCAG
CAGCAGCAGCAGCAG	FBgn0003507	94	108	+	29.1159	6.02e-10	4.1e-06	CAGCAGCAGCAGCAG
CAGCAGCAGCAGCAG	FBgn0003507	94	108	+	29.1159	6.02e-10	4.1e-06	CAGCAGCAGCAGCAG
CAGCAGCAGCAGCAG	FBgn0003507	94	108	+	29.1159	6.02e-10	4.1e-06	CAGCAGCAGCAGCAG
CAGCAGCAGCAGCAG	FBgn0041092	96	110	+	29.1159	6.02e-10	4.1e-06	CAGCAGCAGCAGCAG
CAGCAGCAGCAGCAG	FBgn0041092	96	110	+	29.1159	6.02e-10	4.1e-06	CAGCAGCAGCAGCAG
CAGCAGCAGCAGCAG	FBgn0041092	96	110	+	29.1159	6.02e-10	4.1e-06	CAGCAGCAGCAGCAG
CAGCAGCAGCAGCAG	FBgn0041092	96	110	+	29.1159	6.02e-10	4.1e-06	CAGCAGCAGCAGCAG
CAGCAGCAGCAGCAG	FBgn0041092	96	110	+	29.1159	6.02e-10	4.1e-06	CAGCAGCAGCAGCAG
CAGCAGCAGCAGCAG	FBgn0052137	96	110	+	29.1159	6.02e-10	4.1e-06	CAGCAGCAGCAGCAG
CAGCAGCAGCAGCAG	FBgn0041092	96	110	+	29.1159	6.02e-10	4.1e-06	CAGCAGCAGCAGCAG
CAGCAGCAGCAGCAG	FBgn0266579	98	112	+	29.1159	6.02e-10	4.1e-06	CAGCAGCAGCAGCAG
CAGCAGCAGCAGCAG	FBgn0266579	98	112	+	29.1159	6.02e-10	4.1e-06	CAGCAGCAGCAGCAG
CAGCAGCAGCAGCAG	FBgn0259171	98	112	+	29.1159	6.02e-10	4.1e-06	CAGCAGCAGCAGCAG
CAGCAGCAGCAGCAG	FBgn0259171	98	112	+	29.1159	6.02e-10	4.1e-06	CAGCAGCAGCAGCAG
CAGCAGCAGCAGCAG	FBgn0266579	98	112	+	29.1159	6.02e-10	4.1e-06	CAGCAGCAGCAGCAG
CAGCAGCAGCAGCAG	FBgn0266579	98	112	+	29.1159	6.02e-10	4.1e-06	CAGCAGCAGCAGCAG
CAGCAGCAGCAGCAG	FBgn0266579	98	112	+	29.1159	6.02e-10	4.1e-06	CAGCAGCAGCAGCAG
CAGCAGCAGCAGCAG	FBgn0266579	98	112	+	29.1159	6.02e-10	4.1e-06	CAGCAGCAGCAGCAG
CAGCAGCAGCAGCAG	FBgn0266579	98	112	+	29.1159	6.02e-10	4.1e-06	CAGCAGCAGCAGCAG
CAGCAGCAGCAGCAG	FBgn0266579	98	112	+	29.1159	6.02e-10	4.1e-06	CAGCAGCAGCAGCAG
CAGCAGCAGCAGCAG	FBgn0259171	98	112	+	29.1159	6.02e-10	4.1e-06	CAGCAGCAGCAGCAG
CAGCAGCAGCAGCAG	FBgn0266579	98	112	+	29.1159	6.02e-10	4.1e-06	CAGCAGCAGCAGCAG
CAGCAGCAGCAGCAG	FBgn0266579	98	112	+	29.1159	6.02e-10	4.1e-06	CAGCAGCAGCAGCAG
CAGCAGCAGCAGCAG	FBgn0259171	98	112	+	29.1159	6.02e-10	4.1e-06	CAGCAGCAGCAGCAG
CAGCAGCAGCAGCAG	FBgn0266579	98	112	+	29.1159	6.02e-10	4.1e-06	CAGCAGCAGCAGCAG
CAGCAGCAGCAGCAG	FBgn0041092	99	113	+	29.1159	6.02e-10	4.1e-06	CAGCAGCAGCAGCAG
CAGCAGCAGCAGCAG	FBgn0041092	99	113	+	29.1159	6.02e-10	4.1e-06	CAGCAGCAGCAGCAG
CAGCAGCAGCAGCAG	FBgn0041092	99	113	+	29.1159	6.02e-10	4.1e-06	CAGCAGCAGCAGCAG
CAGCAGCAGCAGCAG	FBgn0041092	99	113	+	29.1159	6.02e-10	4.1e-06	CAGCAGCAGCAGCAG
CAGCAGCAGCAGCAG	FBgn0041092	99	113	+	29.1159	6.02e-10	4.1e-06	CAGCAGCAGCAGCAG
CAGCAGCAGCAGCAG	FBgn0041092	99	113	+	29.1159	6.02e-10	4.1e-06	CAGCAGCAGCAGCAG
CAGCAGCAGCAGCAG	FBgn0052264	100	114	+	29.1159	6.02e-10	4.1e-06	CAGCAGCAGCAGCAG
CAGCAGCAGCAGCAG	FBgn0030055	100	114	+	29.1159	6.02e-10	4.1e-06	CAGCAGCAGCAGCAG
CAGCAGCAGCAGCAG	FBgn0024321	100	114	+	29.1159	6.02e-10	4.1e-06	CAGCAGCAGCAGCAG
CAGCAGCAGCAGCAG	FBgn0024321	100	114	+	29.1159	6.02e-10	4.1e-06	CAGCAGCAGCAGCAG
CAGCAGCAGCAGCAG	FBgn0030055	100	114	+	29.1159	6.02e-10	4.1e-06	CAGCAGCAGCAGCAG
CAGCAGCAGCAGCAG	FBgn0024321	100	114	+	29.1159	6.02e-10	4.1e-06	CAGCAGCAGCAGCAG
CAGCAGCAGCAGCAG	FBgn0052264	100	114	+	29.1159	6.02e-10	4.1e-06	CAGCAGCAGCAGCAG
CAGCAGCAGCAGCAG	FBgn0024321	100	114	+	29.1159	6.02e-10	4.1e-06	CAGCAGCAGCAGCAG
CAGCAGCAGCAGCAG	FBgn0266579	101	115	+	29.1159	6.02e-10	4.1e-06	CAGCAGCAGCAGCAG
CAGCAGCAGCAGCAG	FBgn0266579	101	115	+	29.1159	6.02e-10	4.1e-06	CAGCAGCAGCAGCAG
CAGCAGCAGCAGCAG	FBgn0266579	101	115	+	29.1159	6.02e-10	4.1e-06	CAGCAGCAGCAGCAG
CAGCAGCAGCAGCAG	FBgn0266579	101	115	+	29.1159	6.02e-10	4.1e-06	CAGCAGCAGCAGCAG
CAGCAGCAGCAGCAG	FBgn0266579	101	115	+	29.1159	6.02e-10	4.1e-06	CAGCAGCAGCAGCAG
CAGCAGCAGCAGCAG	FBgn0266579	101	115	+	29.1159	6.02e-10	4.1e-06	CAGCAGCAGCAGCAG
CAGCAGCAGCAGCAG	FBgn0266579	101	115	+	29.1159	6.02e-10	4.1e-06	CAGCAGCAGCAGCAG
CAGCAGCAGCAGCAG	FBgn0266579	101	115	+	29.1159	6.02e-10	4.1e-06	CAGCAGCAGCAGCAG
CAGCAGCAGCAGCAG	FBgn0266579	101	115	+	29.1159	6.02e-10	4.1e-06	CAGCAGCAGCAGCAG
CAGCAGCAGCAGCAG	FBgn0266579	101	115	+	29.1159	6.02e-10	4.1e-06	CAGCAGCAGCAGCAG
CAGCAGCAGCAGCAG	FBgn0266579	101	115	+	29.1159	6.02e-10	4.1e-06	CAGCAGCAGCAGCAG
CAGCAGCAGCAGCAG	FBgn0052264	103	117	+	29.1159	6.02e-10	4.1e-06	CAGCAGCAGCAGCAG
CAGCAGCAGCAGCAG	FBgn0052264	103	117	+	29.1159	6.02e-10	4.1e-06	CAGCAGCAGCAGCAG
CAGCAGCAGCAGCAG	FBgn0003396	104	118	+	29.1159	6.02e-10	4.1e-06	CAGCAGCAGCAGCAG
CAGCAGCAGCAGCAG	FBgn0003396	104	118	+	29.1159	6.02e-10	4.1e-06	CAGCAGCAGCAGCAG
CAGCAGCAGCAGCAG	FBgn0003396	104	118	+	29.1159	6.02e-10	4.1e-06	CAGCAGCAGCAGCAG
CAGCAGCAGCAGCAG	FBgn0261552	104	118	+	29.1159	6.02e-10	4.1e-06	CAGCAGCAGCAGCAG
CAGCAGCAGCAGCAG	FBgn0261552	104	118	+	29.1159	6.02e-10	4.1e-06	CAGCAGCAGCAGCAG
CAGCAGCAGCAGCAG	FBgn0003396	104	118	+	29.1159	6.02e-10	4.1e-06	CAGCAGCAGCAGCAG
CAGCAGCAGCAGCAG	FBgn0037375	106	120	+	29.1159	6.02e-10	4.1e-06	CAGCAGCAGCAGCAG
CAGCAGCAGCAGCAG	FBgn0037375	106	120	+	29.1159	6.02e-10	4.1e-06	CAGCAGCAGCAGCAG
CAGCAGCAGCAGCAG	FBgn0037375	106	120	+	29.1159	6.02e-10	4.1e-06	CAGCAGCAGCAGCAG
CAGCAGCAGCAGCAG	FBgn0052264	106	120	+	29.1159	6.02e-10	4.1e-06	CAGCAGCAGCAGCAG
CAGCAGCAGCAGCAG	FBgn0037375	106	120	+	29.1159	6.02e-10	4.1e-06	CAGCAGCAGCAGCAG
CAGCAGCAGCAGCAG	FBgn0052264	106	120	+	29.1159	6.02e-10	4.1e-06	CAGCAGCAGCAGCAG
CAGCAGCAGCAGCAG	FBgn0265998	106	120	+	29.1159	6.02e-10	4.1e-06	CAGCAGCAGCAGCAG
CAGCAGCAGCAGCAG	FBgn0265998	106	120	+	29.1159	6.02e-10	4.1e-06	CAGCAGCAGCAGCAG
CAGCAGCAGCAGCAG	FBgn0261552	107	121	+	29.1159	6.02e-10	4.1e-06	CAGCAGCAGCAGCAG
CAGCAGCAGCAGCAG	FBgn0003396	107	121	+	29.1159	6.02e-10	4.1e-06	CAGCAGCAGCAGCAG
CAGCAGCAGCAGCAG	FBgn0003396	107	121	+	29.1159	6.02e-10	4.1e-06	CAGCAGCAGCAGCAG
CAGCAGCAGCAGCAG	FBgn0003396	107	121	+	29.1159	6.02e-10	4.1e-06	CAGCAGCAGCAGCAG
CAGCAGCAGCAGCAG	FBgn0261552	107	121	+	29.1159	6.02e-10	4.1e-06	CAGCAGCAGCAGCAG
CAGCAGCAGCAGCAG	FBgn0003396	107	121	+	29.1159	6.02e-10	4.1e-06	CAGCAGCAGCAGCAG
CAGCAGCAGCAGCAG	FBgn0026313	109	123	+	29.1159	6.02e-10	4.1e-06	CAGCAGCAGCAGCAG
CAGCAGCAGCAGCAG	FBgn0026313	109	123	+	29.1159	6.02e-10	4.1e-06	CAGCAGCAGCAGCAG
CAGCAGCAGCAGCAG	FBgn0026313	109	123	+	29.1159	6.02e-10	4.1e-06	CAGCAGCAGCAGCAG
CAGCAGCAGCAGCAG	FBgn0265998	109	123	+	29.1159	6.02e-10	4.1e-06	CAGCAGCAGCAGCAG
CAGCAGCAGCAGCAG	FBgn0265998	109	123	+	29.1159	6.02e-10	4.1e-06	CAGCAGCAGCAGCAG
CAGCAGCAGCAGCAG	FBgn0026313	109	123	+	29.1159	6.02e-10	4.1e-06	CAGCAGCAGCAGCAG
CAGCAGCAGCAGCAG	FBgn0026313	109	123	+	29.1159	6.02e-10	4.1e-06	CAGCAGCAGCAGCAG
CAGCAGCAGCAGCAG	FBgn0261552	110	124	+	29.1159	6.02e-10	4.1e-06	CAGCAGCAGCAGCAG
CAGCAGCAGCAGCAG	FBgn0003396	110	124	+	29.1159	6.02e-10	4.1e-06	CAGCAGCAGCAGCAG
CAGCAGCAGCAGCAG	FBgn0003396	110	124	+	29.1159	6.02e-10	4.1e-06	CAGCAGCAGCAGCAG
CAGCAGCAGCAGCAG	FBgn0261552	110	124	+	29.1159	6.02e-10	4.1e-06	CAGCAGCAGCAGCAG
CAGCAGCAGCAGCAG	FBgn0003396	110	124	+	29.1159	6.02e-10	4.1e-06	CAGCAGCAGCAGCAG
CAGCAGCAGCAGCAG	FBgn0003396	110	124	+	29.1159	6.02e-10	4.1e-06	CAGCAGCAGCAGCAG
CAGCAGCAGCAGCAG	FBgn0003118	111	125	+	29.1159	6.02e-10	4.1e-06	CAGCAGCAGCAGCAG
CAGCAGCAGCAGCAG	FBgn0031059	111	125	+	29.1159	6.02e-10	4.1e-06	CAGCAGCAGCAGCAG
CAGCAGCAGCAGCAG	FBgn0261549	111	125	+	29.1159	6.02e-10	4.1e-06	CAGCAGCAGCAGCAG
CAGCAGCAGCAGCAG	FBgn0031059	111	125	+	29.1159	6.02e-10	4.1e-06	CAGCAGCAGCAGCAG
CAGCAGCAGCAGCAG	FBgn0031059	111	125	+	29.1159	6.02e-10	4.1e-06	CAGCAGCAGCAGCAG
CAGCAGCAGCAGCAG	FBgn0003118	111	125	+	29.1159	6.02e-10	4.1e-06	CAGCAGCAGCAGCAG
CAGCAGCAGCAGCAG	FBgn0026313	112	126	+	29.1159	6.02e-10	4.1e-06	CAGCAGCAGCAGCAG
CAGCAGCAGCAGCAG	FBgn0026313	112	126	+	29.1159	6.02e-10	4.1e-06	CAGCAGCAGCAGCAG
CAGCAGCAGCAGCAG	FBgn0026313	112	126	+	29.1159	6.02e-10	4.1e-06	CAGCAGCAGCAGCAG
CAGCAGCAGCAGCAG	FBgn0026313	112	126	+	29.1159	6.02e-10	4.1e-06	CAGCAGCAGCAGCAG
CAGCAGCAGCAGCAG	FBgn0026313	112	126	+	29.1159	6.02e-10	4.1e-06	CAGCAGCAGCAGCAG
CAGCAGCAGCAGCAG	FBgn0261552	113	127	+	29.1159	6.02e-10	4.1e-06	CAGCAGCAGCAGCAG
CAGCAGCAGCAGCAG	FBgn0261552	113	127	+	29.1159	6.02e-10	4.1e-06	CAGCAGCAGCAGCAG
CAGCAGCAGCAGCAG	FBgn0003118	114	128	+	29.1159	6.02e-10	4.1e-06	CAGCAGCAGCAGCAG
CAGCAGCAGCAGCAG	FBgn0261549	114	128	+	29.1159	6.02e-10	4.1e-06	CAGCAGCAGCAGCAG
CAGCAGCAGCAGCAG	FBgn0031059	114	128	+	29.1159	6.02e-10	4.1e-06	CAGCAGCAGCAGCAG
CAGCAGCAGCAGCAG	FBgn0031059	114	128	+	29.1159	6.02e-10	4.1e-06	CAGCAGCAGCAGCAG
CAGCAGCAGCAGCAG	FBgn0003118	114	128	+	29.1159	6.02e-10	4.1e-06	CAGCAGCAGCAGCAG
CAGCAGCAGCAGCAG	FBgn0031059	114	128	+	29.1159	6.02e-10	4.1e-06	CAGCAGCAGCAGCAG
CAGCAGCAGCAGCAG	FBgn0026313	115	129	+	29.1159	6.02e-10	4.1e-06	CAGCAGCAGCAGCAG
CAGCAGCAGCAGCAG	FBgn0026313	115	129	+	29.1159	6.02e-10	4.1e-06	CAGCAGCAGCAGCAG
CAGCAGCAGCAGCAG	FBgn0034590	115	129	+	29.1159	6.02e-10	4.1e-06	CAGCAGCAGCAGCAG
CAGCAGCAGCAGCAG	FBgn0026313	115	129	+	29.1159	6.02e-10	4.1e-06	CAGCAGCAGCAGCAG
CAGCAGCAGCAGCAG	FBgn0034590	115	129	+	29.1159	6.02e-10	4.1e-06	CAGCAGCAGCAGCAG
CAGCAGCAGCAGCAG	FBgn0026313	115	129	+	29.1159	6.02e-10	4.1e-06	CAGCAGCAGCAGCAG
CAGCAGCAGCAGCAG	FBgn0026313	115	129	+	29.1159	6.02e-10	4.1e-06	CAGCAGCAGCAGCAG
CAGCAGCAGCAGCAG	FBgn0001078	115	129	+	29.1159	6.02e-10	4.1e-06	CAGCAGCAGCAGCAG
CAGCAGCAGCAGCAG	FBgn0034590	115	129	+	29.1159	6.02e-10	4.1e-06	CAGCAGCAGCAGCAG
CAGCAGCAGCAGCAG	FBgn0064227	116	130	+	29.1159	6.02e-10	4.1e-06	CAGCAGCAGCAGCAG
CAGCAGCAGCAGCAG	FBgn0261549	117	131	+	29.1159	6.02e-10	4.1e-06	CAGCAGCAGCAGCAG
CAGCAGCAGCAGCAG	FBgn0034644	118	132	+	29.1159	6.02e-10	4.1e-06	CAGCAGCAGCAGCAG
CAGCAGCAGCAGCAG	FBgn0034590	118	132	+	29.1159	6.02e-10	4.1e-06	CAGCAGCAGCAGCAG
CAGCAGCAGCAGCAG	FBgn0034590	118	132	+	29.1159	6.02e-10	4.1e-06	CAGCAGCAGCAGCAG
CAGCAGCAGCAGCAG	FBgn0034590	118	132	+	29.1159	6.02e-10	4.1e-06	CAGCAGCAGCAGCAG
CAGCAGCAGCAGCAG	FBgn0001078	118	132	+	29.1159	6.02e-10	4.1e-06	CAGCAGCAGCAGCAG
CAGCAGCAGCAGCAG	FBgn0052062	121	135	+	29.1159	6.02e-10	4.1e-06	CAGCAGCAGCAGCAG
CAGCAGCAGCAGCAG	FBgn0052062	121	135	+	29.1159	6.02e-10	4.1e-06	CAGCAGCAGCAGCAG
CAGCAGCAGCAGCAG	FBgn0052062	121	135	+	29.1159	6.02e-10	4.1e-06	CAGCAGCAGCAGCAG
CAGCAGCAGCAGCAG	FBgn0052062	121	135	+	29.1159	6.02e-10	4.1e-06	CAGCAGCAGCAGCAG
CAGCAGCAGCAGCAG	FBgn0052062	121	135	+	29.1159	6.02e-10	4.1e-06	CAGCAGCAGCAGCAG
CAGCAGCAGCAGCAG	FBgn0052062	121	135	+	29.1159	6.02e-10	4.1e-06	CAGCAGCAGCAGCAG
CAGCAGCAGCAGCAG	FBgn0052062	124	138	+	29.1159	6.02e-10	4.1e-06	CAGCAGCAGCAGCAG
CAGCAGCAGCAGCAG	FBgn0052654	124	138	+	29.1159	6.02e-10	4.1e-06	CAGCAGCAGCAGCAG
CAGCAGCAGCAGCAG	FBgn0052062	124	138	+	29.1159	6.02e-10	4.1e-06	CAGCAGCAGCAGCAG
CAGCAGCAGCAGCAG	FBgn0052654	124	138	+	29.1159	6.02e-10	4.1e-06	CAGCAGCAGCAGCAG
CAGCAGCAGCAGCAG	FBgn0052062	124	138	+	29.1159	6.02e-10	4.1e-06	CAGCAGCAGCAGCAG
CAGCAGCAGCAGCAG	FBgn0052654	124	138	+	29.1159	6.02e-10	4.1e-06	CAGCAGCAGCAGCAG
CAGCAGCAGCAGCAG	FBgn0052654	124	138	+	29.1159	6.02e-10	4.1e-06	CAGCAGCAGCAGCAG
CAGCAGCAGCAGCAG	FBgn0052654	124	138	+	29.1159	6.02e-10	4.1e-06	CAGCAGCAGCAGCAG
CAGCAGCAGCAGCAG	FBgn0001276	124	138	+	29.1159	6.02e-10	4.1e-06	CAGCAGCAGCAGCAG
CAGCAGCAGCAGCAG	FBgn0052062	124	138	+	29.1159	6.02e-10	4.1e-06	CAGCAGCAGCAGCAG
CAGCAGCAGCAGCAG	FBgn0052062	124	138	+	29.1159	6.02e-10	4.1e-06	CAGCAGCAGCAGCAG
CAGCAGCAGCAGCAG	FBgn0052062	124	138	+	29.1159	6.02e-10	4.1e-06	CAGCAGCAGCAGCAG
CAGCAGCAGCAGCAG	FBgn0052654	124	138	+	29.1159	6.02e-10	4.1e-06	CAGCAGCAGCAGCAG
CAGCAGCAGCAGCAG	FBgn0001297	127	141	+	29.1159	6.02e-10	4.1e-06	CAGCAGCAGCAGCAG
CAGCAGCAGCAGCAG	FBgn0016694	127	141	+	29.1159	6.02e-10	4.1e-06	CAGCAGCAGCAGCAG
CAGCAGCAGCAGCAG	FBgn0016694	127	141	+	29.1159	6.02e-10	4.1e-06	CAGCAGCAGCAGCAG
CAGCAGCAGCAGCAG	FBgn0259168	129	143	+	29.1159	6.02e-10	4.1e-06	CAGCAGCAGCAGCAG
CAGCAGCAGCAGCAG	FBgn0259168	129	143	+	29.1159	6.02e-10	4.1e-06	CAGCAGCAGCAGCAG
CAGCAGCAGCAGCAG	FBgn0032817	130	144	+	29.1159	6.02e-10	4.1e-06	CAGCAGCAGCAGCAG
CAGCAGCAGCAGCAG	FBgn0263706	133	147	+	29.1159	6.02e-10	4.1e-06	CAGCAGCAGCAGCAG
CAGCAGCAGCAGCAG	FBgn0032817	133	147	+	29.1159	6.02e-10	4.1e-06	CAGCAGCAGCAGCAG
CAGCAGCAGCAGCAG	FBgn0263706	136	150	+	29.1159	6.02e-10	4.1e-06	CAGCAGCAGCAGCAG
CAGCAGCAGCAGCAG	FBgn0034644	139	153	+	29.1159	6.02e-10	4.1e-06	CAGCAGCAGCAGCAG
CAGCAGCAGCAGCAG	FBgn0034644	142	156	+	29.1159	6.02e-10	4.1e-06	CAGCAGCAGCAGCAG
CAGCAGCAGCAGCAG	FBgn0003984	142	156	+	29.1159	6.02e-10	4.1e-06	CAGCAGCAGCAGCAG
CAGCAGCAGCAGCAG	FBgn0003984	142	156	+	29.1159	6.02e-10	4.1e-06	CAGCAGCAGCAGCAG
CAGCAGCAGCAGCAG	FBgn0003984	145	159	+	29.1159	6.02e-10	4.1e-06	CAGCAGCAGCAGCAG
CAGCAGCAGCAGCAG	FBgn0003984	145	159	+	29.1159	6.02e-10	4.1e-06	CAGCAGCAGCAGCAG
CAGCAGCAGCAGCAG	FBgn0034644	145	159	+	29.1159	6.02e-10	4.1e-06	CAGCAGCAGCAGCAG
CAGCAGCAGCAGCAG	FBgn0052062	148	162	+	29.1159	6.02e-10	4.1e-06	CAGCAGCAGCAGCAG
CAGCAGCAGCAGCAG	FBgn0052062	148	162	+	29.1159	6.02e-10	4.1e-06	CAGCAGCAGCAGCAG
CAGCAGCAGCAGCAG	FBgn0052062	148	162	+	29.1159	6.02e-10	4.1e-06	CAGCAGCAGCAGCAG
CAGCAGCAGCAGCAG	FBgn0259735	148	162	+	29.1159	6.02e-10	4.1e-06	CAGCAGCAGCAGCAG
CAGCAGCAGCAGCAG	FBgn0052062	148	162	+	29.1159	6.02e-10	4.1e-06	CAGCAGCAGCAGCAG
CAGCAGCAGCAGCAG	FBgn0052062	148	162	+	29.1159	6.02e-10	4.1e-06	CAGCAGCAGCAGCAG
CAGCAGCAGCAGCAG	FBgn0052062	148	162	+	29.1159	6.02e-10	4.1e-06	CAGCAGCAGCAGCAG
CAGCAGCAGCAGCAG	FBgn0030049	150	164	+	29.1159	6.02e-10	4.1e-06	CAGCAGCAGCAGCAG
CAGCAGCAGCAGCAG	FBgn0030049	150	164	+	29.1159	6.02e-10	4.1e-06	CAGCAGCAGCAGCAG
CAGCAGCAGCAGCAG	FBgn0030049	150	164	+	29.1159	6.02e-10	4.1e-06	CAGCAGCAGCAGCAG
CAGCAGCAGCAGCAG	FBgn0030049	150	164	+	29.1159	6.02e-10	4.1e-06	CAGCAGCAGCAGCAG
CAGCAGCAGCAGCAG	FBgn0030049	150	164	+	29.1159	6.02e-10	4.1e-06	CAGCAGCAGCAGCAG
CAGCAGCAGCAGCAG	FBgn0031294	151	165	+	29.1159	6.02e-10	4.1e-06	CAGCAGCAGCAGCAG
CAGCAGCAGCAGCAG	FBgn0030049	153	167	+	29.1159	6.02e-10	4.1e-06	CAGCAGCAGCAGCAG
CAGCAGCAGCAGCAG	FBgn0030049	153	167	+	29.1159	6.02e-10	4.1e-06	CAGCAGCAGCAGCAG
CAGCAGCAGCAGCAG	FBgn0030049	153	167	+	29.1159	6.02e-10	4.1e-06	CAGCAGCAGCAGCAG
CAGCAGCAGCAGCAG	FBgn0030049	153	167	+	29.1159	6.02e-10	4.1e-06	CAGCAGCAGCAGCAG
CAGCAGCAGCAGCAG	FBgn0030049	153	167	+	29.1159	6.02e-10	4.1e-06	CAGCAGCAGCAGCAG
CAGCAGCAGCAGCAG	FBgn0024321	154	168	+	29.1159	6.02e-10	4.1e-06	CAGCAGCAGCAGCAG
CAGCAGCAGCAGCAG	FBgn0024321	154	168	+	29.1159	6.02e-10	4.1e-06	CAGCAGCAGCAGCAG
CAGCAGCAGCAGCAG	FBgn0261873	154	168	+	29.1159	6.02e-10	4.1e-06	CAGCAGCAGCAGCAG
CAGCAGCAGCAGCAG	FBgn0024321	154	168	+	29.1159	6.02e-10	4.1e-06	CAGCAGCAGCAGCAG
CAGCAGCAGCAGCAG	FBgn0261873	154	168	+	29.1159	6.02e-10	4.1e-06	CAGCAGCAGCAGCAG
CAGCAGCAGCAGCAG	FBgn0024321	154	168	+	29.1159	6.02e-10	4.1e-06	CAGCAGCAGCAGCAG
CAGCAGCAGCAGCAG	FBgn0024321	157	171	+	29.1159	6.02e-10	4.1e-06	CAGCAGCAGCAGCAG
CAGCAGCAGCAGCAG	FBgn0024321	157	171	+	29.1159	6.02e-10	4.1e-06	CAGCAGCAGCAGCAG
CAGCAGCAGCAGCAG	FBgn0020445	157	171	+	29.1159	6.02e-10	4.1e-06	CAGCAGCAGCAGCAG
CAGCAGCAGCAGCAG	FBgn0261873	157	171	+	29.1159	6.02e-10	4.1e-06	CAGCAGCAGCAGCAG
CAGCAGCAGCAGCAG	FBgn0261873	157	171	+	29.1159	6.02e-10	4.1e-06	CAGCAGCAGCAGCAG
CAGCAGCAGCAGCAG	FBgn0020445	157	171	+	29.1159	6.02e-10	4.1e-06	CAGCAGCAGCAGCAG
CAGCAGCAGCAGCAG	FBgn0024321	157	171	+	29.1159	6.02e-10	4.1e-06	CAGCAGCAGCAGCAG
CAGCAGCAGCAGCAG	FBgn0024321	157	171	+	29.1159	6.02e-10	4.1e-06	CAGCAGCAGCAGCAG
CAGCAGCAGCAGCAG	FBgn0020445	157	171	+	29.1159	6.02e-10	4.1e-06	CAGCAGCAGCAGCAG
CAGCAGCAGCAGCAG	FBgn0024321	160	174	+	29.1159	6.02e-10	4.1e-06	CAGCAGCAGCAGCAG
CAGCAGCAGCAGCAG	FBgn0028499	160	174	+	29.1159	6.02e-10	4.1e-06	CAGCAGCAGCAGCAG
CAGCAGCAGCAGCAG	FBgn0261873	160	174	+	29.1159	6.02e-10	4.1e-06	CAGCAGCAGCAGCAG
CAGCAGCAGCAGCAG	FBgn0024321	160	174	+	29.1159	6.02e-10	4.1e-06	CAGCAGCAGCAGCAG
CAGCAGCAGCAGCAG	FBgn0028499	160	174	+	29.1159	6.02e-10	4.1e-06	CAGCAGCAGCAGCAG
CAGCAGCAGCAGCAG	FBgn0024321	160	174	+	29.1159	6.02e-10	4.1e-06	CAGCAGCAGCAGCAG
CAGCAGCAGCAGCAG	FBgn0261873	160	174	+	29.1159	6.02e-10	4.1e-06	CAGCAGCAGCAGCAG
CAGCAGCAGCAGCAG	FBgn0024321	160	174	+	29.1159	6.02e-10	4.1e-06	CAGCAGCAGCAGCAG
CAGCAGCAGCAGCAG	FBgn0028499	163	177	+	29.1159	6.02e-10	4.1e-06	CAGCAGCAGCAGCAG
CAGCAGCAGCAGCAG	FBgn0024321	163	177	+	29.1159	6.02e-10	4.1e-06	CAGCAGCAGCAGCAG
CAGCAGCAGCAGCAG	FBgn0028499	163	177	+	29.1159	6.02e-10	4.1e-06	CAGCAGCAGCAGCAG
CAGCAGCAGCAGCAG	FBgn0024321	163	177	+	29.1159	6.02e-10	4.1e-06	CAGCAGCAGCAGCAG
CAGCAGCAGCAGCAG	FBgn0024321	163	177	+	29.1159	6.02e-10	4.1e-06	CAGCAGCAGCAGCAG
CAGCAGCAGCAGCAG	FBgn0024321	163	177	+	29.1159	6.02e-10	4.1e-06	CAGCAGCAGCAGCAG
CAGCAGCAGCAGCAG	FBgn0041210	166	180	+	29.1159	6.02e-10	4.1e-06	CAGCAGCAGCAGCAG
CAGCAGCAGCAGCAG	FBgn0029843	166	180	+	29.1159	6.02e-10	4.1e-06	CAGCAGCAGCAGCAG
CAGCAGCAGCAGCAG	FBgn0029843	166	180	+	29.1159	6.02e-10	4.1e-06	CAGCAGCAGCAGCAG
CAGCAGCAGCAGCAG	FBgn0024321	166	180	+	29.1159	6.02e-10	4.1e-06	CAGCAGCAGCAGCAG
CAGCAGCAGCAGCAG	FBgn0029843	166	180	+	29.1159	6.02e-10	4.1e-06	CAGCAGCAGCAGCAG
CAGCAGCAGCAGCAG	FBgn0029843	166	180	+	29.1159	6.02e-10	4.1e-06	CAGCAGCAGCAGCAG
CAGCAGCAGCAGCAG	FBgn0024321	166	180	+	29.1159	6.02e-10	4.1e-06	CAGCAGCAGCAGCAG
CAGCAGCAGCAGCAG	FBgn0024321	166	180	+	29.1159	6.02e-10	4.1e-06	CAGCAGCAGCAGCAG
CAGCAGCAGCAGCAG	FBgn0024321	166	180	+	29.1159	6.02e-10	4.1e-06	CAGCAGCAGCAGCAG
CAGCAGCAGCAGCAG	FBgn0041210	166	180	+	29.1159	6.02e-10	4.1e-06	CAGCAGCAGCAGCAG
CAGCAGCAGCAGCAG	FBgn0041210	169	183	+	29.1159	6.02e-10	4.1e-06	CAGCAGCAGCAGCAG
CAGCAGCAGCAGCAG	FBgn0039633	169	183	+	29.1159	6.02e-10	4.1e-06	CAGCAGCAGCAGCAG
CAGCAGCAGCAGCAG	FBgn0029843	169	183	+	29.1159	6.02e-10	4.1e-06	CAGCAGCAGCAGCAG
CAGCAGCAGCAGCAG	FBgn0029843	169	183	+	29.1159	6.02e-10	4.1e-06	CAGCAGCAGCAGCAG
CAGCAGCAGCAGCAG	FBgn0041210	169	183	+	29.1159	6.02e-10	4.1e-06	CAGCAGCAGCAGCAG
CAGCAGCAGCAGCAG	FBgn0024321	169	183	+	29.1159	6.02e-10	4.1e-06	CAGCAGCAGCAGCAG
CAGCAGCAGCAGCAG	FBgn0024321	169	183	+	29.1159	6.02e-10	4.1e-06	CAGCAGCAGCAGCAG
CAGCAGCAGCAGCAG	FBgn0045842	169	183	+	29.1159	6.02e-10	4.1e-06	CAGCAGCAGCAGCAG
CAGCAGCAGCAGCAG	FBgn0029843	169	183	+	29.1159	6.02e-10	4.1e-06	CAGCAGCAGCAGCAG
CAGCAGCAGCAGCAG	FBgn0004878	169	183	+	29.1159	6.02e-10	4.1e-06	CAGCAGCAGCAGCAG
CAGCAGCAGCAGCAG	FBgn0004878	169	183	+	29.1159	6.02e-10	4.1e-06	CAGCAGCAGCAGCAG
CAGCAGCAGCAGCAG	FBgn0029843	169	183	+	29.1159	6.02e-10	4.1e-06	CAGCAGCAGCAGCAG
CAGCAGCAGCAGCAG	FBgn0024321	169	183	+	29.1159	6.02e-10	4.1e-06	CAGCAGCAGCAGCAG
CAGCAGCAGCAGCAG	FBgn0024321	169	183	+	29.1159	6.02e-10	4.1e-06	CAGCAGCAGCAGCAG
CAGCAGCAGCAGCAG	FBgn0041210	172	186	+	29.1159	6.02e-10	4.1e-06	CAGCAGCAGCAGCAG
CAGCAGCAGCAGCAG	FBgn0052062	172	186	+	29.1159	6.02e-10	4.1e-06	CAGCAGCAGCAGCAG
CAGCAGCAGCAGCAG	FBgn0052062	172	186	+	29.1159	6.02e-10	4.1e-06	CAGCAGCAGCAGCAG
CAGCAGCAGCAGCAG	FBgn0031488	172	186	+	29.1159	6.02e-10	4.1e-06	CAGCAGCAGCAGCAG
CAGCAGCAGCAGCAG	FBgn0041210	172	186	+	29.1159	6.02e-10	4.1e-06	CAGCAGCAGCAGCAG
CAGCAGCAGCAGCAG	FBgn0052062	175	189	+	29.1159	6.02e-10	4.1e-06	CAGCAGCAGCAGCAG
CAGCAGCAGCAGCAG	FBgn0031488	175	189	+	29.1159	6.02e-10	4.1e-06	CAGCAGCAGCAGCAG
CAGCAGCAGCAGCAG	FBgn0052062	175	189	+	29.1159	6.02e-10	4.1e-06	CAGCAGCAGCAGCAG
CAGCAGCAGCAGCAG	FBgn0261552	177	191	+	29.1159	6.02e-10	4.1e-06	CAGCAGCAGCAGCAG
CAGCAGCAGCAGCAG	FBgn0261552	177	191	+	29.1159	6.02e-10	4.1e-06	CAGCAGCAGCAGCAG
CAGCAGCAGCAGCAG	FBgn0039808	178	192	+	29.1159	6.02e-10	4.1e-06	CAGCAGCAGCAGCAG
CAGCAGCAGCAGCAG	FBgn0039808	178	192	+	29.1159	6.02e-10	4.1e-06	CAGCAGCAGCAGCAG
CAGCAGCAGCAGCAG	FBgn0031488	178	192	+	29.1159	6.02e-10	4.1e-06	CAGCAGCAGCAGCAG
CAGCAGCAGCAGCAG	FBgn0039808	178	192	+	29.1159	6.02e-10	4.1e-06	CAGCAGCAGCAGCAG
CAGCAGCAGCAGCAG	FBgn0039808	178	192	+	29.1159	6.02e-10	4.1e-06	CAGCAGCAGCAGCAG
CAGCAGCAGCAGCAG	FBgn0001180	181	195	+	29.1159	6.02e-10	4.1e-06	CAGCAGCAGCAGCAG
CAGCAGCAGCAGCAG	FBgn0039808	181	195	+	29.1159	6.02e-10	4.1e-06	CAGCAGCAGCAGCAG
CAGCAGCAGCAGCAG	FBgn0037753	181	195	+	29.1159	6.02e-10	4.1e-06	CAGCAGCAGCAGCAG
CAGCAGCAGCAGCAG	FBgn0001180	181	195	+	29.1159	6.02e-10	4.1e-06	CAGCAGCAGCAGCAG
CAGCAGCAGCAGCAG	FBgn0039808	181	195	+	29.1159	6.02e-10	4.1e-06	CAGCAGCAGCAGCAG
CAGCAGCAGCAGCAG	FBgn0039808	181	195	+	29.1159	6.02e-10	4.1e-06	CAGCAGCAGCAGCAG
CAGCAGCAGCAGCAG	FBgn0039808	181	195	+	29.1159	6.02e-10	4.1e-06	CAGCAGCAGCAGCAG
CAGCAGCAGCAGCAG	FBgn0261563	184	198	+	29.1159	6.02e-10	4.1e-06	CAGCAGCAGCAGCAG
CAGCAGCAGCAGCAG	FBgn0261563	184	198	+	29.1159	6.02e-10	4.1e-06	CAGCAGCAGCAGCAG
CAGCAGCAGCAGCAG	FBgn0261563	184	198	+	29.1159	6.02e-10	4.1e-06	CAGCAGCAGCAGCAG
CAGCAGCAGCAGCAG	FBgn0037753	184	198	+	29.1159	6.02e-10	4.1e-06	CAGCAGCAGCAGCAG
CAGCAGCAGCAGCAG	FBgn0261563	184	198	+	29.1159	6.02e-10	4.1e-06	CAGCAGCAGCAGCAG
CAGCAGCAGCAGCAG	FBgn0031294	187	201	+	29.1159	6.02e-10	4.1e-06	CAGCAGCAGCAGCAG
CAGCAGCAGCAGCAG	FBgn0031306	190	204	+	29.1159	6.02e-10	4.1e-06	CAGCAGCAGCAGCAG
CAGCAGCAGCAGCAG	FBgn0031306	190	204	+	29.1159	6.02e-10	4.1e-06	CAGCAGCAGCAGCAG
CAGCAGCAGCAGCAG	FBgn0264307	190	204	+	29.1159	6.02e-10	4.1e-06	CAGCAGCAGCAGCAG
CAGCAGCAGCAGCAG	FBgn0031294	190	204	+	29.1159	6.02e-10	4.1e-06	CAGCAGCAGCAGCAG
CAGCAGCAGCAGCAG	FBgn0031306	193	207	+	29.1159	6.02e-10	4.1e-06	CAGCAGCAGCAGCAG
CAGCAGCAGCAGCAG	FBgn0031306	193	207	+	29.1159	6.02e-10	4.1e-06	CAGCAGCAGCAGCAG
CAGCAGCAGCAGCAG	FBgn0041210	196	210	+	29.1159	6.02e-10	4.1e-06	CAGCAGCAGCAGCAG
CAGCAGCAGCAGCAG	FBgn0041210	196	210	+	29.1159	6.02e-10	4.1e-06	CAGCAGCAGCAGCAG
CAGCAGCAGCAGCAG	FBgn0010313	199	213	+	29.1159	6.02e-10	4.1e-06	CAGCAGCAGCAGCAG
CAGCAGCAGCAGCAG	FBgn0010313	199	213	+	29.1159	6.02e-10	4.1e-06	CAGCAGCAGCAGCAG
CAGCAGCAGCAGCAG	FBgn0036814	199	213	+	29.1159	6.02e-10	4.1e-06	CAGCAGCAGCAGCAG
CAGCAGCAGCAGCAG	FBgn0262871	199	213	+	29.1159	6.02e-10	4.1e-06	CAGCAGCAGCAGCAG
CAGCAGCAGCAGCAG	FBgn0039808	199	213	+	29.1159	6.02e-10	4.1e-06	CAGCAGCAGCAGCAG
CAGCAGCAGCAGCAG	FBgn0010313	199	213	+	29.1159	6.02e-10	4.1e-06	CAGCAGCAGCAGCAG
CAGCAGCAGCAGCAG	FBgn0010313	199	213	+	29.1159	6.02e-10	4.1e-06	CAGCAGCAGCAGCAG
CAGCAGCAGCAGCAG	FBgn0052062	199	213	+	29.1159	6.02e-10	4.1e-06	CAGCAGCAGCAGCAG
CAGCAGCAGCAGCAG	FBgn0010313	199	213	+	29.1159	6.02e-10	4.1e-06	CAGCAGCAGCAGCAG
CAGCAGCAGCAGCAG	FBgn0039808	199	213	+	29.1159	6.02e-10	4.1e-06	CAGCAGCAGCAGCAG
CAGCAGCAGCAGCAG	FBgn0262871	199	213	+	29.1159	6.02e-10	4.1e-06	CAGCAGCAGCAGCAG
CAGCAGCAGCAGCAG	FBgn0039808	199	213	+	29.1159	6.02e-10	4.1e-06	CAGCAGCAGCAGCAG
CAGCAGCAGCAGCAG	FBgn0003507	199	213	+	29.1159	6.02e-10	4.1e-06	CAGCAGCAGCAGCAG
CAGCAGCAGCAGCAG	FBgn0052062	199	213	+	29.1159	6.02e-10	4.1e-06	CAGCAGCAGCAGCAG
CAGCAGCAGCAGCAG	FBgn0036814	199	213	+	29.1159	6.02e-10	4.1e-06	CAGCAGCAGCAGCAG
CAGCAGCAGCAGCAG	FBgn0039808	199	213	+	29.1159	6.02e-10	4.1e-06	CAGCAGCAGCAGCAG
CAGCAGCAGCAGCAG	FBgn0264542	206	220	+	29.1159	6.02e-10	4.1e-06	CAGCAGCAGCAGCAG
CAGCAGCAGCAGCAG	FBgn0025335	207	221	+	29.1159	6.02e-10	4.1e-06	CAGCAGCAGCAGCAG
CAGCAGCAGCAGCAG	FBgn0025335	207	221	+	29.1159	6.02e-10	4.1e-06	CAGCAGCAGCAGCAG
CAGCAGCAGCAGCAG	FBgn0025335	207	221	+	29.1159	6.02e-10	4.1e-06	CAGCAGCAGCAGCAG
CAGCAGCAGCAGCAG	FBgn0025335	207	221	+	29.1159	6.02e-10	4.1e-06	CAGCAGCAGCAGCAG
CAGCAGCAGCAGCAG	FBgn0004837	208	222	+	29.1159	6.02e-10	4.1e-06	CAGCAGCAGCAGCAG
CAGCAGCAGCAGCAG	FBgn0004837	208	222	+	29.1159	6.02e-10	4.1e-06	CAGCAGCAGCAGCAG
CAGCAGCAGCAGCAG	FBgn0002592	208	222	+	29.1159	6.02e-10	4.1e-06	CAGCAGCAGCAGCAG
CAGCAGCAGCAGCAG	FBgn0025335	210	224	+	29.1159	6.02e-10	4.1e-06	CAGCAGCAGCAGCAG
CAGCAGCAGCAGCAG	FBgn0025335	210	224	+	29.1159	6.02e-10	4.1e-06	CAGCAGCAGCAGCAG
CAGCAGCAGCAGCAG	FBgn0025335	210	224	+	29.1159	6.02e-10	4.1e-06	CAGCAGCAGCAGCAG
CAGCAGCAGCAGCAG	FBgn0025335	210	224	+	29.1159	6.02e-10	4.1e-06	CAGCAGCAGCAGCAG
CAGCAGCAGCAGCAG	FBgn0002643	211	225	+	29.1159	6.02e-10	4.1e-06	CAGCAGCAGCAGCAG
CAGCAGCAGCAGCAG	FBgn0002643	211	225	+	29.1159	6.02e-10	4.1e-06	CAGCAGCAGCAGCAG
CAGCAGCAGCAGCAG	FBgn0002643	211	225	+	29.1159	6.02e-10	4.1e-06	CAGCAGCAGCAGCAG
CAGCAGCAGCAGCAG	FBgn0025335	213	227	+	29.1159	6.02e-10	4.1e-06	CAGCAGCAGCAGCAG
CAGCAGCAGCAGCAG	FBgn0025335	213	227	+	29.1159	6.02e-10	4.1e-06	CAGCAGCAGCAGCAG
CAGCAGCAGCAGCAG	FBgn0050115	213	227	+	29.1159	6.02e-10	4.1e-06	CAGCAGCAGCAGCAG
CAGCAGCAGCAGCAG	FBgn0050115	213	227	+	29.1159	6.02e-10	4.1e-06	CAGCAGCAGCAGCAG
CAGCAGCAGCAGCAG	FBgn0025335	213	227	+	29.1159	6.02e-10	4.1e-06	CAGCAGCAGCAGCAG
CAGCAGCAGCAGCAG	FBgn0025335	213	227	+	29.1159	6.02e-10	4.1e-06	CAGCAGCAGCAGCAG
CAGCAGCAGCAGCAG	FBgn0000662	214	228	+	29.1159	6.02e-10	4.1e-06	CAGCAGCAGCAGCAG
CAGCAGCAGCAGCAG	FBgn0037026	216	230	+	29.1159	6.02e-10	4.1e-06	CAGCAGCAGCAGCAG
CAGCAGCAGCAGCAG	FBgn0037026	216	230	+	29.1159	6.02e-10	4.1e-06	CAGCAGCAGCAGCAG
CAGCAGCAGCAGCAG	FBgn0037026	216	230	+	29.1159	6.02e-10	4.1e-06	CAGCAGCAGCAGCAG
CAGCAGCAGCAGCAG	FBgn0260440	217	231	+	29.1159	6.02e-10	4.1e-06	CAGCAGCAGCAGCAG
CAGCAGCAGCAGCAG	FBgn0000662	217	231	+	29.1159	6.02e-10	4.1e-06	CAGCAGCAGCAGCAG
CAGCAGCAGCAGCAG	FBgn0260440	220	234	+	29.1159	6.02e-10	4.1e-06	CAGCAGCAGCAGCAG
CAGCAGCAGCAGCAG	FBgn0026376	223	237	+	29.1159	6.02e-10	4.1e-06	CAGCAGCAGCAGCAG
CAGCAGCAGCAGCAG	FBgn0026376	223	237	+	29.1159	6.02e-10	4.1e-06	CAGCAGCAGCAGCAG
CAGCAGCAGCAGCAG	FBgn0259735	226	240	+	29.1159	6.02e-10	4.1e-06	CAGCAGCAGCAGCAG
CAGCAGCAGCAGCAG	FBgn0026376	226	240	+	29.1159	6.02e-10	4.1e-06	CAGCAGCAGCAGCAG
CAGCAGCAGCAGCAG	FBgn0259735	226	240	+	29.1159	6.02e-10	4.1e-06	CAGCAGCAGCAGCAG
CAGCAGCAGCAGCAG	FBgn0026376	226	240	+	29.1159	6.02e-10	4.1e-06	CAGCAGCAGCAGCAG
CAGCAGCAGCAGCAG	FBgn0032322	228	242	+	29.1159	6.02e-10	4.1e-06	CAGCAGCAGCAGCAG
CAGCAGCAGCAGCAG	FBgn0265998	228	242	+	29.1159	6.02e-10	4.1e-06	CAGCAGCAGCAGCAG
CAGCAGCAGCAGCAG	FBgn0026376	229	243	+	29.1159	6.02e-10	4.1e-06	CAGCAGCAGCAGCAG
CAGCAGCAGCAGCAG	FBgn0259735	229	243	+	29.1159	6.02e-10	4.1e-06	CAGCAGCAGCAGCAG
CAGCAGCAGCAGCAG	FBgn0026376	229	243	+	29.1159	6.02e-10	4.1e-06	CAGCAGCAGCAGCAG
CAGCAGCAGCAGCAG	FBgn0259735	229	243	+	29.1159	6.02e-10	4.1e-06	CAGCAGCAGCAGCAG
CAGCAGCAGCAGCAG	FBgn0032322	231	245	+	29.1159	6.02e-10	4.1e-06	CAGCAGCAGCAGCAG
CAGCAGCAGCAGCAG	FBgn0265998	231	245	+	29.1159	6.02e-10	4.1e-06	CAGCAGCAGCAGCAG
CAGCAGCAGCAGCAG	FBgn0259735	232	246	+	29.1159	6.02e-10	4.1e-06	CAGCAGCAGCAGCAG
CAGCAGCAGCAGCAG	FBgn0259735	232	246	+	29.1159	6.02e-10	4.1e-06	CAGCAGCAGCAGCAG
CAGCAGCAGCAGCAG	FBgn0265998	234	248	+	29.1159	6.02e-10	4.1e-06	CAGCAGCAGCAGCAG
CAGCAGCAGCAGCAG	FBgn0085426	235	249	+	29.1159	6.02e-10	4.1e-06	CAGCAGCAGCAGCAG
CAGCAGCAGCAGCAG	FBgn0259735	235	249	+	29.1159	6.02e-10	4.1e-06	CAGCAGCAGCAGCAG
CAGCAGCAGCAGCAG	FBgn0085426	235	249	+	29.1159	6.02e-10	4.1e-06	CAGCAGCAGCAGCAG
CAGCAGCAGCAGCAG	FBgn0085426	235	249	+	29.1159	6.02e-10	4.1e-06	CAGCAGCAGCAGCAG
CAGCAGCAGCAGCAG	FBgn0085426	235	249	+	29.1159	6.02e-10	4.1e-06	CAGCAGCAGCAGCAG
CAGCAGCAGCAGCAG	FBgn0259735	235	249	+	29.1159	6.02e-10	4.1e-06	CAGCAGCAGCAGCAG
CAGCAGCAGCAGCAG	FBgn0259735	238	252	+	29.1159	6.02e-10	4.1e-06	CAGCAGCAGCAGCAG
CAGCAGCAGCAGCAG	FBgn0041210	238	252	+	29.1159	6.02e-10	4.1e-06	CAGCAGCAGCAGCAG
CAGCAGCAGCAGCAG	FBgn0041210	238	252	+	29.1159	6.02e-10	4.1e-06	CAGCAGCAGCAGCAG
CAGCAGCAGCAGCAG	FBgn0259735	238	252	+	29.1159	6.02e-10	4.1e-06	CAGCAGCAGCAGCAG
CAGCAGCAGCAGCAG	FBgn0010768	238	252	+	29.1159	6.02e-10	4.1e-06	CAGCAGCAGCAGCAG
CAGCAGCAGCAGCAG	FBgn0003396	239	253	+	29.1159	6.02e-10	4.1e-06	CAGCAGCAGCAGCAG
CAGCAGCAGCAGCAG	FBgn0003396	239	253	+	29.1159	6.02e-10	4.1e-06	CAGCAGCAGCAGCAG
CAGCAGCAGCAGCAG	FBgn0004101	241	255	+	29.1159	6.02e-10	4.1e-06	CAGCAGCAGCAGCAG
CAGCAGCAGCAGCAG	FBgn0027339	241	255	+	29.1159	6.02e-10	4.1e-06	CAGCAGCAGCAGCAG
CAGCAGCAGCAGCAG	FBgn0027339	241	255	+	29.1159	6.02e-10	4.1e-06	CAGCAGCAGCAGCAG
CAGCAGCAGCAGCAG	FBgn0027339	241	255	+	29.1159	6.02e-10	4.1e-06	CAGCAGCAGCAGCAG
CAGCAGCAGCAGCAG	FBgn0259735	241	255	+	29.1159	6.02e-10	4.1e-06	CAGCAGCAGCAGCAG
CAGCAGCAGCAGCAG	FBgn0027339	241	255	+	29.1159	6.02e-10	4.1e-06	CAGCAGCAGCAGCAG
CAGCAGCAGCAGCAG	FBgn0027339	241	255	+	29.1159	6.02e-10	4.1e-06	CAGCAGCAGCAGCAG
CAGCAGCAGCAGCAG	FBgn0004101	241	255	+	29.1159	6.02e-10	4.1e-06	CAGCAGCAGCAGCAG
CAGCAGCAGCAGCAG	FBgn0041210	241	255	+	29.1159	6.02e-10	4.1e-06	CAGCAGCAGCAGCAG
CAGCAGCAGCAGCAG	FBgn0027339	241	255	+	29.1159	6.02e-10	4.1e-06	CAGCAGCAGCAGCAG
CAGCAGCAGCAGCAG	FBgn0259481	241	255	+	29.1159	6.02e-10	4.1e-06	CAGCAGCAGCAGCAG
CAGCAGCAGCAGCAG	FBgn0041210	241	255	+	29.1159	6.02e-10	4.1e-06	CAGCAGCAGCAGCAG
CAGCAGCAGCAGCAG	FBgn0259735	241	255	+	29.1159	6.02e-10	4.1e-06	CAGCAGCAGCAGCAG
CAGCAGCAGCAGCAG	FBgn0027339	241	255	+	29.1159	6.02e-10	4.1e-06	CAGCAGCAGCAGCAG
CAGCAGCAGCAGCAG	FBgn0004101	241	255	+	29.1159	6.02e-10	4.1e-06	CAGCAGCAGCAGCAG
CAGCAGCAGCAGCAG	FBgn0003396	242	256	+	29.1159	6.02e-10	4.1e-06	CAGCAGCAGCAGCAG
CAGCAGCAGCAGCAG	FBgn0003396	242	256	+	29.1159	6.02e-10	4.1e-06	CAGCAGCAGCAGCAG
CAGCAGCAGCAGCAG	FBgn0041210	244	258	+	29.1159	6.02e-10	4.1e-06	CAGCAGCAGCAGCAG
CAGCAGCAGCAGCAG	FBgn0032147	244	258	+	29.1159	6.02e-10	4.1e-06	CAGCAGCAGCAGCAG
CAGCAGCAGCAGCAG	FBgn0259735	244	258	+	29.1159	6.02e-10	4.1e-06	CAGCAGCAGCAGCAG
CAGCAGCAGCAGCAG	FBgn0259735	244	258	+	29.1159	6.02e-10	4.1e-06	CAGCAGCAGCAGCAG
CAGCAGCAGCAGCAG	FBgn0041210	244	258	+	29.1159	6.02e-10	4.1e-06	CAGCAGCAGCAGCAG
CAGCAGCAGCAGCAG	FBgn0003396	245	259	+	29.1159	6.02e-10	4.1e-06	CAGCAGCAGCAGCAG
CAGCAGCAGCAGCAG	FBgn0003396	245	259	+	29.1159	6.02e-10	4.1e-06	CAGCAGCAGCAGCAG
CAGCAGCAGCAGCAG	FBgn0039488	252	266	+	29.1159	6.02e-10	4.1e-06	CAGCAGCAGCAGCAG
CAGCAGCAGCAGCAG	FBgn0261986	253	267	+	29.1159	6.02e-10	4.1e-06	CAGCAGCAGCAGCAG
CAGCAGCAGCAGCAG	FBgn0001078	254	268	+	29.1159	6.02e-10	4.1e-06	CAGCAGCAGCAGCAG
CAGCAGCAGCAGCAG	FBgn0035244	254	268	+	29.1159	6.02e-10	4.1e-06	CAGCAGCAGCAGCAG
CAGCAGCAGCAGCAG	FBgn0026878	255	269	+	29.1159	6.02e-10	4.1e-06	CAGCAGCAGCAGCAG
CAGCAGCAGCAGCAG	FBgn0026878	255	269	+	29.1159	6.02e-10	4.1e-06	CAGCAGCAGCAGCAG
CAGCAGCAGCAGCAG	FBgn0265998	256	270	+	29.1159	6.02e-10	4.1e-06	CAGCAGCAGCAGCAG
CAGCAGCAGCAGCAG	FBgn0263706	256	270	+	29.1159	6.02e-10	4.1e-06	CAGCAGCAGCAGCAG
CAGCAGCAGCAGCAG	FBgn0265998	256	270	+	29.1159	6.02e-10	4.1e-06	CAGCAGCAGCAGCAG
CAGCAGCAGCAGCAG	FBgn0001078	257	271	+	29.1159	6.02e-10	4.1e-06	CAGCAGCAGCAGCAG
CAGCAGCAGCAGCAG	FBgn0026878	258	272	+	29.1159	6.02e-10	4.1e-06	CAGCAGCAGCAGCAG
CAGCAGCAGCAGCAG	FBgn0026878	258	272	+	29.1159	6.02e-10	4.1e-06	CAGCAGCAGCAGCAG
CAGCAGCAGCAGCAG	FBgn0013717	258	272	+	29.1159	6.02e-10	4.1e-06	CAGCAGCAGCAGCAG
CAGCAGCAGCAGCAG	FBgn0027296	259	273	+	29.1159	6.02e-10	4.1e-06	CAGCAGCAGCAGCAG
CAGCAGCAGCAGCAG	FBgn0027296	259	273	+	29.1159	6.02e-10	4.1e-06	CAGCAGCAGCAGCAG
CAGCAGCAGCAGCAG	FBgn0263706	259	273	+	29.1159	6.02e-10	4.1e-06	CAGCAGCAGCAGCAG
CAGCAGCAGCAGCAG	FBgn0263706	262	276	+	29.1159	6.02e-10	4.1e-06	CAGCAGCAGCAGCAG
CAGCAGCAGCAGCAG	FBgn0263706	265	279	+	29.1159	6.02e-10	4.1e-06	CAGCAGCAGCAGCAG
CAGCAGCAGCAGCAG	FBgn0035149	265	279	+	29.1159	6.02e-10	4.1e-06	CAGCAGCAGCAGCAG
CAGCAGCAGCAGCAG	FBgn0029799	268	282	+	29.1159	6.02e-10	4.1e-06	CAGCAGCAGCAGCAG
CAGCAGCAGCAGCAG	FBgn0029799	268	282	+	29.1159	6.02e-10	4.1e-06	CAGCAGCAGCAGCAG
CAGCAGCAGCAGCAG	FBgn0263706	268	282	+	29.1159	6.02e-10	4.1e-06	CAGCAGCAGCAGCAG
CAGCAGCAGCAGCAG	FBgn0041210	268	282	+	29.1159	6.02e-10	4.1e-06	CAGCAGCAGCAGCAG
CAGCAGCAGCAGCAG	FBgn0041210	268	282	+	29.1159	6.02e-10	4.1e-06	CAGCAGCAGCAGCAG
CAGCAGCAGCAGCAG	FBgn0265523	271	285	+	29.1159	6.02e-10	4.1e-06	CAGCAGCAGCAGCAG
CAGCAGCAGCAGCAG	FBgn0265523	271	285	+	29.1159	6.02e-10	4.1e-06	CAGCAGCAGCAGCAG
CAGCAGCAGCAGCAG	FBgn0265523	271	285	+	29.1159	6.02e-10	4.1e-06	CAGCAGCAGCAGCAG
CAGCAGCAGCAGCAG	FBgn0265523	271	285	+	29.1159	6.02e-10	4.1e-06	CAGCAGCAGCAGCAG
CAGCAGCAGCAGCAG	FBgn0265598	271	285	+	29.1159	6.02e-10	4.1e-06	CAGCAGCAGCAGCAG
CAGCAGCAGCAGCAG	FBgn0265523	274	288	+	29.1159	6.02e-10	4.1e-06	CAGCAGCAGCAGCAG
CAGCAGCAGCAGCAG	FBgn0262475	274	288	+	29.1159	6.02e-10	4.1e-06	CAGCAGCAGCAGCAG
CAGCAGCAGCAGCAG	FBgn0265598	274	288	+	29.1159	6.02e-10	4.1e-06	CAGCAGCAGCAGCAG
CAGCAGCAGCAGCAG	FBgn0262475	274	288	+	29.1159	6.02e-10	4.1e-06	CAGCAGCAGCAGCAG
CAGCAGCAGCAGCAG	FBgn0262475	274	288	+	29.1159	6.02e-10	4.1e-06	CAGCAGCAGCAGCAG
CAGCAGCAGCAGCAG	FBgn0265598	274	288	+	29.1159	6.02e-10	4.1e-06	CAGCAGCAGCAGCAG
CAGCAGCAGCAGCAG	FBgn0016754	274	288	+	29.1159	6.02e-10	4.1e-06	CAGCAGCAGCAGCAG
CAGCAGCAGCAGCAG	FBgn0262475	274	288	+	29.1159	6.02e-10	4.1e-06	CAGCAGCAGCAGCAG
CAGCAGCAGCAGCAG	FBgn0016754	274	288	+	29.1159	6.02e-10	4.1e-06	CAGCAGCAGCAGCAG
CAGCAGCAGCAGCAG	FBgn0016754	274	288	+	29.1159	6.02e-10	4.1e-06	CAGCAGCAGCAGCAG
CAGCAGCAGCAGCAG	FBgn0262475	274	288	+	29.1159	6.02e-10	4.1e-06	CAGCAGCAGCAGCAG
CAGCAGCAGCAGCAG	FBgn0031258	274	288	+	29.1159	6.02e-10	4.1e-06	CAGCAGCAGCAGCAG
CAGCAGCAGCAGCAG	FBgn0016754	274	288	+	29.1159	6.02e-10	4.1e-06	CAGCAGCAGCAGCAG
CAGCAGCAGCAGCAG	FBgn0265523	274	288	+	29.1159	6.02e-10	4.1e-06	CAGCAGCAGCAGCAG
CAGCAGCAGCAGCAG	FBgn0016754	274	288	+	29.1159	6.02e-10	4.1e-06	CAGCAGCAGCAGCAG
CAGCAGCAGCAGCAG	FBgn0265523	274	288	+	29.1159	6.02e-10	4.1e-06	CAGCAGCAGCAGCAG
CAGCAGCAGCAGCAG	FBgn0031258	274	288	+	29.1159	6.02e-10	4.1e-06	CAGCAGCAGCAGCAG
CAGCAGCAGCAGCAG	FBgn0262475	274	288	+	29.1159	6.02e-10	4.1e-06	CAGCAGCAGCAGCAG
CAGCAGCAGCAGCAG	FBgn0016754	274	288	+	29.1159	6.02e-10	4.1e-06	CAGCAGCAGCAGCAG
CAGCAGCAGCAGCAG	FBgn0262475	274	288	+	29.1159	6.02e-10	4.1e-06	CAGCAGCAGCAGCAG
CAGCAGCAGCAGCAG	FBgn0016754	274	288	+	29.1159	6.02e-10	4.1e-06	CAGCAGCAGCAGCAG
CAGCAGCAGCAGCAG	FBgn0265523	274	288	+	29.1159	6.02e-10	4.1e-06	CAGCAGCAGCAGCAG
CAGCAGCAGCAGCAG	FBgn0262475	274	288	+	29.1159	6.02e-10	4.1e-06	CAGCAGCAGCAGCAG
CAGCAGCAGCAGCAG	FBgn0262475	277	291	+	29.1159	6.02e-10	4.1e-06	CAGCAGCAGCAGCAG
CAGCAGCAGCAGCAG	FBgn0262475	277	291	+	29.1159	6.02e-10	4.1e-06	CAGCAGCAGCAGCAG
CAGCAGCAGCAGCAG	FBgn0016754	277	291	+	29.1159	6.02e-10	4.1e-06	CAGCAGCAGCAGCAG
CAGCAGCAGCAGCAG	FBgn0016754	277	291	+	29.1159	6.02e-10	4.1e-06	CAGCAGCAGCAGCAG
CAGCAGCAGCAGCAG	FBgn0265598	277	291	+	29.1159	6.02e-10	4.1e-06	CAGCAGCAGCAGCAG
CAGCAGCAGCAGCAG	FBgn0087008	277	291	+	29.1159	6.02e-10	4.1e-06	CAGCAGCAGCAGCAG
CAGCAGCAGCAGCAG	FBgn0087008	277	291	+	29.1159	6.02e-10	4.1e-06	CAGCAGCAGCAGCAG
CAGCAGCAGCAGCAG	FBgn0087008	277	291	+	29.1159	6.02e-10	4.1e-06	CAGCAGCAGCAGCAG
CAGCAGCAGCAGCAG	FBgn0262475	277	291	+	29.1159	6.02e-10	4.1e-06	CAGCAGCAGCAGCAG
CAGCAGCAGCAGCAG	FBgn0265598	277	291	+	29.1159	6.02e-10	4.1e-06	CAGCAGCAGCAGCAG
CAGCAGCAGCAGCAG	FBgn0016754	277	291	+	29.1159	6.02e-10	4.1e-06	CAGCAGCAGCAGCAG
CAGCAGCAGCAGCAG	FBgn0087008	277	291	+	29.1159	6.02e-10	4.1e-06	CAGCAGCAGCAGCAG
CAGCAGCAGCAGCAG	FBgn0016754	277	291	+	29.1159	6.02e-10	4.1e-06	CAGCAGCAGCAGCAG
CAGCAGCAGCAGCAG	FBgn0087008	277	291	+	29.1159	6.02e-10	4.1e-06	CAGCAGCAGCAGCAG
CAGCAGCAGCAGCAG	FBgn0262475	277	291	+	29.1159	6.02e-10	4.1e-06	CAGCAGCAGCAGCAG
CAGCAGCAGCAGCAG	FBgn0016754	277	291	+	29.1159	6.02e-10	4.1e-06	CAGCAGCAGCAGCAG
CAGCAGCAGCAGCAG	FBgn0262475	277	291	+	29.1159	6.02e-10	4.1e-06	CAGCAGCAGCAGCAG
CAGCAGCAGCAGCAG	FBgn0016754	277	291	+	29.1159	6.02e-10	4.1e-06	CAGCAGCAGCAGCAG
CAGCAGCAGCAGCAG	FBgn0016754	277	291	+	29.1159	6.02e-10	4.1e-06	CAGCAGCAGCAGCAG
CAGCAGCAGCAGCAG	FBgn0262475	277	291	+	29.1159	6.02e-10	4.1e-06	CAGCAGCAGCAGCAG
CAGCAGCAGCAGCAG	FBgn0262475	277	291	+	29.1159	6.02e-10	4.1e-06	CAGCAGCAGCAGCAG
CAGCAGCAGCAGCAG	FBgn0262475	277	291	+	29.1159	6.02e-10	4.1e-06	CAGCAGCAGCAGCAG
CAGCAGCAGCAGCAG	FBgn0005624	278	292	+	29.1159	6.02e-10	4.1e-06	CAGCAGCAGCAGCAG
CAGCAGCAGCAGCAG	FBgn0005624	278	292	+	29.1159	6.02e-10	4.1e-06	CAGCAGCAGCAGCAG
CAGCAGCAGCAGCAG	FBgn0005624	278	292	+	29.1159	6.02e-10	4.1e-06	CAGCAGCAGCAGCAG
CAGCAGCAGCAGCAG	FBgn0000077	279	293	+	29.1159	6.02e-10	4.1e-06	CAGCAGCAGCAGCAG
CAGCAGCAGCAGCAG	FBgn0000077	279	293	+	29.1159	6.02e-10	4.1e-06	CAGCAGCAGCAGCAG
CAGCAGCAGCAGCAG	FBgn0003687	280	294	+	29.1159	6.02e-10	4.1e-06	CAGCAGCAGCAGCAG
CAGCAGCAGCAGCAG	FBgn0262475	280	294	+	29.1159	6.02e-10	4.1e-06	CAGCAGCAGCAGCAG
CAGCAGCAGCAGCAG	FBgn0262475	280	294	+	29.1159	6.02e-10	4.1e-06	CAGCAGCAGCAGCAG
CAGCAGCAGCAGCAG	FBgn0263392	280	294	+	29.1159	6.02e-10	4.1e-06	CAGCAGCAGCAGCAG
CAGCAGCAGCAGCAG	FBgn0262475	280	294	+	29.1159	6.02e-10	4.1e-06	CAGCAGCAGCAGCAG
CAGCAGCAGCAGCAG	FBgn0262475	280	294	+	29.1159	6.02e-10	4.1e-06	CAGCAGCAGCAGCAG
CAGCAGCAGCAGCAG	FBgn0263392	280	294	+	29.1159	6.02e-10	4.1e-06	CAGCAGCAGCAGCAG
CAGCAGCAGCAGCAG	FBgn0262475	280	294	+	29.1159	6.02e-10	4.1e-06	CAGCAGCAGCAGCAG
CAGCAGCAGCAGCAG	FBgn0262475	280	294	+	29.1159	6.02e-10	4.1e-06	CAGCAGCAGCAGCAG
CAGCAGCAGCAGCAG	FBgn0263392	280	294	+	29.1159	6.02e-10	4.1e-06	CAGCAGCAGCAGCAG
CAGCAGCAGCAGCAG	FBgn0262475	280	294	+	29.1159	6.02e-10	4.1e-06	CAGCAGCAGCAGCAG
CAGCAGCAGCAGCAG	FBgn0262475	280	294	+	29.1159	6.02e-10	4.1e-06	CAGCAGCAGCAGCAG
CAGCAGCAGCAGCAG	FBgn0265598	280	294	+	29.1159	6.02e-10	4.1e-06	CAGCAGCAGCAGCAG
CAGCAGCAGCAGCAG	FBgn0263392	280	294	+	29.1159	6.02e-10	4.1e-06	CAGCAGCAGCAGCAG
CAGCAGCAGCAGCAG	FBgn0020445	281	295	+	29.1159	6.02e-10	4.1e-06	CAGCAGCAGCAGCAG
CAGCAGCAGCAGCAG	FBgn0005624	281	295	+	29.1159	6.02e-10	4.1e-06	CAGCAGCAGCAGCAG
CAGCAGCAGCAGCAG	FBgn0020445	281	295	+	29.1159	6.02e-10	4.1e-06	CAGCAGCAGCAGCAG
CAGCAGCAGCAGCAG	FBgn0005624	281	295	+	29.1159	6.02e-10	4.1e-06	CAGCAGCAGCAGCAG
CAGCAGCAGCAGCAG	FBgn0020445	281	295	+	29.1159	6.02e-10	4.1e-06	CAGCAGCAGCAGCAG
CAGCAGCAGCAGCAG	FBgn0005624	281	295	+	29.1159	6.02e-10	4.1e-06	CAGCAGCAGCAGCAG
CAGCAGCAGCAGCAG	FBgn0262475	283	297	+	29.1159	6.02e-10	4.1e-06	CAGCAGCAGCAGCAG
CAGCAGCAGCAGCAG	FBgn0262475	283	297	+	29.1159	6.02e-10	4.1e-06	CAGCAGCAGCAGCAG
CAGCAGCAGCAGCAG	FBgn0262475	283	297	+	29.1159	6.02e-10	4.1e-06	CAGCAGCAGCAGCAG
CAGCAGCAGCAGCAG	FBgn0262475	283	297	+	29.1159	6.02e-10	4.1e-06	CAGCAGCAGCAGCAG
CAGCAGCAGCAGCAG	FBgn0262475	283	297	+	29.1159	6.02e-10	4.1e-06	CAGCAGCAGCAGCAG
CAGCAGCAGCAGCAG	FBgn0262475	283	297	+	29.1159	6.02e-10	4.1e-06	CAGCAGCAGCAGCAG
CAGCAGCAGCAGCAG	FBgn0262475	283	297	+	29.1159	6.02e-10	4.1e-06	CAGCAGCAGCAGCAG
CAGCAGCAGCAGCAG	FBgn0262475	283	297	+	29.1159	6.02e-10	4.1e-06	CAGCAGCAGCAGCAG
CAGCAGCAGCAGCAG	FBgn0020445	284	298	+	29.1159	6.02e-10	4.1e-06	CAGCAGCAGCAGCAG
CAGCAGCAGCAGCAG	FBgn0020445	284	298	+	29.1159	6.02e-10	4.1e-06	CAGCAGCAGCAGCAG
CAGCAGCAGCAGCAG	FBgn0020445	284	298	+	29.1159	6.02e-10	4.1e-06	CAGCAGCAGCAGCAG
CAGCAGCAGCAGCAG	FBgn0050460	286	300	+	29.1159	6.02e-10	4.1e-06	CAGCAGCAGCAGCAG
CAGCAGCAGCAGCAG	FBgn0263038	286	300	+	29.1159	6.02e-10	4.1e-06	CAGCAGCAGCAGCAG
CAGCAGCAGCAGCAG	FBgn0050460	286	300	+	29.1159	6.02e-10	4.1e-06	CAGCAGCAGCAGCAG
CAGCAGCAGCAGCAG	FBgn0050460	286	300	+	29.1159	6.02e-10	4.1e-06	CAGCAGCAGCAGCAG
CAGCAGCAGCAGCAG	FBgn0259789	289	303	+	29.1159	6.02e-10	4.1e-06	CAGCAGCAGCAGCAG
CAGCAGCAGCAGCAG	FBgn0259789	289	303	+	29.1159	6.02e-10	4.1e-06	CAGCAGCAGCAGCAG
CAGCAGCAGCAGCAG	FBgn0259789	289	303	+	29.1159	6.02e-10	4.1e-06	CAGCAGCAGCAGCAG
CAGCAGCAGCAGCAG	FBgn0263038	289	303	+	29.1159	6.02e-10	4.1e-06	CAGCAGCAGCAGCAG
CAGCAGCAGCAGCAG	FBgn0259789	289	303	+	29.1159	6.02e-10	4.1e-06	CAGCAGCAGCAGCAG
CAGCAGCAGCAGCAG	FBgn0259789	289	303	+	29.1159	6.02e-10	4.1e-06	CAGCAGCAGCAGCAG
CAGCAGCAGCAGCAG	FBgn0265523	295	309	+	29.1159	6.02e-10	4.1e-06	CAGCAGCAGCAGCAG
CAGCAGCAGCAGCAG	FBgn0265523	295	309	+	29.1159	6.02e-10	4.1e-06	CAGCAGCAGCAGCAG
CAGCAGCAGCAGCAG	FBgn0265523	295	309	+	29.1159	6.02e-10	4.1e-06	CAGCAGCAGCAGCAG
CAGCAGCAGCAGCAG	FBgn0265523	295	309	+	29.1159	6.02e-10	4.1e-06	CAGCAGCAGCAGCAG
CAGCAGCAGCAGCAG	FBgn0027581	298	312	+	29.1159	6.02e-10	4.1e-06	CAGCAGCAGCAGCAG
CAGCAGCAGCAGCAG	FBgn0263392	298	312	+	29.1159	6.02e-10	4.1e-06	CAGCAGCAGCAGCAG
CAGCAGCAGCAGCAG	FBgn0027581	298	312	+	29.1159	6.02e-10	4.1e-06	CAGCAGCAGCAGCAG
CAGCAGCAGCAGCAG	FBgn0027581	298	312	+	29.1159	6.02e-10	4.1e-06	CAGCAGCAGCAGCAG
CAGCAGCAGCAGCAG	FBgn0263392	298	312	+	29.1159	6.02e-10	4.1e-06	CAGCAGCAGCAGCAG
CAGCAGCAGCAGCAG	FBgn0263392	298	312	+	29.1159	6.02e-10	4.1e-06	CAGCAGCAGCAGCAG
CAGCAGCAGCAGCAG	FBgn0265523	298	312	+	29.1159	6.02e-10	4.1e-06	CAGCAGCAGCAGCAG
CAGCAGCAGCAGCAG	FBgn0265523	298	312	+	29.1159	6.02e-10	4.1e-06	CAGCAGCAGCAGCAG
CAGCAGCAGCAGCAG	FBgn0265523	298	312	+	29.1159	6.02e-10	4.1e-06	CAGCAGCAGCAGCAG
CAGCAGCAGCAGCAG	FBgn0265523	298	312	+	29.1159	6.02e-10	4.1e-06	CAGCAGCAGCAGCAG
CAGCAGCAGCAGCAG	FBgn0263392	298	312	+	29.1159	6.02e-10	4.1e-06	CAGCAGCAGCAGCAG
CAGCAGCAGCAGCAG	FBgn0263392	301	315	+	29.1159	6.02e-10	4.1e-06	CAGCAGCAGCAGCAG
CAGCAGCAGCAGCAG	FBgn0265523	301	315	+	29.1159	6.02e-10	4.1e-06	CAGCAGCAGCAGCAG
CAGCAGCAGCAGCAG	FBgn0263392	301	315	+	29.1159	6.02e-10	4.1e-06	CAGCAGCAGCAGCAG
CAGCAGCAGCAGCAG	FBgn0265523	301	315	+	29.1159	6.02e-10	4.1e-06	CAGCAGCAGCAGCAG
CAGCAGCAGCAGCAG	FBgn0027581	301	315	+	29.1159	6.02e-10	4.1e-06	CAGCAGCAGCAGCAG
CAGCAGCAGCAGCAG	FBgn0265523	301	315	+	29.1159	6.02e-10	4.1e-06	CAGCAGCAGCAGCAG
CAGCAGCAGCAGCAG	FBgn0263392	301	315	+	29.1159	6.02e-10	4.1e-06	CAGCAGCAGCAGCAG
CAGCAGCAGCAGCAG	FBgn0263392	301	315	+	29.1159	6.02e-10	4.1e-06	CAGCAGCAGCAGCAG
CAGCAGCAGCAGCAG	FBgn0027581	301	315	+	29.1159	6.02e-10	4.1e-06	CAGCAGCAGCAGCAG
CAGCAGCAGCAGCAG	FBgn0027581	301	315	+	29.1159	6.02e-10	4.1e-06	CAGCAGCAGCAGCAG
CAGCAGCAGCAGCAG	FBgn0265523	301	315	+	29.1159	6.02e-10	4.1e-06	CAGCAGCAGCAGCAG
CAGCAGCAGCAGCAG	FBgn0263392	304	318	+	29.1159	6.02e-10	4.1e-06	CAGCAGCAGCAGCAG
CAGCAGCAGCAGCAG	FBgn0265523	304	318	+	29.1159	6.02e-10	4.1e-06	CAGCAGCAGCAGCAG
CAGCAGCAGCAGCAG	FBgn0263392	304	318	+	29.1159	6.02e-10	4.1e-06	CAGCAGCAGCAGCAG
CAGCAGCAGCAGCAG	FBgn0263392	304	318	+	29.1159	6.02e-10	4.1e-06	CAGCAGCAGCAGCAG
CAGCAGCAGCAGCAG	FBgn0265523	304	318	+	29.1159	6.02e-10	4.1e-06	CAGCAGCAGCAGCAG
CAGCAGCAGCAGCAG	FBgn0265523	304	318	+	29.1159	6.02e-10	4.1e-06	CAGCAGCAGCAGCAG
CAGCAGCAGCAGCAG	FBgn0259170	304	318	+	29.1159	6.02e-10	4.1e-06	CAGCAGCAGCAGCAG
CAGCAGCAGCAGCAG	FBgn0265523	304	318	+	29.1159	6.02e-10	4.1e-06	CAGCAGCAGCAGCAG
CAGCAGCAGCAGCAG	FBgn0263392	304	318	+	29.1159	6.02e-10	4.1e-06	CAGCAGCAGCAGCAG
CAGCAGCAGCAGCAG	FBgn0024250	310	324	+	29.1159	6.02e-10	4.1e-06	CAGCAGCAGCAGCAG
CAGCAGCAGCAGCAG	FBgn0001297	316	330	+	29.1159	6.02e-10	4.1e-06	CAGCAGCAGCAGCAG
CAGCAGCAGCAGCAG	FBgn0038853	319	333	+	29.1159	6.02e-10	4.1e-06	CAGCAGCAGCAGCAG
CAGCAGCAGCAGCAG	FBgn0000479	322	336	+	29.1159	6.02e-10	4.1e-06	CAGCAGCAGCAGCAG
CAGCAGCAGCAGCAG	FBgn0000479	322	336	+	29.1159	6.02e-10	4.1e-06	CAGCAGCAGCAGCAG
CAGCAGCAGCAGCAG	FBgn0000479	322	336	+	29.1159	6.02e-10	4.1e-06	CAGCAGCAGCAGCAG
CAGCAGCAGCAGCAG	FBgn0000479	322	336	+	29.1159	6.02e-10	4.1e-06	CAGCAGCAGCAGCAG
CAGCAGCAGCAGCAG	FBgn0000479	325	339	+	29.1159	6.02e-10	4.1e-06	CAGCAGCAGCAGCAG
CAGCAGCAGCAGCAG	FBgn0266756	325	339	+	29.1159	6.02e-10	4.1e-06	CAGCAGCAGCAGCAG
CAGCAGCAGCAGCAG	FBgn0000479	325	339	+	29.1159	6.02e-10	4.1e-06	CAGCAGCAGCAGCAG
CAGCAGCAGCAGCAG	FBgn0000479	325	339	+	29.1159	6.02e-10	4.1e-06	CAGCAGCAGCAGCAG
CAGCAGCAGCAGCAG	FBgn0000479	325	339	+	29.1159	6.02e-10	4.1e-06	CAGCAGCAGCAGCAG
CAGCAGCAGCAGCAG	FBgn0031488	328	342	+	29.1159	6.02e-10	4.1e-06	CAGCAGCAGCAGCAG
CAGCAGCAGCAGCAG	FBgn0035424	331	345	+	29.1159	6.02e-10	4.1e-06	CAGCAGCAGCAGCAG
CAGCAGCAGCAGCAG	FBgn0035424	331	345	+	29.1159	6.02e-10	4.1e-06	CAGCAGCAGCAGCAG
CAGCAGCAGCAGCAG	FBgn0035424	334	348	+	29.1159	6.02e-10	4.1e-06	CAGCAGCAGCAGCAG
CAGCAGCAGCAGCAG	FBgn0035424	334	348	+	29.1159	6.02e-10	4.1e-06	CAGCAGCAGCAGCAG
CAGCAGCAGCAGCAG	FBgn0000568	346	360	+	29.1159	6.02e-10	4.1e-06	CAGCAGCAGCAGCAG
CAGCAGCAGCAGCAG	FBgn0262871	349	363	+	29.1159	6.02e-10	4.1e-06	CAGCAGCAGCAGCAG
CAGCAGCAGCAGCAG	FBgn0041210	349	363	+	29.1159	6.02e-10	4.1e-06	CAGCAGCAGCAGCAG
CAGCAGCAGCAGCAG	FBgn0262871	349	363	+	29.1159	6.02e-10	4.1e-06	CAGCAGCAGCAGCAG
CAGCAGCAGCAGCAG	FBgn0041210	352	366	+	29.1159	6.02e-10	4.1e-06	CAGCAGCAGCAGCAG
CAGCAGCAGCAGCAG	FBgn0024993	352	366	+	29.1159	6.02e-10	4.1e-06	CAGCAGCAGCAGCAG
CAGCAGCAGCAGCAG	FBgn0024993	352	366	+	29.1159	6.02e-10	4.1e-06	CAGCAGCAGCAGCAG
CAGCAGCAGCAGCAG	FBgn0041210	355	369	+	29.1159	6.02e-10	4.1e-06	CAGCAGCAGCAGCAG
CAGCAGCAGCAGCAG	FBgn0004858	357	371	+	29.1159	6.02e-10	4.1e-06	CAGCAGCAGCAGCAG
CAGCAGCAGCAGCAG	FBgn0010313	358	372	+	29.1159	6.02e-10	4.1e-06	CAGCAGCAGCAGCAG
CAGCAGCAGCAGCAG	FBgn0036900	358	372	+	29.1159	6.02e-10	4.1e-06	CAGCAGCAGCAGCAG
CAGCAGCAGCAGCAG	FBgn0010313	358	372	+	29.1159	6.02e-10	4.1e-06	CAGCAGCAGCAGCAG
CAGCAGCAGCAGCAG	FBgn0010313	358	372	+	29.1159	6.02e-10	4.1e-06	CAGCAGCAGCAGCAG
CAGCAGCAGCAGCAG	FBgn0010313	358	372	+	29.1159	6.02e-10	4.1e-06	CAGCAGCAGCAGCAG
CAGCAGCAGCAGCAG	FBgn0010313	358	372	+	29.1159	6.02e-10	4.1e-06	CAGCAGCAGCAGCAG
CAGCAGCAGCAGCAG	FBgn0004858	360	374	+	29.1159	6.02e-10	4.1e-06	CAGCAGCAGCAGCAG
CAGCAGCAGCAGCAG	FBgn0010313	361	375	+	29.1159	6.02e-10	4.1e-06	CAGCAGCAGCAGCAG
CAGCAGCAGCAGCAG	FBgn0010313	361	375	+	29.1159	6.02e-10	4.1e-06	CAGCAGCAGCAGCAG
CAGCAGCAGCAGCAG	FBgn0010313	361	375	+	29.1159	6.02e-10	4.1e-06	CAGCAGCAGCAGCAG
CAGCAGCAGCAGCAG	FBgn0010313	361	375	+	29.1159	6.02e-10	4.1e-06	CAGCAGCAGCAGCAG
CAGCAGCAGCAGCAG	FBgn0010313	361	375	+	29.1159	6.02e-10	4.1e-06	CAGCAGCAGCAGCAG
CAGCAGCAGCAGCAG	FBgn0035424	361	375	+	29.1159	6.02e-10	4.1e-06	CAGCAGCAGCAGCAG
CAGCAGCAGCAGCAG	FBgn0010313	364	378	+	29.1159	6.02e-10	4.1e-06	CAGCAGCAGCAGCAG
CAGCAGCAGCAGCAG	FBgn0010313	364	378	+	29.1159	6.02e-10	4.1e-06	CAGCAGCAGCAGCAG
CAGCAGCAGCAGCAG	FBgn0010313	364	378	+	29.1159	6.02e-10	4.1e-06	CAGCAGCAGCAGCAG
CAGCAGCAGCAGCAG	FBgn0010313	364	378	+	29.1159	6.02e-10	4.1e-06	CAGCAGCAGCAGCAG
CAGCAGCAGCAGCAG	FBgn0035424	364	378	+	29.1159	6.02e-10	4.1e-06	CAGCAGCAGCAGCAG
CAGCAGCAGCAGCAG	FBgn0010313	364	378	+	29.1159	6.02e-10	4.1e-06	CAGCAGCAGCAGCAG
CAGCAGCAGCAGCAG	FBgn0001297	373	387	+	29.1159	6.02e-10	4.1e-06	CAGCAGCAGCAGCAG
CAGCAGCAGCAGCAG	FBgn0000008	376	390	+	29.1159	6.02e-10	4.1e-06	CAGCAGCAGCAGCAG
CAGCAGCAGCAGCAG	FBgn0000008	376	390	+	29.1159	6.02e-10	4.1e-06	CAGCAGCAGCAGCAG
CAGCAGCAGCAGCAG	FBgn0000008	376	390	+	29.1159	6.02e-10	4.1e-06	CAGCAGCAGCAGCAG
CAGCAGCAGCAGCAG	FBgn0000008	376	390	+	29.1159	6.02e-10	4.1e-06	CAGCAGCAGCAGCAG
CAGCAGCAGCAGCAG	FBgn0001297	376	390	+	29.1159	6.02e-10	4.1e-06	CAGCAGCAGCAGCAG
CAGCAGCAGCAGCAG	FBgn0051637	379	393	+	29.1159	6.02e-10	4.1e-06	CAGCAGCAGCAGCAG
CAGCAGCAGCAGCAG	FBgn0263038	379	393	+	29.1159	6.02e-10	4.1e-06	CAGCAGCAGCAGCAG
CAGCAGCAGCAGCAG	FBgn0041210	379	393	+	29.1159	6.02e-10	4.1e-06	CAGCAGCAGCAGCAG
CAGCAGCAGCAGCAG	FBgn0051637	379	393	+	29.1159	6.02e-10	4.1e-06	CAGCAGCAGCAGCAG
CAGCAGCAGCAGCAG	FBgn0041210	379	393	+	29.1159	6.02e-10	4.1e-06	CAGCAGCAGCAGCAG
CAGCAGCAGCAGCAG	FBgn0041210	379	393	+	29.1159	6.02e-10	4.1e-06	CAGCAGCAGCAGCAG
CAGCAGCAGCAGCAG	FBgn0264542	382	396	+	29.1159	6.02e-10	4.1e-06	CAGCAGCAGCAGCAG
CAGCAGCAGCAGCAG	FBgn0041210	382	396	+	29.1159	6.02e-10	4.1e-06	CAGCAGCAGCAGCAG
CAGCAGCAGCAGCAG	FBgn0041210	382	396	+	29.1159	6.02e-10	4.1e-06	CAGCAGCAGCAGCAG
CAGCAGCAGCAGCAG	FBgn0041210	385	399	+	29.1159	6.02e-10	4.1e-06	CAGCAGCAGCAGCAG
CAGCAGCAGCAGCAG	FBgn0266411	385	399	+	29.1159	6.02e-10	4.1e-06	CAGCAGCAGCAGCAG
CAGCAGCAGCAGCAG	FBgn0041210	385	399	+	29.1159	6.02e-10	4.1e-06	CAGCAGCAGCAGCAG
CAGCAGCAGCAGCAG	FBgn0264542	389	403	+	29.1159	6.02e-10	4.1e-06	CAGCAGCAGCAGCAG
CAGCAGCAGCAGCAG	FBgn0261588	391	405	+	29.1159	6.02e-10	4.1e-06	CAGCAGCAGCAGCAG
CAGCAGCAGCAGCAG	FBgn0029894	394	408	+	29.1159	6.02e-10	4.1e-06	CAGCAGCAGCAGCAG
CAGCAGCAGCAGCAG	FBgn0029894	394	408	+	29.1159	6.02e-10	4.1e-06	CAGCAGCAGCAGCAG
CAGCAGCAGCAGCAG	FBgn0265523	397	411	+	29.1159	6.02e-10	4.1e-06	CAGCAGCAGCAGCAG
CAGCAGCAGCAGCAG	FBgn0265523	397	411	+	29.1159	6.02e-10	4.1e-06	CAGCAGCAGCAGCAG
CAGCAGCAGCAGCAG	FBgn0265523	397	411	+	29.1159	6.02e-10	4.1e-06	CAGCAGCAGCAGCAG
CAGCAGCAGCAGCAG	FBgn0029894	397	411	+	29.1159	6.02e-10	4.1e-06	CAGCAGCAGCAGCAG
CAGCAGCAGCAGCAG	FBgn0029894	397	411	+	29.1159	6.02e-10	4.1e-06	CAGCAGCAGCAGCAG
CAGCAGCAGCAGCAG	FBgn0265523	397	411	+	29.1159	6.02e-10	4.1e-06	CAGCAGCAGCAGCAG
CAGCAGCAGCAGCAG	FBgn0265523	400	414	+	29.1159	6.02e-10	4.1e-06	CAGCAGCAGCAGCAG
CAGCAGCAGCAGCAG	FBgn0032305	400	414	+	29.1159	6.02e-10	4.1e-06	CAGCAGCAGCAGCAG
CAGCAGCAGCAGCAG	FBgn0265523	400	414	+	29.1159	6.02e-10	4.1e-06	CAGCAGCAGCAGCAG
CAGCAGCAGCAGCAG	FBgn0032305	400	414	+	29.1159	6.02e-10	4.1e-06	CAGCAGCAGCAGCAG
CAGCAGCAGCAGCAG	FBgn0265523	400	414	+	29.1159	6.02e-10	4.1e-06	CAGCAGCAGCAGCAG
CAGCAGCAGCAGCAG	FBgn0265523	400	414	+	29.1159	6.02e-10	4.1e-06	CAGCAGCAGCAGCAG
CAGCAGCAGCAGCAG	FBgn0265523	403	417	+	29.1159	6.02e-10	4.1e-06	CAGCAGCAGCAGCAG
CAGCAGCAGCAGCAG	FBgn0265523	403	417	+	29.1159	6.02e-10	4.1e-06	CAGCAGCAGCAGCAG
CAGCAGCAGCAGCAG	FBgn0265523	403	417	+	29.1159	6.02e-10	4.1e-06	CAGCAGCAGCAGCAG
CAGCAGCAGCAGCAG	FBgn0265523	403	417	+	29.1159	6.02e-10	4.1e-06	CAGCAGCAGCAGCAG
CAGCAGCAGCAGCAG	FBgn0265523	406	420	+	29.1159	6.02e-10	4.1e-06	CAGCAGCAGCAGCAG
CAGCAGCAGCAGCAG	FBgn0265523	406	420	+	29.1159	6.02e-10	4.1e-06	CAGCAGCAGCAGCAG
CAGCAGCAGCAGCAG	FBgn0265523	406	420	+	29.1159	6.02e-10	4.1e-06	CAGCAGCAGCAGCAG
CAGCAGCAGCAGCAG	FBgn0265523	406	420	+	29.1159	6.02e-10	4.1e-06	CAGCAGCAGCAGCAG
CAGCAGCAGCAGCAG	FBgn0033639	408	422	+	29.1159	6.02e-10	4.1e-06	CAGCAGCAGCAGCAG
CAGCAGCAGCAGCAG	FBgn0014340	409	423	+	29.1159	6.02e-10	4.1e-06	CAGCAGCAGCAGCAG
CAGCAGCAGCAGCAG	FBgn0041210	409	423	+	29.1159	6.02e-10	4.1e-06	CAGCAGCAGCAGCAG
CAGCAGCAGCAGCAG	FBgn0041210	409	423	+	29.1159	6.02e-10	4.1e-06	CAGCAGCAGCAGCAG
CAGCAGCAGCAGCAG	FBgn0050089	411	425	+	29.1159	6.02e-10	4.1e-06	CAGCAGCAGCAGCAG
CAGCAGCAGCAGCAG	FBgn0039209	412	426	+	29.1159	6.02e-10	4.1e-06	CAGCAGCAGCAGCAG
CAGCAGCAGCAGCAG	FBgn0039209	412	426	+	29.1159	6.02e-10	4.1e-06	CAGCAGCAGCAGCAG
CAGCAGCAGCAGCAG	FBgn0039209	412	426	+	29.1159	6.02e-10	4.1e-06	CAGCAGCAGCAGCAG
CAGCAGCAGCAGCAG	FBgn0039209	412	426	+	29.1159	6.02e-10	4.1e-06	CAGCAGCAGCAGCAG
CAGCAGCAGCAGCAG	FBgn0039209	412	426	+	29.1159	6.02e-10	4.1e-06	CAGCAGCAGCAGCAG
CAGCAGCAGCAGCAG	FBgn0039209	412	426	+	29.1159	6.02e-10	4.1e-06	CAGCAGCAGCAGCAG
CAGCAGCAGCAGCAG	FBgn0039209	412	426	+	29.1159	6.02e-10	4.1e-06	CAGCAGCAGCAGCAG
CAGCAGCAGCAGCAG	FBgn0052264	413	427	+	29.1159	6.02e-10	4.1e-06	CAGCAGCAGCAGCAG
CAGCAGCAGCAGCAG	FBgn0052264	413	427	+	29.1159	6.02e-10	4.1e-06	CAGCAGCAGCAGCAG
CAGCAGCAGCAGCAG	FBgn0262582	415	429	+	29.1159	6.02e-10	4.1e-06	CAGCAGCAGCAGCAG
CAGCAGCAGCAGCAG	FBgn0262582	415	429	+	29.1159	6.02e-10	4.1e-06	CAGCAGCAGCAGCAG
CAGCAGCAGCAGCAG	FBgn0039209	415	429	+	29.1159	6.02e-10	4.1e-06	CAGCAGCAGCAGCAG
CAGCAGCAGCAGCAG	FBgn0039209	415	429	+	29.1159	6.02e-10	4.1e-06	CAGCAGCAGCAGCAG
CAGCAGCAGCAGCAG	FBgn0039209	415	429	+	29.1159	6.02e-10	4.1e-06	CAGCAGCAGCAGCAG
CAGCAGCAGCAGCAG	FBgn0039209	415	429	+	29.1159	6.02e-10	4.1e-06	CAGCAGCAGCAGCAG
CAGCAGCAGCAGCAG	FBgn0039209	415	429	+	29.1159	6.02e-10	4.1e-06	CAGCAGCAGCAGCAG
CAGCAGCAGCAGCAG	FBgn0039209	415	429	+	29.1159	6.02e-10	4.1e-06	CAGCAGCAGCAGCAG
CAGCAGCAGCAGCAG	FBgn0039209	415	429	+	29.1159	6.02e-10	4.1e-06	CAGCAGCAGCAGCAG
CAGCAGCAGCAGCAG	FBgn0262582	418	432	+	29.1159	6.02e-10	4.1e-06	CAGCAGCAGCAGCAG
CAGCAGCAGCAGCAG	FBgn0262582	418	432	+	29.1159	6.02e-10	4.1e-06	CAGCAGCAGCAGCAG
CAGCAGCAGCAGCAG	FBgn0261823	419	433	+	29.1159	6.02e-10	4.1e-06	CAGCAGCAGCAGCAG
CAGCAGCAGCAGCAG	FBgn0261823	419	433	+	29.1159	6.02e-10	4.1e-06	CAGCAGCAGCAGCAG
CAGCAGCAGCAGCAG	FBgn0261823	419	433	+	29.1159	6.02e-10	4.1e-06	CAGCAGCAGCAGCAG
CAGCAGCAGCAGCAG	FBgn0261823	419	433	+	29.1159	6.02e-10	4.1e-06	CAGCAGCAGCAGCAG
CAGCAGCAGCAGCAG	FBgn0001320	427	441	+	29.1159	6.02e-10	4.1e-06	CAGCAGCAGCAGCAG
CAGCAGCAGCAGCAG	FBgn0004878	427	441	+	29.1159	6.02e-10	4.1e-06	CAGCAGCAGCAGCAG
CAGCAGCAGCAGCAG	FBgn0001320	430	444	+	29.1159	6.02e-10	4.1e-06	CAGCAGCAGCAGCAG
CAGCAGCAGCAGCAG	FBgn0041210	430	444	+	29.1159	6.02e-10	4.1e-06	CAGCAGCAGCAGCAG
CAGCAGCAGCAGCAG	FBgn0033802	432	446	+	29.1159	6.02e-10	4.1e-06	CAGCAGCAGCAGCAG
CAGCAGCAGCAGCAG	FBgn0033802	432	446	+	29.1159	6.02e-10	4.1e-06	CAGCAGCAGCAGCAG
CAGCAGCAGCAGCAG	FBgn0033802	432	446	+	29.1159	6.02e-10	4.1e-06	CAGCAGCAGCAGCAG
CAGCAGCAGCAGCAG	FBgn0033802	432	446	+	29.1159	6.02e-10	4.1e-06	CAGCAGCAGCAGCAG
CAGCAGCAGCAGCAG	FBgn0033802	432	446	+	29.1159	6.02e-10	4.1e-06	CAGCAGCAGCAGCAG
CAGCAGCAGCAGCAG	FBgn0001297	433	447	+	29.1159	6.02e-10	4.1e-06	CAGCAGCAGCAGCAG
CAGCAGCAGCAGCAG	FBgn0035713	433	447	+	29.1159	6.02e-10	4.1e-06	CAGCAGCAGCAGCAG
CAGCAGCAGCAGCAG	FBgn0041210	433	447	+	29.1159	6.02e-10	4.1e-06	CAGCAGCAGCAGCAG
CAGCAGCAGCAGCAG	FBgn0001320	433	447	+	29.1159	6.02e-10	4.1e-06	CAGCAGCAGCAGCAG
CAGCAGCAGCAGCAG	FBgn0035713	433	447	+	29.1159	6.02e-10	4.1e-06	CAGCAGCAGCAGCAG
CAGCAGCAGCAGCAG	FBgn0033802	435	449	+	29.1159	6.02e-10	4.1e-06	CAGCAGCAGCAGCAG
CAGCAGCAGCAGCAG	FBgn0033802	435	449	+	29.1159	6.02e-10	4.1e-06	CAGCAGCAGCAGCAG
CAGCAGCAGCAGCAG	FBgn0033802	435	449	+	29.1159	6.02e-10	4.1e-06	CAGCAGCAGCAGCAG
CAGCAGCAGCAGCAG	FBgn0050089	435	449	+	29.1159	6.02e-10	4.1e-06	CAGCAGCAGCAGCAG
CAGCAGCAGCAGCAG	FBgn0033802	435	449	+	29.1159	6.02e-10	4.1e-06	CAGCAGCAGCAGCAG
CAGCAGCAGCAGCAG	FBgn0033802	435	449	+	29.1159	6.02e-10	4.1e-06	CAGCAGCAGCAGCAG
CAGCAGCAGCAGCAG	FBgn0041210	436	450	+	29.1159	6.02e-10	4.1e-06	CAGCAGCAGCAGCAG
CAGCAGCAGCAGCAG	FBgn0035713	436	450	+	29.1159	6.02e-10	4.1e-06	CAGCAGCAGCAGCAG
[truncated: 90,981 more rows]
