# Supplementary material for: H/ACA snRNP–dependent ribosome biogenesis regulates translation of polyglutamine proteins
Source: Sci Adv. 2023 Jun 21;9(25):eade5492. doi: 10.1126/sciadv.ade5492 (PMC10284551; doi:10.1126/sciadv.ade5492)
Supplement: Supplementary file 3 — Primers list [file sciadv.ade5492_primers_list.zip]

Archive with 1 entries (1 files):
- ade5492_Primers_list.xlsx
