# Supplementary material for: H/ACA snRNP–dependent ribosome biogenesis regulates translation of polyglutamine proteins
Source: Sci Adv. 2023 Jun 21;9(25):eade5492. doi: 10.1126/sciadv.ade5492 (PMC10284551; doi:10.1126/sciadv.ade5492)
Supplement: Supplementary file 3 — Primers list [file sciadv.ade5492_primers_list.zip › ade5492_Primers_list.xlsx]

## Sheet: A-Sterllaris Rbfox1
Probe 1	cttgttgcgaagagcgagag
Probe 2	ccgaatttccactgggaaat
Probe 3	tgtgcgttttgttttcactt
Probe 4	tattcgattcgatgcgatgc
Probe 5	gcacaattttgtttctcctt
Probe 6	tttttcagcttgcaatttga
Probe 7	ggcgaatataccatttggtg
Probe 8	ttctttcactttatgctcgg
Probe 9	gaacaggggtagttcactat
Probe 10	tatttgcagggtgttaacca
Probe 11	tcttgccactcaactatttc
Probe 12	tggcgtcgcaaatgatgttg
Probe 13	cacagtttgacggcttttta
Probe 14	aggaaggaaaaatgcccctg
Probe 15	caccatgtgcggataataca
Probe 16	catggacaaactgtccgcgg
Probe 17	tttcatttgggtcactggat
Probe 18	gtgttgttgttattgctgtt
Probe 19	gccacttgaatattctgtgg
Probe 20	cgaattggccgttgatgcac
Probe 21	aggcattgacaacgtcggaa
Probe 22	gacttctgttgcatgtacag
Probe 23	cctcattggcgatcaatact
Probe 24	ggagctctgttgtgattctg
Probe 25	agttgctgagcggagaactg
Probe 26	atgtatcaccggacatgctg
Probe 27	cgacgattgcatcgacgtgg
Probe 28	tgccggaagctatcgaactg
Probe 29	tggtgggcaaaagtccaacg
Probe 30	attggcaatgctgtccaatc
Probe 31	tgagactagtggccacattg
Probe 32	gacttttggcatcgagggag
Probe 33	ggaacggtatgttggagacg
Probe 34	aaacatggctctcagatcgg
Probe 35	tccagaatggtgccaaattg
Probe 36	cgcgttcgttgaagatgatt
Probe 37	tacaaaaccgaatcccttgc
Probe 38	catcgttgctgttagcgaat
Probe 39	ttattcacctcgattttgcg
Probe 40	tggtttgtacacgtgcagtg
Probe 41	ttgggtactgctgtcacttt
Probe 42	ttctggccattgtacgcaaa

## Sheet: B-Stellaris Bruno1
Probe 1	tacccacaaagagtttgcgt
Probe 2	tcgttcagcttcttgtttag
Probe 3	ccgtggacttcaaatagctt
Probe 4	ttggtggcgaatgtgacgaa
Probe 5	ctttaatggccgaaatggca
Probe 6	atgatcttgttctggctcag
Probe 7	gtatcggcgaacttgacgac
Probe 8	ttccagagattggcctgaat
Probe 9	aggtatgttgatgttgctgg
Probe 10	aatggcatctgcgccgagaa
Probe 11	ctgcagcagttgaatggagg
Probe 12	gtgagggcttgcaacaactg
Probe 13	catcggggtcaaaagtcctg
Probe 14	aatggccgctagattctgga
Probe 15	attcgagagactcggctgcg
Probe 16	gatgccattggattcggatc
Probe 17	ggcggctgttgacatatatg
Probe 18	gcgaagtggacaatgcactg
Probe 19	gcggcagatggtagatgaaa
Probe 20	agatccgtatcggtgaactc
Probe 21	cgagatcacattgccgaagg
Probe 22	ctcgtctgtttgtcgatgaa
Probe 23	aaacccgaagcacttcgaca
Probe 24	agtccggattgtcgaaggag
Probe 25	ttcttcagctgcaccttgag
Probe 26	ctctagtagggcttcgagtc
Probe 27	actcgatgtgtccgtttaac
Probe 28	tcacaaatctcagtgttcct
Probe 29	gggcaactcttcattcattg
Probe 30	aaatcttgcaacgcgctcta
Probe 31	acgttggcattcgcatcatc

## Sheet: qPCR primers
Nop60B	GTGGTGGCCTGGATCAAGAA
Nop60B	GGGTGGCCCTGTCAATACAA
Nop10	AGGATGGTCGTCCCACACTA
Nop10	GTAAATGGGCTCCGGCTTCT
α-Tubulin at 84B	CACACCACCCTGGAGCATTC
α-Tubulin at 84B	CCAATCAGACGGTTCAGGTTG
